# Supplementary material for: Cardiomyocyte-restricted high-mobility group box 1 (HMGB1) deletion leads to small heart and glycolipid metabolic disorder through GR/PGC-1α signalling
Source: Cell Death Discov. 2020 Oct 20;6:106. doi: 10.1038/s41420-020-00340-9 (PMC7575537; doi:10.1038/s41420-020-00340-9)
Supplement: Supplementary file 5 — Table S2 [file 41420_2020_340_MOESM5_ESM.xls]

GeneID	geneLength	Means-Neonatal_control	Means-Neonatal_cKO	log2Ratio(Neonatal_cKO/Neonatal_control)	Up-Down-Regulation(Neonatal_cKO/Neonatal_control)	Probability	Symbol	Description	KEGG Orthology	GO Component	GO Function	GO Process	Blast nr
433182	1791	0.093333333	43.94333333	8.879036173	Up	0.988607436	Eno1b	enolase 1B, retrotransposed	K01689|1|0.0|858|xla:100037034|enolase [EC:4.2.1.11]	GO:0031988//membrane-bounded vesicle;GO:0044424;GO:0043234//protein complex;GO:0019898//extrinsic component of membrane;GO:0042995//cell projection	GO:0046983//protein dimerization activity;GO:0046872//metal ion binding;GO:0042802//identical protein binding;GO:0016836//hydro-lyase activity	GO:0006351//transcription, DNA-templated;GO:0051707//response to other organism;GO:0006007//glucose catabolic process;GO:0001101//response to acid chemical;GO:0044093;GO:0016049//cell growth	gi|70794816|ref|NP_001020559.1|/0/enolase 1B, retrotransposed [Mus musculus]
73385	3863	0.01	6.763333333	9.401590649	Up	0.931841813	Fam177a	family with sequence similarity 177, member A	K12400|1|3e-25|120|hgl:106007798|AP-4 complex subunit epsilon-1	-	-	-	gi|37537562|ref|NP_082803.1|/9.16774e-89/protein FAM177A1 [Mus musculus]
382450	3785	6.976666667	0.05	-7.124466001	Down	0.928991431	Gm5177	glyceraldehyde-3-phosphate dehydrogenase pseudogene	K00134|1|1e-143|273|mmu:14433|glyceraldehyde 3-phosphate dehydrogenase [EC:1.2.1.12]	-	-	-	-
100529077	55	5.733333333	0.01	-9.163230349	Down	0.919534975	Snord42b	small nucleolar RNA, C/D box 42B	-	-	-	-	-
100217453	91	7.9	0.623333333	-3.663776884	Down	0.906717221	Snord16a	small nucleolar RNA, C/D box 16A	-	-	-	-	-
11459	1481.68	99.94666667	233.3266667	1.223120844	Up	0.879459324	Acta1	actin, alpha 1, skeletal muscle	K10354|1|0.0|775|cge:100768972|actin, alpha skeletal muscle	GO:0031988//membrane-bounded vesicle;GO:0032991//macromolecular complex;GO:0030016//myofibril;GO:0032432//actin filament bundle;GO:0031988//membrane-bounded vesicle;GO:0032991//macromolecular complex;GO:0030016//myofibril;GO:0032432//actin filament bundle	GO:0008092//cytoskeletal protein binding;GO:0032550;GO:0005198//structural molecule activity;GO:0008092//cytoskeletal protein binding;GO:0032550;GO:0005198//structural molecule activity	GO:0043501//skeletal muscle adaptation;GO:0010038//response to metal ion;GO:0009725//response to hormone;GO:0007015//actin filament organization;GO:0040007//growth;GO:0007519//skeletal muscle tissue development;GO:0006936//muscle contraction;GO:0009605//response to external stimulus;GO:0043501//skeletal muscle adaptation;GO:0010038//response to metal ion;GO:0009725//response to hormone;GO:0007015…	gi|149043182|gb|EDL96714.1|/0/actin, alpha 1, skeletal muscle, isoform CRA_a [Rattus norvegicus]
735267	82	0.01	3.713333333	8.536571017	Up	0.876295221	Mir705	microRNA 705	-	-	-	-	-
63954	595	21.63666667	49.56666667	1.195891986	Up	0.864597899	Rbp7	retinol binding protein 7, cellular	K06210|1|6e-59|228|gja:107107374|nicotinamide mononucleotide adenylyltransferase [EC:2.7.7.1 2.7.7.18];K14622|2|2e-48|193|gfr:102039428|retinol binding protein 2	GO:0044424	GO:0005501//retinoid binding	GO:0051234//establishment of localization	gi|11968156|ref|NP_071303.1|/1.88719e-74/retinoid-binding protein 7 [Mus musculus]
20183	1913.42	2.343333333	9.396666667	2.003586883	Up	0.861460686	Rxrg	retinoid X receptor gamma	K08526|1|0.0|774|mmu:20183|retinoid X receptor gamma	GO:0031981//nuclear lumen;GO:0031981//nuclear lumen	GO:0046914//transition metal ion binding;GO:0003677//DNA binding;GO:0003708//retinoic acid receptor activity;GO:0046914//transition metal ion binding;GO:0003677//DNA binding;GO:0003708//retinoic acid receptor activity	GO:0006366//transcription from RNA polymerase II promoter;GO:0014706//striated muscle tissue development;GO:0009755//hormone-mediated signaling pathway;GO:0030154//cell differentiation;GO:0030522//intracellular receptor signaling pathway;GO:0044767//single-organism developmental process;GO:0042552//myelination;GO:0033993//response to lipid;GO:0006366//transcription from RNA polymerase II promoter…	gi|6677829|ref|NP_033133.1|/0/retinoic acid receptor RXR-gamma isoform 1 [Mus musculus]
102465654	69	3.276666667	0.01	-8.356085106	Down	0.860698792	Mir7079	microRNA 7079	-	-	-	-	-
100216539	70	0.01	3.136666667	8.293088412	Up	0.855006992	Snord4a	small nucleolar RNA, C/D box 4A	-	-	-	-	-
19049	1850.41	35.01333333	16.59333333	-1.077300686	Down	0.847289448	Ppp1r1b	protein phosphatase 1, regulatory (inhibitor) subunit 1B	K15494|1|4e-81|305|mmu:19049|protein phosphatase 1 regulatory subunit 1B	-	-	-	-
100217469	60	2.953333333	0.01	-8.206200388	Down	0.846437919	Snord91a	small nucleolar RNA, C/D box 91A	-	-	-	-	-
230903	1684.99	20.34	8.703333333	-1.224679722	Down	0.843847478	Fbxo44	F-box protein 44	K10103|1|4e-142|507|mmu:230903|F-box protein 44	GO:0031461//cullin-RING ubiquitin ligase complex;GO:0031461//cullin-RING ubiquitin ligase complex;GO:0031461//cullin-RING ubiquitin ligase complex;GO:0031461//cullin-RING ubiquitin ligase complex;GO:0031461//cullin-RING ubiquitin ligase complex	GO:0005488//binding	GO:0009057//macromolecule catabolic process;GO:0009057//macromolecule catabolic process;GO:0009057//macromolecule catabolic process;GO:0009057//macromolecule catabolic process	gi|564354083|ref|XP_006239455.1|/8.24528e-130/PREDICTED: F-box only protein 44 isoform X3 [Rattus norvegicus]
100316717	73	0.01	2.83	8.144658243	Up	0.840522032	Mir1839	microRNA 1839	-	-	-	-	-
102466220	62	2.82	0.01	-8.139551352	Down	0.83994837	Mir7069	microRNA 7069	-	-	-	-	-
100217440	62	0.01	2.806666667	8.132713922	Up	0.83948227	Snora61	small nucleolar RNA, H/ACA box 61	-	-	-	-	-
17896	883	280.33	513.3733333	0.872882213	Up	0.838881718	Myl4	myosin, light polypeptide 4	K12750|1|1e-88|328|cge:100771007|myosin light chain 4	GO:0015629//actin cytoskeleton;GO:0030017//sarcomere	GO:0046872//metal ion binding;GO:0003779//actin binding	GO:0006941//striated muscle contraction;GO:0043462//regulation of ATPase activity	gi|537142731|gb|ERE68610.1|/9.19164e-88/myosin light chain 4-like protein [Cricetulus griseus]
102466765	62	2.736666667	0.01	-8.096275911	Down	0.835780359	Mir6919	microRNA 6919	-	-	-	-	-
76722	1516	166.2366667	90.86333333	-0.871468494	Down	0.834247607	Ckmt2	creatine kinase, mitochondrial 2	K00933|1|0.0|857|rno:688698|creatine kinase [EC:2.7.3.2]	GO:0043231//intracellular membrane-bounded organelle;GO:0030016//myofibril;GO:0019866//organelle inner membrane	GO:0032550;GO:0016301//kinase activity	GO:0006603//phosphocreatine metabolic process	gi|537215227|gb|ERE81679.1|/0/creatine kinase S-type [Cricetulus griseus]
22229	2448	24.28666667	46.96666667	0.951472711	Up	0.831415152	Ucp3	uncoupling protein 3 (mitochondrial, proton carrier)	K15103|1|9e-177|623|mmu:22229|solute carrier family 25 (mitochondrial uncoupling protein), member 8/9	GO:0031224//intrinsic component of membrane;GO:0019866//organelle inner membrane;GO:0005740//mitochondrial envelope	GO:0015077//monovalent inorganic cation transmembrane transporter activity	GO:0006818//hydrogen transport;GO:0044763;GO:0000302//response to reactive oxygen species;GO:0031667//response to nutrient levels;GO:0032787//monocarboxylic acid metabolic process;GO:0044767//single-organism developmental process;GO:0043434//response to peptide hormone;GO:0031960//response to corticosteroid	gi|6678495|ref|NP_033490.1|/7.62572e-176/mitochondrial uncoupling protein 3 [Mus musculus]
100217428	63	2.636666667	0.01	-8.042571384	Down	0.830205084	Snord57	small nucleolar RNA, C/D box 57	-	-	-	-	-
12266	5139	5.196666667	12.86	1.307232215	Up	0.827516045	C3	complement component 3	K03990|1|0.0|3243|mmu:12266|complement component 3	GO:0031988//membrane-bounded vesicle;GO:0044421	GO:0061135;GO:0031714//C5a anaphylatoxin chemotactic receptor binding	GO:0001525//angiogenesis;GO:0006909//phagocytosis;GO:0007186//G-protein coupled receptor signaling pathway;GO:0007599//hemostasis;GO:0010827//regulation of glucose transport;GO:0002455//humoral immune response mediated by circulating immunoglobulin;GO:0043627//response to estrogen;GO:0001905;GO:0019432//triglyceride biosynthetic process;GO:0001819//positive regulation of cytokine production;GO:00…	gi|148706296|gb|EDL38243.1|/0/complement component 3, isoform CRA_c, partial [Mus musculus]
15289	2874.76	125.0433333	70.26	-0.831652661	Down	0.825624754	Hmgb1	high mobility group box 1	K10802|1|1e-86|323|pale:102882684|high mobility group protein B1	GO:0043234//protein complex;GO:0043231//intracellular membrane-bounded organelle;GO:0042995//cell projection;GO:0005694//chromosome;GO:0044421;GO:0043234//protein complex;GO:0043231//intracellular membrane-bounded organelle;GO:0042995//cell projection;GO:0005694//chromosome;GO:0044421	GO:0008289//lipid binding;GO:0005102//receptor binding;GO:0008134//transcription factor binding;GO:0019843//rRNA binding;GO:0001071//nucleic acid binding transcription factor activity;GO:0005539//glycosaminoglycan binding;GO:0033218//amide binding;GO:0000400//four-way junction DNA binding;GO:0019887//protein kinase regulator activity;GO:0008289//lipid binding;GO:0005102//receptor binding;GO:00081…	GO:0006954//inflammatory response;GO:0006284//base-excision repair;GO:0001932//regulation of protein phosphorylation;GO:0070555//response to interleukin-1;GO:0045445//myoblast differentiation;GO:0008284//positive regulation of cell proliferation;GO:0043434//response to peptide hormone;GO:0032989;GO:0007423//sensory organ development;GO:0002562;GO:0006266//DNA ligation;GO:0031960//response to cort…	gi|148673911|gb|EDL05858.1|/1.1875e-88/mCG144566, partial [Mus musculus]
387145	73	2.963333333	8.53	1.525324823	Up	0.816607508	Mir126a	microRNA 126a	-	-	-	-	-
387229	65	0.01	2.4	7.906890596	Up	0.816060736	Mir99a	microRNA 99a	-	-	-	-	-
76886	2883	10.80333333	4.376666667	-1.303572104	Down	0.815872504	Fam81a	family with sequence similarity 81, member A	K10352|1|2e-10|70.9|rro:104680597|myosin heavy chain;K06674|5|1e-08|65.1|tca:662857|structural maintenance of chromosome 2	-	-	-	gi|58037475|ref|NP_084060.1|/0/protein FAM81A [Mus musculus]
102466992	52	2.376666667	0.01	-7.892795766	Down	0.814913413	Mir7041	microRNA 7041	-	-	-	-	-
100526504	65	0.01	2.36	7.882643049	Up	0.813640601	Mir3100	microRNA 3100	-	-	-	-	-
100499514	82	2.306666667	0.01	-7.849665727	Down	0.810359973	Mir2861	microRNA 2861	-	-	-	-	-
100499530	80	0.313333333	3.15	3.329581667	Up	0.808379047	Mir1906-2	microRNA 1906-2	-	-	-	-	-
100316809	80	0.313333333	3.15	3.329581667	Up	0.808379047	Mir1906-1	microRNA 1906-1	-	-	-	-	-
13806	1831	414.9533333	258.8033333	-0.681092898	Down	0.805439031	Eno1	enolase 1, alpha non-neuron	K01689|1|0.0|858|xla:100037034|enolase [EC:4.2.1.11]	-	-	-	-
66402	536	18.61333333	9.586666667	-0.957235266	Down	0.802292854	Sln	sarcolipin	-	-	-	-	gi|803339362|ref|XP_012027737.1|/1.06358e-10/PREDICTED: sarcolipin isoform X2 [Ovis aries musimon]
17898	599	267.9133333	168.0033333	-0.673276524	Down	0.800643577	Myl7	myosin, light polypeptide 7, regulatory	K12754|1|3e-83|309|mmu:17898|myosin regulatory light chain 7	GO:0030425//dendrite;GO:0030017//sarcomere;GO:0015629//actin cytoskeleton	GO:0043169//cation binding	-	gi|114326499|ref|NP_075017.2|/2.49746e-82/myosin regulatory light chain 2, atrial isoform [Mus musculus]
102466257	111	6	1.95	-1.621488377	Down	0.797479474	Mir8114	microRNA 8114	-	-	-	-	-
15267	556	19.88333333	34.37666667	0.789870023	Up	0.797398802	Hist2h2aa1	histone cluster 2, H2aa1	K11251|1|6e-55|215|ssc:100511884|histone H2A	-	-	-	-
100302592	87	2.11	0.01	-7.721099189	Down	0.795830196	Snord14a	small nucleolar RNA, C/D box 14A	-	-	-	-	-
100647	2036	6.283333333	12.68	1.012952723	Up	0.795032448	Upk3b	uroplakin 3B	K17630|1|4e-24|115|fpg:101924060|Ras GTPase-activating protein 4;K19520|2|2e-14|84.0|rro:104665946|uroplakin-3a	-	-	-	-
69386	435	4.486666667	9.88	1.138867038	Up	0.793840307	Hist1h4h	histone cluster 1, H4h	K11254|1|4e-41|168|cge:100755357|histone H4;K11253|2|8e-41|167|oaa:100089390|histone H3	-	-	-	gi|444523279|gb|ELV13502.1|/6.52964e-42/Histone H2B type 1-M [Tupaia chinensis]
13850	2062.92	94.56666667	148.5433333	0.651480208	Up	0.791913162	Ephx2	epoxide hydrolase 2, cytoplasmic	K08726|1|0.0|1122|mmu:13850|soluble epoxide hydrolase / lipid-phosphate phosphatase [EC:3.3.2.10 3.1.3.76]	GO:0031981//nuclear lumen;GO:0042579//microbody;GO:0005924//cell-substrate adherens junction;GO:0031981//nuclear lumen;GO:0042579//microbody;GO:0005924//cell-substrate adherens junction;GO:0031981//nuclear lumen;GO:0042579//microbody;GO:0005924//cell-substrate adherens junction;GO:0031981//nuclear lumen;GO:0042579//microbody;GO:0005924//cell-substrate adherens junction	GO:0046872//metal ion binding;GO:0042802//identical protein binding;GO:0016791//phosphatase activity;GO:0016803;GO:0046872//metal ion binding;GO:0042802//identical protein binding;GO:0016791//phosphatase activity;GO:0016803;GO:0046872//metal ion binding;GO:0042802//identical protein binding;GO:0016791//phosphatase activity;GO:0016803;GO:0046872//metal ion binding;GO:0042802//identical protein bin…	GO:0055092//sterol homeostasis;GO:0007600//sensory perception;GO:0002538;GO:0016311//dephosphorylation;GO:0008217//regulation of blood pressure;GO:0042221//response to chemical;GO:0019218//regulation of steroid metabolic process;GO:0001676//long-chain fatty acid metabolic process;GO:0010467//gene expression;GO:0009810;GO:0055092//sterol homeostasis;GO:0007600//sensory perception;GO:0002538;GO:001…	gi|406647876|ref|NP_001258332.1|/0/bifunctional epoxide hydrolase 2 isoform c precursor [Mus musculus]
20148	1623.39	23.24	38.43666667	0.725873158	Up	0.788040945	Dhrs3	dehydrogenase/reductase (SDR family) member 3	K11146|1|4e-172|607|mmu:20148|short-chain dehydrogenase/reductase 3 [EC:1.1.1.300]	GO:0031224//intrinsic component of membrane;GO:0031224//intrinsic component of membrane	GO:0008106//alcohol dehydrogenase (NADP+) activity;GO:0036094//small molecule binding;GO:0008106//alcohol dehydrogenase (NADP+) activity;GO:0036094//small molecule binding	GO:0044710;GO:0044710	gi|6755380|ref|NP_035433.1|/3.76237e-157/short-chain dehydrogenase/reductase 3 isoform 1 [Mus musculus]
387210	110	1.476666667	4.986666667	1.755731571	Up	0.785325015	Mir214	microRNA 214	-	-	-	-	-
56047	2135	5.556666667	11.13333333	1.002593998	Up	0.784957513	Msln	mesothelin	K01069|1|2e-49|199|mgp:100548105|hydroxyacylglutathione hydrolase [EC:3.1.2.6]	GO:0044421;GO:0043231//intracellular membrane-bounded organelle;GO:0031224//intrinsic component of membrane	-	GO:0022610;GO:0044767//single-organism developmental process	gi|9256568|ref|NP_061345.1|/0/mesothelin precursor [Mus musculus]
100039060	4539	0.203333333	2.523333333	3.633412152	Up	0.7847155	0610010B08Rik	RIKEN cDNA 0610010B08 gene	K09228|1|0.0|1094|mmu:100043915|KRAB domain-containing zinc finger protein	-	-	-	gi|150246529|ref|NP_001092819.1|/0/KRAB box and zinc finger, C2H2 type domain containing [Mus musculus]
76252	1849	13.91	7.213333333	-0.947384421	Down	0.784168728	Atp6v0e2	ATPase, H+ transporting, lysosomal V0 subunit E2	K02153|1|4e-52|188|cge:100766003|V-type H+-transporting ATPase subunit e	-	-	-	gi|537137011|gb|ERE66864.1|/3.73485e-51/V-type proton ATPase subunit e 2-like protein [Cricetulus griseus]
170942	796	189.1666667	124.0066667	-0.609240209	Down	0.783559213	Erdr1	erythroid differentiation regulator 1	-	-	-	GO:0016477//cell migration;GO:0008283//cell proliferation;GO:0019827//stem cell population maintenance	gi|28193093|emb|CAD62281.1|/4.04457e-81/erythroid differentiation regulator [Mus musculus]
100101807	3863	13.08333333	6.693333333	-0.966933385	Down	0.782411889	1700047I17Rik2	RIKEN cDNA 1700047I17 gene 2	K12400|1|3e-25|120|hgl:106007798|AP-4 complex subunit epsilon-1	-	-	-	gi|37537562|ref|NP_082803.1|/9.16774e-89/protein FAM177A1 [Mus musculus]
100526467	91	1.93	0.01	-7.592457037	Down	0.781578287	Mir3061	microRNA 3061	-	-	-	-	-
791073	76	6.27	12.39	0.982638839	Up	0.780126206	Mir762	microRNA 762	-	-	-	-	-
102465647	74	1.88	0.01	-7.554588852	Down	0.77703381	Mir7068	microRNA 7068	-	-	-	-	-
100217420	164	7.253333333	3.056666667	-1.246684918	Down	0.77682765	Snora81	small nucleolar RNA, H/ACA box 81	-	-	-	-	-
387216	75	1.816666667	0.01	-7.505149919	Down	0.771619877	Mir23a	microRNA 23a	-	-	-	-	-
100628601	71	4.046666667	1.016666667	-1.992887274	Down	0.771476462	Mir5132	microRNA 5132	-	-	-	-	-
319370	1498	19.6	31.30333333	0.675462636	Up	0.771091033	Ubald2	UBA-like domain containing 2	-	-	-	-	gi|564375465|ref|XP_213532.4|/1.9483e-93/PREDICTED: UBA-like domain-containing protein 2 isoform X2 [Rattus norvegicus]
13717	3865	354.5333333	520.6633333	0.554429535	Up	0.768805349	Eln	elastin	K14211|1|1e-35|155|ngi:103746269|elastin	-	-	-	-
100526466	83	4.58	1.47	-1.639531443	Down	0.766672045	Mir3060	microRNA 3060	-	-	-	-	-
102465564	64	161.96	109.61	-0.563258123	Down	0.76541716	Mir6935	microRNA 6935	-	-	-	-	-
100316839	120	1.713333333	0.01	-7.420662048	Down	0.761267075	Mir1191	microRNA 1191	-	-	-	-	-
74770	1870	27.81	17.59333333	-0.660574895	Down	0.761141587	Hhatl	hedgehog acyltransferase-like	-	GO:0031224//intrinsic component of membrane;GO:0043231//intracellular membrane-bounded organelle;GO:0044444//cytoplasmic part;GO:0031224//intrinsic component of membrane;GO:0043231//intracellular membrane-bounded organelle;GO:0044444//cytoplasmic part	-	GO:0006500;GO:0006500	gi|251823939|ref|NP_083371.2|/0/protein-cysteine N-palmitoyltransferase HHAT-like protein [Mus musculus]
102465636	73	1.013333333	3.75	1.887781773	Up	0.756166864	Mir7051	microRNA 7051	-	-	-	-	-
234072	1365	215.9133333	310.2066667	0.522777355	Up	0.7556918	Adprhl1	ADP-ribosylhydrolase like 1	K01245|1|8e-88|326|xla:495095|ADP-ribosylarginine hydrolase [EC:3.2.2.19]	GO:0044464	GO:0046872//metal ion binding;GO:0016799//hydrolase activity, hydrolyzing N-glycosyl compounds	GO:0006464//cellular protein modification process	gi|27370110|ref|NP_766338.1|/0/[Protein ADP-ribosylarginine] hydrolase-like protein 1 [Mus musculus]
21828	3202	11.73333333	19.19666667	0.710242893	Up	0.755440823	Thbs4	thrombospondin 4	K04659|1|0.0|1796|mmu:21828|thrombospondin 2/3/4/5	GO:0005578//proteinaceous extracellular matrix;GO:0045202//synapse	GO:0005102//receptor binding;GO:0043236//laminin binding;GO:0046872//metal ion binding;GO:0005539//glycosaminoglycan binding	GO:0001934//positive regulation of protein phosphorylation;GO:0002690//positive regulation of leukocyte chemotaxis;GO:0090136//epithelial cell-cell adhesion;GO:0031175//neuron projection development;GO:0051259//protein oligomerization;GO:0014812//muscle cell migration	gi|6755781|ref|NP_035712.1|/0/thrombospondin-4 precursor [Mus musculus]
654359	598	5.723333333	2.32	-1.302730828	Down	0.755342225	Gm12338	cytochrome c oxidase, subunit VIIc pseudogene	K02272|1|1e-29|131|mmu:12867|cytochrome c oxidase subunit 7c	GO:0019866//organelle inner membrane;GO:0043231//intracellular membrane-bounded organelle;GO:0031224//intrinsic component of membrane	GO:0015002//heme-copper terminal oxidase activity	GO:0006818//hydrogen transport;GO:0006811//ion transport;GO:0044710	gi|148692956|gb|EDL24903.1|/4.76494e-41/mCG14133, partial [Mus musculus]
50708	725	53.17	78.10666667	0.554833226	Up	0.753943925	Hist1h1c	histone cluster 1, H1c	K11275|1|5e-32|139|mmu:50708|histone H1/5	-	-	-	-
100499529	58	1.616666667	0.01	-7.336878436	Down	0.752115378	Mir3474	microRNA 3474	-	-	-	-	-
26897	1559	77.02	111.02	0.52751457	Up	0.751461045	Acot1	acyl-CoA thioesterase 1	K01068|1|0.0|781|mmu:26897|acyl-coenzyme A thioesterase 1/2/4 [EC:3.1.2.2]	GO:0044429	GO:0047617//acyl-CoA hydrolase activity;GO:0052689//carboxylic ester hydrolase activity;GO:0005515//protein binding	GO:0000038//very long-chain fatty acid metabolic process;GO:0009719;GO:0042221//response to chemical;GO:0009991//response to extracellular stimulus;GO:0006732;GO:0006950//response to stress	gi|6753550|ref|NP_036136.1|/0/acyl-coenzyme A thioesterase 1 [Mus musculus]
54378	1510	15.16	9.146666667	-0.728951773	Down	0.744478506	Cacng6	calcium channel, voltage-dependent, gamma subunit 6	K04871|1|6e-117|423|mmu:54378|voltage-dependent calcium channel gamma-6	-	-	-	-
69338	1389	5.8	2.54	-1.191224403	Down	0.744442652	1700003D09Rik	RIKEN cDNA 1700003D09 gene	K15494|1|3e-08|62.4|cge:100758739|protein phosphatase 1 regulatory subunit 1B	GO:0043231//intracellular membrane-bounded organelle;GO:0044297//cell body;GO:0005737//cytoplasm	GO:0004864//protein phosphatase inhibitor activity;GO:0005515//protein binding	GO:0045924//regulation of female receptivity;GO:0044092//negative regulation of molecular function;GO:0007632//visual behavior;GO:0007165//signal transduction;GO:0010467//gene expression	gi|148684185|gb|EDL16132.1|/8.24537e-51/mCG146187, partial [Mus musculus]
338417	451	3.223333333	6.746666667	1.065621495	Up	0.744326127	Scgb1c1	secretoglobin, family 1C, member 1	-	-	-	-	gi|153791540|ref|NP_001093212.1|/6.46234e-26/secretoglobin family 1C member 1 precursor [Mus musculus]
102465758	59	1.546666667	0.01	-7.273018494	Down	0.743833136	Gm25500	predicted gene, 25500	-	-	-	-	-
16012	1305	3.483333333	7.053333333	1.017836685	Up	0.741959772	Igfbp6	insulin-like growth factor binding protein 6	K10138|1|8e-29|130|pss:102445995|insulin-like growth factor-binding protein 3	GO:0044421;GO:0043231//intracellular membrane-bounded organelle	GO:0005520//insulin-like growth factor binding	GO:0016049//cell growth	gi|168693654|ref|NP_032370.2|/1.64448e-122/insulin-like growth factor-binding protein 6 precursor [Mus musculus]
102465258	110	0.01	1.506666667	7.235216462	Up	0.7390825	Mir6516	microRNA 6516	-	-	-	-	-
75426	2729	6.026666667	10.66	0.822775261	Up	0.738544692	Igfbpl1	insulin-like growth factor binding protein-like 1	K08786|1|1e-15|88.2|bta:514946|HtrA serine peptidase 4 [EC:3.4.21.-];K08784|3|1e-13|81.3|xtr:100488607|HtrA serine peptidase 1 [EC:3.4.21.-];K08785|5|1e-12|78.2|acs:100560592|HtrA serine peptidase 3 [EC:3.4.21.-]	-	GO:0019838//growth factor binding	-	gi|9055246|ref|NP_061211.1|/2.64702e-124/insulin-like growth factor-binding protein-like 1 precursor [Mus musculus]
16763	2992	2.44	5.536666667	1.18213652	Up	0.737513893	Lad1	ladinin	K04573|1|2e-13|81.3|fab:101815677|neurofilament medium polypeptide (neurofilament 3);K04574|4|2e-13|81.3|mcf:102145883|neurofilament heavy polypeptide	GO:0005578//proteinaceous extracellular matrix	-	-	gi|31981555|ref|NP_598425.2|/0/ladinin-1 [Mus musculus]
102465576	60	0.01	1.486666667	7.215937399	Up	0.736743035	Mir6954	microRNA 6954	-	-	-	-	-
433406	2790	5.346666667	2.313333333	-1.208666574	Down	0.735766018	Gm13363	predicted gene 13363	K18041|1|2e-97|359|mcf:102134176|protein tyrosine phosphatase type IVA [EC:3.1.3.48]	GO:0015630//microtubule cytoskeleton;GO:0044459;GO:0005768//endosome	GO:0004725//protein tyrosine phosphatase activity	GO:0016477//cell migration;GO:0006470//protein dephosphorylation;GO:0032502//developmental process	gi|148682476|gb|EDL14423.1|/1.07587e-96/protein tyrosine phosphatase 4a1, isoform CRA_b, partial [Mus musculus]
434246	2472	13.70333333	20.96333333	0.613341264	Up	0.732395755	Trim72	tripartite motif-containing 72	K12036|1|0.0|931|mmu:434246|tripartite motif-containing protein 72	GO:0012506//vesicle membrane;GO:0005886//plasma membrane	GO:0046914//transition metal ion binding;GO:0005543//phospholipid binding	GO:0016192//vesicle-mediated transport;GO:0051259//protein oligomerization;GO:0007009//plasma membrane organization;GO:0003008;GO:0048513//animal organ development	gi|121247302|ref|NP_001073401.1|/0/tripartite motif-containing protein 72 [Mus musculus]
20135	2199	30.01666667	20.31666667	-0.563100055	Down	0.731642824	Rrm2	ribonucleotide reductase M2	K10808|1|0.0|755|mmu:20135|ribonucleoside-diphosphate reductase subunit M2 [EC:1.17.4.1]	GO:0043234//protein complex;GO:0012505//endomembrane system;GO:0044424	GO:0046872//metal ion binding;GO:0016728	GO:0006259//DNA metabolic process;GO:0009165//nucleotide biosynthetic process;GO:0051262//protein tetramerization;GO:0009112;GO:0009132//nucleoside diphosphate metabolic process;GO:0008283//cell proliferation	gi|148705043|gb|EDL36990.1|/0/ribonucleotide reductase M2, partial [Mus musculus]
67866	1169	13.51333333	20.66	0.612456666	Up	0.73158008	Wfdc1	WAP four-disulfide core domain 1	-	GO:0044421	GO:0004866//endopeptidase inhibitor activity	GO:0043627//response to estrogen;GO:0008285//negative regulation of cell proliferation;GO:0016049//cell growth;GO:0051346//negative regulation of hydrolase activity	gi|148679665|gb|EDL11612.1|/6.70404e-125/WAP four-disulfide core domain 1, isoform CRA_c, partial [Mus musculus]
14114	3359	22.01666667	32.30666667	0.553235843	Up	0.731051235	Fbln1	fibulin 1	K17307|1|0.0|1482|mmu:14114|fibulin 1/2	GO:0005578//proteinaceous extracellular matrix	GO:0008047//enzyme activator activity;GO:0005488//binding	GO:0043062//extracellular structure organization;GO:0051345//positive regulation of hydrolase activity	gi|168693628|ref|NP_034310.2|/0/fibulin-1 precursor [Mus musculus]
666899	524	2.63	5.693333333	1.11421077	Up	0.730782331	Gm12191	ribosomal protein L30 pseudogene	K02908|1|1e-59|230|pale:102897778|large subunit ribosomal protein L30e	GO:0015934//large ribosomal subunit	GO:0003676//nucleic acid binding;GO:0005198//structural molecule activity	GO:0006412//translation;GO:0019080;GO:0000956//nuclear-transcribed mRNA catabolic process;GO:0006613//cotranslational protein targeting to membrane	gi|664777237|ref|XP_008507911.1|/3.05585e-60/PREDICTED: 60S ribosomal protein L30-like [Equus przewalskii]
11606	1856	4.25	8.02	0.916139395	Up	0.730656843	Agt	angiotensinogen (serpin peptidase inhibitor, clade A, member 8)	K09821|1|0.0|959|mmu:11606|angiotensinogen	-	-	-	gi|113461998|ref|NP_031454.3|/0/angiotensinogen [Mus musculus]
100310813	136	0.01	1.423333333	7.153129759	Up	0.728182926	Snora16a	small nucleolar RNA, H/ACA box 16A	-	-	-	-	-
627914	4538	1.416666667	0.01	-7.14635653	Down	0.728182926	Gm14430	predicted gene 14430	K09228|1|0.0|1094|mmu:100043915|KRAB domain-containing zinc finger protein	-	-	-	gi|150246529|ref|NP_001092819.1|/0/KRAB box and zinc finger, C2H2 type domain containing [Mus musculus]
319167	472	1.66	4.313333333	1.37761997	Up	0.726623283	Hist1h2ag	histone cluster 1, H2ag	K11251|1|5e-54|211|ecb:100053897|histone H2A	-	-	-	-
17313	614	149.42	205.99	0.463201035	Up	0.725986877	Mgp	matrix Gla protein	K19481|1|5e-46|186|mmu:17313|matrix Gla protein	GO:0032991//macromolecular complex;GO:0043231//intracellular membrane-bounded organelle;GO:0044421	GO:0046872//metal ion binding;GO:0005515//protein binding	GO:0030323//respiratory tube development;GO:0048869//cellular developmental process;GO:0001501//skeletal system development;GO:0060562//epithelial tube morphogenesis;GO:0030278//regulation of ossification;GO:0065003	gi|6678876|ref|NP_032623.1|/3.37609e-45/matrix Gla protein precursor [Mus musculus]
102466210	74	1.966666667	4.71	1.259974606	Up	0.725332545	Mir6955	microRNA 6955	-	-	-	-	-
17751	538	37.59666667	26.27	-0.517188557	Down	0.724203148	Mt3	metallothionein 3	K14740|1|2e-09|63.5|cfa:100855992|metallothionein 3	-	-	-	-
104366	117	6.143333333	3.066666667	-1.002350305	Down	0.723019971	Snora64	small nucleolar RNA, H/ACA box 64	-	-	-	-	-
102466218	62	0.01	1.37	7.098032083	Up	0.721989172	Mir7054	microRNA 7054	-	-	-	-	-
102465543	62	1.363333333	0.01	-7.090994532	Down	0.720653616	Mir6901	microRNA 6901	-	-	-	-	-
17263	3347.56	41.16	57.34666667	0.478466648	Up	0.717462622	Meg3	maternally expressed 3	-	-	-	-	-
102466844	63	9.26	5.353333333	-0.790574706	Down	0.716951705	Mir7674	microRNA 7674	-	-	-	-	-
102466991	63	1.333333333	0.01	-7.058893689	Down	0.716171883	Mir7010	microRNA 7010	-	-	-	-	-
57875	1916	85.46666667	116.5633333	0.447680278	Up	0.715562368	Angptl4	angiopoietin-like 4	K08767|1|0.0|782|mmu:57875|angiopoietin-like 4	GO:0031012//extracellular matrix;GO:0044421	GO:0030234//enzyme regulator activity	GO:0048869//cellular developmental process;GO:0006629//lipid metabolic process;GO:0051259//protein oligomerization;GO:0044092//negative regulation of molecular function;GO:0051004;GO:0006915//apoptotic process;GO:0033554//cellular response to stress;GO:0055090//acylglycerol homeostasis	gi|255308873|ref|NP_065606.2|/0/angiopoietin-related protein 4 precursor [Mus musculus]
58522	1548	5.653333333	9.62	0.76693513	Up	0.715499624	Trim54	tripartite motif-containing 54	K10653|1|0.0|638|mmu:58522|tripartite motif-containing protein 54	GO:0015630//microtubule cytoskeleton;GO:0031674//I band	GO:0046914//transition metal ion binding;GO:0015631//tubulin binding	GO:0007019//microtubule depolymerization;GO:0048869//cellular developmental process	gi|10946824|ref|NP_067422.1|/1.28351e-180/tripartite motif-containing protein 54 [Mus musculus]
76933	464	13.83	20.50666667	0.568291846	Up	0.715239683	Ifi27l2a	interferon, alpha-inducible protein 27 like 2A	-	-	-	-	-
100303740	116	0.01	1.32	7.044394119	Up	0.714755656	Snora75	small nucleolar RNA, H/ACA box 75	-	-	-	-	-
100885838	80	0.01	1.31	7.033423002	Up	0.713348392	Mir5625	microRNA 5625	-	-	-	-	-
100502602	1165	5.94	9.936666667	0.742299038	Up	0.712407228	Gm19277	predicted gene, 19277	-	-	-	-	gi|148672489|gb|EDL04436.1|/1.209e-33/mCG63074, isoform CRA_a [Mus musculus]
102466808	65	0.01	1.296666667	7.018663844	Up	0.711815639	Mir7117	microRNA 7117	-	-	-	-	-
104099	5382.85	14.09	20.70333333	0.555191455	Up	0.711600516	Itga9	integrin alpha 9	K06585|1|0.0|1984|mmu:104099|integrin alpha 9	-	-	-	gi|74137943|dbj|BAE24106.1|/0/unnamed protein product [Mus musculus]
333182	534.51	17.37	11.60666667	-0.581644052	Down	0.711483991	Cox6b2	cytochrome c oxidase subunit VIb polypeptide 2	K02267|1|4e-36|132|mmu:333182|cytochrome c oxidase subunit 6b	GO:0005743//mitochondrial inner membrane;GO:0005743//mitochondrial inner membrane;GO:0005743//mitochondrial inner membrane	GO:0015002//heme-copper terminal oxidase activity;GO:0015002//heme-copper terminal oxidase activity;GO:0015002//heme-copper terminal oxidase activity	GO:0044710;GO:0044710;GO:0044710	gi|577861048|ref|NP_001276778.1|/7.7868e-48/cytochrome c oxidase subunit 6B2 isoform 2 [Mus musculus]
102465637	65	8.743333333	13.59	0.636290149	Up	0.710910329	Mir7052	microRNA 7052	-	-	-	-	-
406217	784	37.13666667	26.35333333	-0.494858872	Down	0.710596608	Bex4	brain expressed X-linked 4	K12465|1|2e-10|68.6|hgl:101701538|nerve growth factor receptor-associated protein 1	GO:0043231//intracellular membrane-bounded organelle	-	-	gi|47059053|ref|NP_997622.1|/9.73577e-48/protein BEX4 [Mus musculus]
102465622	64	1.283333333	0.01	-7.003752135	Down	0.709001111	Mir7028	microRNA 7028	-	-	-	-	-
100316686	78	1.723333333	4.153333333	1.269067883	Up	0.708678427	Mir1901	microRNA 1901	-	-	-	-	-
243912	1383	321.7433333	241.0933333	-0.416318497	Down	0.708077875	Hspb6	heat shock protein, alpha-crystallin-related, B6	K09545|1|6e-71|270|mmu:243912|heat shock protein beta-6	GO:0043231//intracellular membrane-bounded organelle	GO:0005198//structural molecule activity;GO:0042802//identical protein binding	GO:0050896//response to stimulus;GO:0006936//muscle contraction	gi|59958370|ref|NP_001012401.1|/4.62021e-70/heat shock protein beta-6 [Mus musculus]
83430	1359	5.126666667	2.486666667	-1.043807968	Down	0.704537306	Il23a	interleukin 23, alpha subunit p19	K05426|1|6e-102|373|mmu:83430|interleukin 23, alpha subunit p19	GO:0005615//extracellular space	GO:0005126//cytokine receptor binding	GO:0006954//inflammatory response;GO:0050691//regulation of defense response to virus by host;GO:0042506//tyrosine phosphorylation of Stat5 protein;GO:0042508//tyrosine phosphorylation of Stat1 protein;GO:0001912//positive regulation of leukocyte mediated cytotoxicity;GO:0042742//defense response to bacterium;GO:0046635//positive regulation of alpha-beta T cell activation;GO:0001819//positive reg…	gi|13752579|ref|NP_112542.1|/4.9459e-101/interleukin-23 subunit alpha precursor [Mus musculus]
100302567	94	0.01	1.25	6.965784285	Up	0.704519379	AF357399	snoRNA AF357399	-	-	-	-	-
74931	1463.22	9.786666667	5.926666667	-0.723596644	Down	0.704447671	4930481A15Rik	RIKEN cDNA 4930481A15 gene	K00419|1|1e-19|100|mmu:66152|ubiquinol-cytochrome c reductase subunit 9	GO:0005746//mitochondrial respiratory chain;GO:0005746//mitochondrial respiratory chain	-	GO:0051234//establishment of localization;GO:0022904//respiratory electron transport chain;GO:0051234//establishment of localization;GO:0022904//respiratory electron transport chain	gi|148701174|gb|EDL33121.1|/6.09479e-45/mCG1045479, isoform CRA_b [Mus musculus]
71699	2259.88	9.48	14.38666667	0.6017734	Up	0.703309311	Slc41a3	solute carrier family 41, member 3	K15122|1|0.0|812|rno:641603|solute carrier family 41	GO:0031224//intrinsic component of membrane;GO:0031224//intrinsic component of membrane	GO:0015075//ion transmembrane transporter activity;GO:0015075//ion transmembrane transporter activity	GO:0006811//ion transport;GO:0006811//ion transport	gi|82734225|ref|NP_001032570.1|/0/solute carrier family 41 member 3 isoform 2 [Mus musculus]
387203	79	2.033333333	0.356666667	-2.511198446	Down	0.703156932	Mir207	microRNA 207	-	-	-	-	-
18208	5757	40.1	29.04	-0.465560783	Down	0.702153024	Ntn1	netrin 1	K06843|1|0.0|1201|mmu:18208|netrin 1	GO:0044424;GO:0005578//proteinaceous extracellular matrix	GO:0005488//binding	GO:0007411//axon guidance;GO:0030307//positive regulation of cell growth;GO:0060443//mammary gland morphogenesis;GO:0007155//cell adhesion;GO:0012501//programmed cell death;GO:0051647//nucleus localization;GO:0008283//cell proliferation;GO:0030308//negative regulation of cell growth;GO:0042471//ear morphogenesis;GO:0016477//cell migration	gi|112363094|ref|NP_032770.2|/0/netrin-1 precursor [Mus musculus]
216616	2036	1.856666667	4.243333333	1.192483187	Up	0.702036499	Efemp1	epidermal growth factor-containing fibulin-like extracellular matrix protein 1	K18262|1|0.0|984|mmu:216616|EGF-containing fibulin-like extracellular matrix protein 1	GO:0031012//extracellular matrix;GO:0044421	GO:0046872//metal ion binding;GO:0070851//growth factor receptor binding;GO:0004714//transmembrane receptor protein tyrosine kinase activity	GO:0006468//protein phosphorylation;GO:0002062//chondrocyte differentiation;GO:0050953//sensory perception of light stimulus;GO:0038127//ERBB signaling pathway;GO:0006351//transcription, DNA-templated	gi|164607147|ref|NP_666127.2|/0/EGF-containing fibulin-like extracellular matrix protein 1 precursor [Mus musculus]
14127	683	9.73	14.69333333	0.594650013	Up	0.701713814	Fcer1g	Fc receptor, IgE, high affinity I, gamma polypeptide	K07983|1|2e-40|167|mmu:14127|Fc receptor, IgE, high affinity I, gamma polypeptide	GO:0009986//cell surface;GO:0032997;GO:0016021//integral component of membrane	GO:0019763//immunoglobulin receptor activity;GO:0019865//immunoglobulin binding	GO:0033024;GO:0001802;GO:0002429//immune response-activating cell surface receptor signaling pathway;GO:0001794;GO:0030168//platelet activation;GO:0030595//leukocyte chemotaxis;GO:0001819//positive regulation of cytokine production;GO:0002474//antigen processing and presentation of peptide antigen via MHC class I;GO:0001810;GO:0002442;GO:0033008;GO:0038093//Fc receptor signaling pathway;GO:000247…	gi|6753830|ref|NP_034315.1|/1.23446e-39/high affinity immunoglobulin epsilon receptor subunit gamma precursor [Mus musculus]
102466786	64	0.01	1.226666667	6.938599455	Up	0.701489728	Mir7009	microRNA 7009	-	-	-	-	-
14702	3678	13.43333333	8.773333333	-0.61462035	Down	0.70141802	Gng2	guanine nucleotide binding protein (G protein), gamma 2	K07826|1|4e-34|150|myd:102771107|guanine nucleotide-binding protein G(I)/G(S)/G(O) subunit gamma-2	-	-	-	-
724063	98	0.576666667	2.363333333	2.03501359	Up	0.701400093	Mir330	microRNA 330	-	-	-	-	-
230899	860	1799.533333	1368.283333	-0.395255823	Down	0.700198989	Nppa	natriuretic peptide type A	K12334|1|2e-72|274|mmu:230899|natriuretic peptide A	-	-	-	-
387217	74	0.01	1.216666667	6.926790153	Up	0.699956975	Mir23b	microRNA 23b	-	-	-	-	-
353172	2390	81.77666667	60.63	-0.431657435	Down	0.699804596	Gars	glycyl-tRNA synthetase	K01880|1|0.0|1319|mmu:353172|glycyl-tRNA synthetase [EC:6.1.1.14]	GO:0016023//cytoplasmic, membrane-bounded vesicle	GO:0032550;GO:0005515//protein binding;GO:0004812//aminoacyl-tRNA ligase activity	GO:0006418//tRNA aminoacylation for protein translation;GO:0015960	gi|148666303|gb|EDK98719.1|/0/glycyl-tRNA synthetase, isoform CRA_b, partial [Mus musculus]
72535	2302	117.6433333	87.77666667	-0.422510178	Down	0.699750816	Aldh1b1	aldehyde dehydrogenase 1 family, member B1	K00128|1|0.0|993|mmu:72535|aldehyde dehydrogenase (NAD+) [EC:1.2.1.3]	GO:0044429;GO:0031981//nuclear lumen	GO:0016620//oxidoreductase activity, acting on the aldehyde or oxo group of donors, NAD or NADP as acceptor	GO:0006067//ethanol metabolic process	gi|21312260|ref|NP_082546.1|/0/aldehyde dehydrogenase X, mitochondrial precursor [Mus musculus]
17227	990	3.28	6.193333333	0.917020281	Up	0.698863433	Mcpt4	mast cell protease 4	K01329|1|1e-106|388|cge:100756053|chymase [EC:3.4.21.39];K08661|3|4e-95|350|mmu:17224|mast cell peptidase 1 [EC:3.4.21.-];K08662|4|3e-93|343|rno:29266|mast cell peptidase 2 [EC:3.4.21.-]	GO:0044464	GO:0005539//glycosaminoglycan binding;GO:0033218//amide binding;GO:0004175//endopeptidase activity	GO:0019538//protein metabolic process	gi|11559289|dbj|BAB18732.1|/8.52518e-128/myonase [Mus musculus]
71889	3884	16.12666667	10.87666667	-0.568211782	Down	0.698755871	Epn3	epsin 3	K12471|1|0.0|1019|mmu:71889|epsin	GO:0031410//cytoplasmic vesicle	GO:0005488//binding	-	gi|148683978|gb|EDL15925.1|/0/epsin 3, isoform CRA_b, partial [Mus musculus]
102466216	67	0.01	1.21	6.918863237	Up	0.698289771	Mir7026	microRNA 7026	-	-	-	-	-
52668	1053	7.823333333	12.14666667	0.634705117	Up	0.698271844	Ifi27	interferon, alpha-inducible protein 27	-	GO:0043231//intracellular membrane-bounded organelle;GO:0043231//intracellular membrane-bounded organelle;GO:0043231//intracellular membrane-bounded organelle;GO:0043231//intracellular membrane-bounded organelle;GO:0043231//intracellular membrane-bounded organelle	-	GO:0006915//apoptotic process;GO:0007165//signal transduction;GO:0006915//apoptotic process;GO:0007165//signal transduction;GO:0010033//response to organic substance;GO:0006915//apoptotic process;GO:0007165//signal transduction;GO:0006915//apoptotic process;GO:0007165//signal transduction;GO:0010033//response to organic substance;GO:0006915//apoptotic process;GO:0007165//signal transduction	gi|148686883|gb|EDL18830.1|/2.02941e-106/DNA segment, Chr 12, ERATO Doi 647, expressed, isoform CRA_c, partial [Mus musculus]
102465185	126	0.8	2.7	1.754887502	Up	0.698128429	Mir6360	microRNA 6360	-	-	-	-	-
102466763	66	0.01	1.186666667	6.89077093	Up	0.695044997	Mir6913	microRNA 6913	-	-	-	-	-
100165	864	3.516666667	6.433333333	0.871357849	Up	0.693261267	AI507597	expressed sequence AI507597	-	GO:0031224//intrinsic component of membrane	-	-	gi|77020279|ref|NP_666099.2|/5.1332e-35/transmembrane protein 82 [Mus musculus]
78688	2869	18.11333333	12.53666667	-0.530898259	Down	0.691916747	Nol3	nucleolar protein 3 (apoptosis repressor with CARD domain)	K09417|1|1e-65|254|tup:102480034|heat shock transcription factor 4;K12797|4|3e-11|73.6|myb:102249258|caspase recruitment domain-containing protein 6	-	-	-	-
13807	2543.65	3.213333333	1.176666667	-1.449364963	Down	0.690894912	Eno2	enolase 2, gamma neuronal	K01689|1|7e-116|421|mmu:13807|enolase [EC:4.2.1.11]	GO:0043234//protein complex;GO:0044444//cytoplasmic part;GO:0016020//membrane;GO:0043025//neuronal cell body;GO:0042995//cell projection;GO:0042995//cell projection;GO:0043025//neuronal cell body;GO:0044424;GO:0016020//membrane	GO:0042802//identical protein binding;GO:0046872//metal ion binding;GO:0046983//protein dimerization activity;GO:0016836//hydro-lyase activity;GO:0046872//metal ion binding;GO:0042802//identical protein binding;GO:0046983//protein dimerization activity;GO:0016836//hydro-lyase activity	GO:0044710;GO:0006007//glucose catabolic process;GO:0006007//glucose catabolic process;GO:0002164//larval development;GO:0035264//multicellular organism growth;GO:0010259//multicellular organism aging;GO:0040009//regulation of growth rate;GO:0006897//endocytosis;GO:0048806//genitalia development;GO:0009790//embryo development	gi|7305027|ref|NP_038537.1|/0/gamma-enolase isoform 1 [Mus musculus]
100316676	98	1.163333333	0.01	-6.862120725	Down	0.690177835	Mir1195	microRNA 1195	-	-	-	-	-
24117	2242	7.44	11.42666667	0.619030082	Up	0.688743681	Wif1	Wnt inhibitory factor 1	K01691|1|0.0|768|mmu:24117|WNT inhibitory factor 1	-	GO:0005515//protein binding	GO:0016055//Wnt signaling pathway;GO:0045444//fat cell differentiation	gi|6755999|ref|NP_036045.1|/0/wnt inhibitory factor 1 precursor [Mus musculus]
100628577	82	0.01	1.153333333	6.849665727	Up	0.688528558	Mir5098	microRNA 5098	-	-	-	-	-
68753	1287	7.133333333	4.09	-0.802475548	Down	0.688232763	Mybphl	myosin binding protein H-like	K12568|1|7e-108|393|tgu:100220915|myosin-binding protein C, cardiac-type	-	-	-	gi|74316017|ref|NP_081107.1|/0/myosin-binding protein H-like [Mus musculus]
102465575	68	1.123333333	0.01	-6.81164228	Down	0.683751031	Mir6953	microRNA 6953	-	-	-	-	-
387230	70	0.01	1.103333333	6.785724906	Up	0.680120828	Mir99b	microRNA 99b	-	-	-	-	gi|594084771|ref|XP_006065940.1|/8.65212e-06/PREDICTED: basic salivary proline-rich protein 2-like isoform X2 [Bubalus bubalis]
100529075	70	1.103333333	0.01	-6.785724906	Down	0.680120828	Snord100	small nucleolar RNA, C/D box 100	-	-	-	-	-
68738	3594	11.27	16.19333333	0.522912474	Up	0.678812162	Acss1	acyl-CoA synthetase short-chain family member 1	K01895|1|0.0|1309|mmu:68738|acetyl-CoA synthetase [EC:6.2.1.1]	GO:0044429	GO:0032550;GO:0016405//CoA-ligase activity	GO:0019541//propionate metabolic process;GO:0006084//acetyl-CoA metabolic process;GO:0006067//ethanol metabolic process;GO:0006083//acetate metabolic process	gi|74196453|dbj|BAE34365.1|/0/unnamed protein product [Mus musculus]
66871	883.91	17.09	23.71333333	0.472546077	Up	0.67873149	Cpne8	copine VIII	K11348|1|6e-30|135|apla:101800649|bromodomain and PHD finger-containing protein 1;K06491|3|3e-11|73.9|cin:100183448|neural cell adhesion molecule;K15290|4|8e-09|65.9|cel:CELE_F31E8.2|synaptotagmin-1;K19910|5|3e-08|63.9|tca:658788|synaptotagmin-10	-	-	-	gi|76563928|ref|NP_001029023.1|/9.85592e-54/copine-8 isoform 2 [Mus musculus]
12705	892.64	97.26	73.98	-0.394711291	Down	0.678713564	Cited1	Cbp/p300-interacting transactivator with Glu/Asp-rich carboxy-terminal domain 1	K02987|1|5e-07|57.8|fpg:101913201|small subunit ribosomal protein S4e	GO:0043231//intracellular membrane-bounded organelle;GO:0044444//cytoplasmic part;GO:0043231//intracellular membrane-bounded organelle;GO:0044444//cytoplasmic part;GO:0043231//intracellular membrane-bounded organelle;GO:0044444//cytoplasmic part;GO:0043231//intracellular membrane-bounded organelle;GO:0044444//cytoplasmic part	GO:0003712//transcription cofactor activity;GO:0001071//nucleic acid binding transcription factor activity;GO:0042802//identical protein binding;GO:0019904//protein domain specific binding;GO:0000975//regulatory region DNA binding;GO:0046332//SMAD binding;GO:0003712//transcription cofactor activity;GO:0001071//nucleic acid binding transcription factor activity;GO:0042802//identical protein bindin…	GO:0007178//transmembrane receptor protein serine/threonine kinase signaling pathway;GO:0043434//response to peptide hormone;GO:0048754//branching morphogenesis of an epithelial tube;GO:0050931//pigment cell differentiation;GO:0006351//transcription, DNA-templated;GO:0009880//embryonic pattern specification;GO:0001892//embryonic placenta development;GO:0001649//osteoblast differentiation;GO:00511…	gi|148682178|gb|EDL14125.1|/5.2854e-83/Cbp/p300-interacting transactivator with Glu/Asp-rich carboxy-terminal domain 1, isoform CRA_a, partial [Mus musculus]
20971	2460	9.47	13.84666667	0.548102385	Up	0.678426733	Sdc4	syndecan 4	K16338|1|1e-79|300|mmu:20971|syndecan 4	-	-	-	-
72938	559	12.54666667	8.423333333	-0.574840964	Down	0.677942706	Hspb11	heat shock protein family B (small), member 11	K19369|1|1e-77|290|mmu:72938|heat shock protein beta-11	GO:0030990//intraciliary transport particle	-	GO:0022610;GO:0050896//response to stimulus	gi|564352020|ref|XP_006238587.1|/1.34368e-78/PREDICTED: intraflagellar transport protein 25 homolog isoform X2 [Rattus norvegicus]
17901	826	31.52666667	23.20666667	-0.442033328	Down	0.677512459	Myl1	myosin, light polypeptide 1	K05738|1|1e-87|303|nle:100595875|myosin light chain 1	GO:0015629//actin cytoskeleton;GO:0043292//contractile fiber;GO:0043292//contractile fiber;GO:0015629//actin cytoskeleton	GO:0046872//metal ion binding	GO:0006941//striated muscle contraction;GO:0006941//striated muscle contraction	gi|164664497|ref|NP_001106858.1|/5.28322e-79/myosin light chain 1/3, skeletal muscle isoform isoform 3f [Mus musculus]
100217419	134	0.363333333	1.82	2.324572816	Up	0.677342153	Snora52	small nucleolar RNA, H/ACA box 52	K02943|1|9e-06|50.8|bacu:103002345|large subunit ribosomal protein LP2	-	-	-	-
56690	2116	68.80333333	90.11	0.389208757	Up	0.67733319	Mlycd	malonyl-CoA decarboxylase	K01578|1|0.0|923|mmu:56690|malonyl-CoA decarboxylase [EC:4.1.1.9]	GO:0042579//microbody	GO:0005515//protein binding;GO:0016831//carboxy-lyase activity	GO:0006635//fatty acid beta-oxidation;GO:0006084//acetyl-CoA metabolic process;GO:0006006//glucose metabolic process;GO:0015938//coenzyme A catabolic process;GO:0019217//regulation of fatty acid metabolic process	gi|56797739|ref|NP_064350.2|/0/malonyl-CoA decarboxylase, mitochondrial [Mus musculus]
74747	1685	15.31	21.32	0.477733155	Up	0.676902944	Ddit4	DNA-damage-inducible transcript 4	K08270|1|5e-109|397|mmu:74747|DNA-damage-inducible transcript 4	GO:0043231//intracellular membrane-bounded organelle;GO:0044444//cytoplasmic part	GO:0005515//protein binding	GO:0032984;GO:0007417//central nervous system development;GO:0008630//intrinsic apoptotic signaling pathway in response to DNA damage;GO:0009968//negative regulation of signal transduction;GO:0007169//transmembrane receptor protein tyrosine kinase signaling pathway;GO:0001933//negative regulation of protein phosphorylation;GO:0002252;GO:0006096//glycolytic process;GO:0010942//positive regulation …	gi|21312868|ref|NP_083359.1|/4.28985e-108/DNA damage-inducible transcript 4 protein [Mus musculus]
102466785	69	0.01	1.076666667	6.750427854	Up	0.676544405	Mir7005	microRNA 7005	-	-	-	-	gi|568920137|ref|XP_006500638.1|/9.0454e-06/PREDICTED: laminin subunit alpha-5 isoform X1 [Mus musculus]
102466884	101	0.01	1.066666667	6.736965594	Up	0.674733785	Mir8104	microRNA 8104	K17503|1|4e-12|72.0|pale:102891893|protein phosphatase 1H [EC:3.1.3.16]	-	-	-	gi|160358864|ref|NP_795893.2|/3.43463e-11/protein phosphatase 1H isoform 2 [Mus musculus]
67800	2251	59.67666667	77.98	0.385937201	Up	0.674482808	Dgat2	diacylglycerol O-acyltransferase 2	K11160|1|0.0|778|mmu:67800|diacylglycerol O-acyltransferase 2 [EC:2.3.1.20 2.3.1.75]	GO:0031227//intrinsic component of endoplasmic reticulum membrane	GO:0042802//identical protein binding;GO:0016411//acylglycerol O-acyltransferase activity	GO:0055092//sterol homeostasis;GO:0055082//cellular chemical homeostasis;GO:0055081//anion homeostasis;GO:0006641//triglyceride metabolic process;GO:0035337;GO:0010876//lipid localization;GO:0060612//adipose tissue development;GO:0019400;GO:0034201//response to oleic acid;GO:0034381//plasma lipoprotein particle clearance	gi|21739871|emb|CAD38961.1|/0/hypothetical protein [Homo sapiens]
654804	1107.44	3.833333333	6.59	0.78167901	Up	0.673075544	4732471J01Rik	RIKEN cDNA 4732471J01 gene	K07188|1|1e-40|169|mmu:16890|hormone-sensitive lipase [EC:3.1.1.79]	-	-	-	-
102465885	137	1.06	0.01	-6.727920455	Down	0.672833531	Mir8093	microRNA 8093	-	-	-	-	-
27273	3453	72.00333333	93.46	0.376285341	Up	0.670798824	Pdk4	pyruvate dehydrogenase kinase, isoenzyme 4	K00898|1|0.0|806|mmu:27273|pyruvate dehydrogenase kinase 2/3/4 [EC:2.7.11.2]	GO:0019866//organelle inner membrane;GO:0044429	GO:0032550;GO:0004672//protein kinase activity	GO:0006086//acetyl-CoA biosynthetic process from pyruvate;GO:0043066//negative regulation of apoptotic process;GO:0033500//carbohydrate homeostasis;GO:0055067;GO:0070542//response to fatty acid;GO:0006796//phosphate-containing compound metabolic process;GO:0006633//fatty acid biosynthetic process;GO:0007169//transmembrane receptor protein tyrosine kinase signaling pathway;GO:0006006//glucose meta…	gi|7305375|ref|NP_038771.1|/0/[Pyruvate dehydrogenase (acetyl-transferring)] kinase isozyme 4, mitochondrial [Mus musculus]
68024	667.37	48.47333333	63.45666667	0.388580445	Up	0.670243089	Hist1h2bc	histone cluster 1, H2bc	K11252|1|1e-43|178|pale:102897384|histone H2B	GO:0043231//intracellular membrane-bounded organelle;GO:0043231//intracellular membrane-bounded organelle	GO:0003676//nucleic acid binding;GO:0046983//protein dimerization activity;GO:0003676//nucleic acid binding;GO:0046983//protein dimerization activity	GO:0034728//nucleosome organization;GO:0034728//nucleosome organization	gi|524983306|ref|XP_005039649.1|/6.99798e-44/PREDICTED: probable histone H2B.1-like isoform X1 [Ficedula albicollis]
56421	4033	42.85333333	32.36	-0.405195821	Down	0.670027966	Pfkp	phosphofructokinase, platelet	K00850|1|0.0|1457|mmu:56421|6-phosphofructokinase 1 [EC:2.7.1.11]	GO:0043234//protein complex;GO:0044444//cytoplasmic part;GO:0043234//protein complex;GO:0044444//cytoplasmic part	GO:0043169//cation binding;GO:0032550;GO:0043168//anion binding;GO:0008443//phosphofructokinase activity;GO:0043169//cation binding;GO:0032550;GO:0043168//anion binding;GO:0008443//phosphofructokinase activity	GO:0006007//glucose catabolic process;GO:0044710;GO:0051260//protein homooligomerization;GO:0016310//phosphorylation;GO:0006007//glucose catabolic process;GO:0051260//protein homooligomerization;GO:0016310//phosphorylation	gi|148700326|gb|EDL32273.1|/0/phosphofructokinase, platelet, isoform CRA_e, partial [Mus musculus]
102466776	72	1.04	0.01	-6.700439718	Down	0.66913162	Mir6966	microRNA 6966	-	-	-	-	-
102465545	70	1.04	0.01	-6.700439718	Down	0.66913162	Mir6905	microRNA 6905	-	-	-	-	-
211429	3859	1.846666667	0.396666667	-2.218924403	Down	0.668118748	Pla2g4b	phospholipase A2, group IVB (cytosolic)	K16342|1|0.0|1496|mmu:211429|cytosolic phospholipase A2 [EC:3.1.1.4]	-	GO:0004620//phospholipase activity	-	gi|167900427|ref|NP_663353.3|/0/cytosolic phospholipase A2 beta [Mus musculus]
320678	2938.37	8.856666667	12.85666667	0.537680918	Up	0.667231365	Iffo1	intermediate filament family orphan 1	K07606|1|5e-07|59.7|cmy:102943042|vimentin;K04573|3|9e-07|58.9|cmk:103191035|neurofilament medium polypeptide (neurofilament 3);K07608|5|9e-07|58.9|dre:555251|internexin neuronal intermediate filament protein, alpha	-	-	-	gi|148667393|gb|EDK99809.1|/0/RIKEN cDNA A930037G23, isoform CRA_c, partial [Mus musculus]
66848	3954	59.11666667	76.71666667	0.375975112	Up	0.667186548	Fuca2	fucosidase, alpha-L- 2, plasma	K01206|1|0.0|960|mmu:66848|alpha-L-fucosidase [EC:3.2.1.51]	-	GO:0015928//fucosidase activity	GO:0019318//hexose metabolic process	gi|12842976|dbj|BAB25809.1|/0/unnamed protein product [Mus musculus]
102466781	70	5.276666667	8.326666667	0.658112221	Up	0.666639776	Mir6991	microRNA 6991	-	-	-	-	-
100217413	71	0.01	1.016666667	6.667702932	Up	0.66530422	Scarna10	small Cajal body-specific RNA 10	-	-	-	-	-
19871	71	1.023333333	0.01	-6.677132345	Down	0.66530422	Rnu73b	U73B small nuclear RNA	-	-	-	-	-
102466775	71	1.023333333	0.01	-6.677132345	Down	0.66530422	Mir6963	microRNA 6963	-	-	-	-	-
102465903	107	1.02	0.01	-6.672425342	Down	0.66530422	Mir8117	microRNA 8117	-	-	-	-	gi|74208069|dbj|BAE29142.1|/7.13339e-09/unnamed protein product [Mus musculus]
14873	1192	69.93666667	53.92	-0.375228539	Down	0.66527733	Gsto1	glutathione S-transferase omega 1	K00799|1|1e-138|494|mmu:14873|glutathione S-transferase [EC:2.5.1.18]	-	-	-	-
14936	3681	69.41666667	53.41333333	-0.378082169	Down	0.665268366	Gys1	glycogen synthase 1, muscle	K00693|1|0.0|1324|mmu:14936|glycogen(starch) synthase [EC:2.4.1.11]	GO:0044424	GO:0048029//monosaccharide binding;GO:0035251//UDP-glucosyltransferase activity;GO:0019900//kinase binding	GO:0044767//single-organism developmental process;GO:0005977//glycogen metabolic process	gi|31560022|ref|NP_109603.2|/0/glycogen [starch] synthase, muscle [Mus musculus]
104370	98	2.29	4.496666667	0.973508344	Up	0.664775376	Snora68	small nucleolar RNA, H/ACA box 68	-	-	-	-	gi|148696943|gb|EDL28890.1|/1.59859e-08/mCG14783, isoform CRA_f [Mus musculus]
15077	664	0.01	1.013333333	6.662965013	Up	0.66346671	Hist2h3c1	histone cluster 2, H3c1	K11254|1|2e-71|270|pps:100972611|histone H4;K11253|4|3e-71|270|dre:100006146|histone H3	GO:0043231//intracellular membrane-bounded organelle	GO:0005488//binding	-	gi|27372732|gb|AAO06264.1|/3.95297e-96/histone protein Hist2h3c1 [Mus musculus]
15370	2534	17.17	12.29666667	-0.481622751	Down	0.662229752	Nr4a1	nuclear receptor subfamily 4, group A, member 1	K04465|1|0.0|1024|mmu:15370|nuclear receptor subfamily 4 group A member 1	GO:0043231//intracellular membrane-bounded organelle;GO:0043234//protein complex	GO:0046914//transition metal ion binding;GO:0000982//transcription factor activity, RNA polymerase II core promoter proximal region sequence-specific binding;GO:0038023//signaling receptor activity;GO:0046983//protein dimerization activity;GO:0042802//identical protein binding;GO:0003677//DNA binding	GO:0071363//cellular response to growth factor stimulus;GO:0043542//endothelial cell migration;GO:0006366//transcription from RNA polymerase II promoter;GO:0001935//endothelial cell proliferation;GO:0009755//hormone-mediated signaling pathway;GO:0002040//sprouting angiogenesis;GO:0006915//apoptotic process;GO:0007519//skeletal muscle tissue development;GO:0012502//induction of programmed cell dea…	gi|568991389|ref|XP_006520518.1|/0/PREDICTED: nuclear receptor subfamily 4 group A member 1 isoform X2 [Mus musculus]
100217433	72	0.996666667	0.01	-6.639039173	Down	0.661584382	Snord88a	small nucleolar RNA, C/D box 88A	-	-	-	-	-
102465897	107	0.526666667	2.013333333	1.934623991	Up	0.661387186	Mir1668	microRNA 1668	-	-	-	-	-
100041965	963	96.81	124.0733333	0.357965092	Up	0.660759743	Oaz1-ps	ornithine decarboxylase antizyme 1, pseudogene	K16548|1|7e-99|276|tup:102496602|ornithine decarboxylase antizyme 1	-	GO:0005488//binding;GO:0004857//enzyme inhibitor activity	GO:0044092//negative regulation of molecular function;GO:0006576//cellular biogenic amine metabolic process	gi|1924976|gb|AAB96330.1|/1.03585e-123/ornithine decarboxylase antizyme [Mus musculus]
102465613	72	0.01	0.986666667	6.624490865	Up	0.659657237	Mir7013	microRNA 7013	-	-	-	-	-
723882	121	1.856666667	0.453333333	-2.034070676	Down	0.65937937	Mir546	microRNA 546	-	-	-	-	-
16890	2884.24	28.09	36.97	0.396298419	Up	0.659307662	Lipe	lipase, hormone sensitive	K07188|1|0.0|1409|mmu:16890|hormone-sensitive lipase [EC:3.1.1.79]	GO:0043231//intracellular membrane-bounded organelle;GO:0044459;GO:0044444//cytoplasmic part;GO:0044421;GO:0043231//intracellular membrane-bounded organelle;GO:0044459;GO:0044444//cytoplasmic part;GO:0044421	GO:0016298//lipase activity;GO:0019900//kinase binding;GO:0019843//rRNA binding;GO:0052689//carboxylic ester hydrolase activity;GO:0016298//lipase activity;GO:0019900//kinase binding;GO:0019843//rRNA binding;GO:0052689//carboxylic ester hydrolase activity	GO:0044703;GO:0006641//triglyceride metabolic process;GO:0006360//transcription from RNA polymerase I promoter;GO:0016125//sterol metabolic process;GO:0042221//response to chemical;GO:0046339//diacylglycerol metabolic process;GO:0001676//long-chain fatty acid metabolic process;GO:0044703;GO:0006641//triglyceride metabolic process;GO:0006360//transcription from RNA polymerase I promoter;GO:0016125…	gi|87239970|ref|NP_034849.2|/0/hormone-sensitive lipase isoform 1 [Mus musculus]
102238433	5121	1.543333333	3.383333333	1.132395629	Up	0.657998996	Gm28042	predicted gene, 28042	K16342|1|0.0|1491|mmu:211429|cytosolic phospholipase A2 [EC:3.1.1.4]	-	GO:0004620//phospholipase activity	-	gi|167900427|ref|NP_663353.3|/0/cytosolic phospholipase A2 beta [Mus musculus]
72961	3011	2.97	1.226666667	-1.275719665	Down	0.657963142	Slc17a7	solute carrier family 17 (sodium-dependent inorganic phosphate cotransporter), member 7	K12302|1|0.0|1050|rno:116638|MFS transporter, ACS family, solute carrier family 17 (sodium-dependent inorganic phosphate cotransporter), member 6/7/8	GO:0031224//intrinsic component of membrane;GO:0008021//synaptic vesicle;GO:0042995//cell projection	GO:0005436//sodium:phosphate symporter activity	GO:0007613//memory;GO:0051899//membrane depolarization;GO:0015813//L-glutamate transport;GO:0001505//regulation of neurotransmitter levels;GO:0007270//neuron-neuron synaptic transmission;GO:0006817//phosphate ion transport	gi|218156282|ref|NP_892038.2|/0/vesicular glutamate transporter 1 [Mus musculus]
102465615	72	0.983333333	0.01	-6.619608644	Down	0.657819727	Mir7016	microRNA 7016	-	-	-	-	-
75607	7536.91	5.176666667	8.076666667	0.641736575	Up	0.656278011	Wnk2	WNK lysine deficient protein kinase 2	K08867|1|0.0|3182|mmu:75607|WNK lysine deficient protein kinase [EC:2.7.11.1]	-	-	-	-
19866	62	4.173333333	6.8	0.70433459	Up	0.65441361	Rnu7	U7 small nuclear RNA	-	-	-	-	-
17229	1088	21.64666667	28.82666667	0.413259138	Up	0.653580008	Tpsb2	tryptase beta 2	K01340|1|3e-160|566|mmu:17229|tryptase [EC:3.4.21.59]	GO:0044421	GO:0004175//endopeptidase activity;GO:0005539//glycosaminoglycan binding	GO:0043062//extracellular structure organization;GO:0019538//protein metabolic process;GO:0006952//defense response;GO:0022411	gi|130496076|ref|NP_034911.3|/2.8551e-159/tryptase beta-2 precursor [Mus musculus]
57028	2018	10.73666667	7.326666667	-0.551317274	Down	0.653203542	Pdxp	pyridoxal (pyridoxine, vitamin B6) phosphatase	K07758|1|8e-133|476|mmu:57028|pyridoxal phosphatase [EC:3.1.3.74]	GO:0030027//lamellipodium;GO:0016020//membrane;GO:0032155;GO:0001726//ruffle;GO:0005856//cytoskeleton;GO:0044444//cytoplasmic part	GO:0005515//protein binding;GO:0016791//phosphatase activity;GO:0043169//cation binding	GO:0033198//response to ATP;GO:0007067//mitotic nuclear division;GO:0006464//cellular protein modification process;GO:0030042//actin filament depolymerization;GO:0000910//cytokinesis	gi|47059486|ref|NP_064667.2|/6.99057e-132/pyridoxal phosphate phosphatase [Mus musculus]
244058	3586	16.21	11.67666667	-0.473255603	Down	0.653158725	Rgma	repulsive guidance molecule family member A	K06847|1|0.0|743|mmu:244058|RGM domain family	GO:0043231//intracellular membrane-bounded organelle;GO:0031224//intrinsic component of membrane	GO:0038023//signaling receptor activity;GO:0005488//binding	GO:0014020;GO:0001932//regulation of protein phosphorylation;GO:0030509//BMP signaling pathway	gi|148675189|gb|EDL07136.1|/0/RGM domain family, member A, isoform CRA_b, partial [Mus musculus]
664849	1401	44.66333333	34.42666667	-0.375564427	Down	0.652889821	Gm7367	1110014K08Rik pseudogene	-	-	-	-	gi|28892683|ref|NP_795876.1|/7.00293e-82/UBA-like domain-containing protein 2 [Mus musculus]
20861	418	1.353333333	3.083333333	1.187973638	Up	0.652459575	Stfa1	stefin A1	K13907|1|5e-30|131|cge:100767084|cystatin-A/B	GO:0044424	GO:0019899//enzyme binding;GO:0004866//endopeptidase inhibitor activity	GO:0010466//negative regulation of peptidase activity;GO:0006464//cellular protein modification process;GO:0007155//cell adhesion;GO:0009913//epidermal cell differentiation	gi|127139202|ref|NP_001076012.1|/4.88007e-50/stefin-1 [Mus musculus]
23828	1607	118.7333333	93.12	-0.350562052	Down	0.652154817	Bves	blood vessel epicardial substance	-	-	-	-	-
66776	2866	10.06666667	14.13666667	0.489855933	Up	0.651715607	Pisd-ps3	phosphatidylserine decarboxylase, pseudogene 3	K01613|1|2e-142|280|myd:102754521|phosphatidylserine decarboxylase [EC:4.1.1.65]	-	-	-	gi|148705450|gb|EDL37397.1|/1.12113e-155/mCG2531, isoform CRA_a [Mus musculus]
319191	448	2.15	0.69	-1.639668393	Down	0.650406941	Hist1h2ai	histone cluster 1, H2ai	K11251|1|4e-54|211|ecb:100053897|histone H2A	GO:0000785//chromatin;GO:0043231//intracellular membrane-bounded organelle	GO:0003676//nucleic acid binding;GO:0046983//protein dimerization activity	GO:0034728//nucleosome organization	gi|829934940|ref|XP_012596775.1|/2.79073e-53/PREDICTED: histone H2A type 1-H-like isoform X2 [Microcebus murinus]
71660	708	22.95	30.27666667	0.399712226	Up	0.650371087	Rarres2	retinoic acid receptor responder (tazarotene induced) 2	K10044|1|1e-91|338|mmu:71660|retinoic acid receptor responder protein 2	-	GO:0005515//protein binding	GO:0048565//digestive tract development;GO:0043009//chordate embryonic development;GO:0002690//positive regulation of leukocyte chemotaxis;GO:0016101//diterpenoid metabolic process;GO:0006950//response to stress;GO:0045444//fat cell differentiation	gi|148666128|gb|EDK98544.1|/1.36862e-92/retinoic acid receptor responder (tazarotene induced) 2, isoform CRA_b, partial [Mus musculus]
266793	74	0.943333333	0.01	-6.559695742	Down	0.649904987	Snord87	small nucleolar RNA, C/D box 87	-	-	-	-	-
26968	2121.07	17.48666667	23.36666667	0.418196637	Up	0.649752608	Islr	immunoglobulin superfamily containing leucine-rich repeat	K16357|1|1e-28|130|bfo:BRAFLDRAFT_84652|leucine-rich repeat and fibronectin type-III domain-containing protein 4;K16354|2|1e-26|124|bfo:BRAFLDRAFT_89096|leucine-rich repeat and fibronectin type-III domain-containing protein 1;K19511|3|1e-24|117|dan:Dana_GF10247|peroxidase [EC:1.11.1.7]	-	-	-	gi|148693990|gb|EDL25937.1|/0/immunoglobulin superfamily containing leucine-rich repeat, isoform CRA_a, partial [Mus musculus]
140781	6054	1009.673333	1265.046667	0.325302003	Up	0.649223764	Myh7	myosin, heavy polypeptide 7, cardiac muscle, beta	K17751|1|0.0|3319|mmu:140781|myosin heavy chain 6/7	-	-	-	-
16669	1200.45	4.443333333	7.063333333	0.668706807	Up	0.648533577	Krt19	keratin 19	K07604|1|1e-177|625|mmu:16669|type I keratin, acidic	-	-	-	-
69638	1264	2.196666667	4.21	0.938504269	Up	0.648067477	Enho	energy homeostasis associated	-	-	-	-	-
260299	2155	11.75333333	8.22	-0.515859675	Down	0.647941988	Cadm4	cell adhesion molecule 4	K06783|1|0.0|745|mmu:260299|cell adhesion molecule 4	-	-	-	-
100316678	80	5.91	3.546666667	-0.736694385	Down	0.646463017	Mir1902	microRNA 1902	-	-	-	-	-
22146	1977	44.73	34.5	-0.374646396	Down	0.646427163	Tuba1c	tubulin, alpha 1C	K07374|1|0.0|859|xla:100037141|tubulin alpha	GO:0005874//microtubule	GO:0005198//structural molecule activity;GO:0032550;GO:0017111//nucleoside-triphosphatase activity	GO:0007010//cytoskeleton organization;GO:0006458//'de novo' protein folding;GO:0044765//single-organism transport;GO:0043623//cellular protein complex assembly;GO:0009154//purine ribonucleotide catabolic process;GO:0070670//response to interleukin-4	gi|795418245|ref|XP_011758519.1|/0/PREDICTED: tubulin alpha-1C chain [Macaca nemestrina]
102465895	147	0.01	0.923333333	6.528779665	Up	0.645638378	Gm24148	predicted gene, 24148	-	-	-	-	-
208266	5694	20.03333333	14.89	-0.428058736	Down	0.645423255	Dot1l	DOT1-like, histone H3 methyltransferase (S. cerevisiae)	K11427|1|0.0|2615|mmu:208266|histone-lysine N-methyltransferase, H3 lysine-79 specific [EC:2.1.1.43]	-	GO:0016279//protein-lysine N-methyltransferase activity	GO:0016571//histone methylation;GO:0051101//regulation of DNA binding;GO:0007259//JAK-STAT cascade	gi|148699559|gb|EDL31506.1|/0/DOT1-like, histone H3 methyltransferase (S. cerevisiae), isoform CRA_c, partial [Mus musculus]
276952	3481	20.93333333	27.54666667	0.396075695	Up	0.645226059	Rasl10b	RAS-like, family 10, member B	K07851|1|4e-141|505|ptr:454588|Ras-like protein family member 10B	GO:0016020//membrane	GO:0032550;GO:0017111//nucleoside-triphosphatase activity	GO:0001990//regulation of systemic arterial blood pressure by hormone;GO:0009154//purine ribonucleotide catabolic process;GO:0002793//positive regulation of peptide secretion;GO:0035556//intracellular signal transduction	gi|694967496|ref|XP_009430660.1|/3.48213e-140/PREDICTED: ras-like protein family member 10B isoform X2 [Pan troglodytes]
16792	2402	14.74333333	19.81666667	0.426651568	Up	0.644437274	Laptm5	lysosomal-associated protein transmembrane 5	K12387|1|6e-146|520|mmu:16792|lysosomal-associated transmembrane protein	GO:0005764//lysosome;GO:0016021//integral component of membrane	-	GO:0051234//establishment of localization	gi|74215128|dbj|BAE41796.1|/6.57514e-148/unnamed protein product [Mus musculus]
104367	118	7.473333333	10.78666667	0.52942533	Up	0.644365566	Snora65	small nucleolar RNA, H/ACA box 65	-	-	-	-	-
100302601	77	0.01	0.913333333	6.513069582	Up	0.643415439	Snord83b	small nucleolar RNA, C/D box 83B	-	-	-	-	-
100124438	75	0.906666667	0.01	-6.502500341	Down	0.643370621	Mir343	microRNA 343	-	-	-	-	-
11816	1287.69	186.3133333	234.9833333	0.334827511	Up	0.642528056	Apoe	apolipoprotein E	K04524|1|5e-166|586|mmu:11816|apolipoprotein E	GO:0015630//microtubule cytoskeleton;GO:0009897//external side of plasma membrane;GO:0005768//endosome;GO:0043005//neuron projection;GO:0034385;GO:0044297//cell body;GO:0015630//microtubule cytoskeleton;GO:0009897//external side of plasma membrane;GO:0005768//endosome;GO:0043005//neuron projection;GO:0034385;GO:0044297//cell body;GO:0015630//microtubule cytoskeleton;GO:0009897//external side of p…	GO:0008289//lipid binding;GO:0046872//metal ion binding;GO:0042802//identical protein binding;GO:0070325//lipoprotein particle receptor binding;GO:0008047//enzyme activator activity;GO:0008092//cytoskeletal protein binding;GO:0042277//peptide binding;GO:0015248//sterol transporter activity;GO:0046983//protein dimerization activity;GO:0071814;GO:0005539//glycosaminoglycan binding;GO:0008289//lipid…	GO:0030163//protein catabolic process;GO:0050880//regulation of blood vessel size;GO:0036315//cellular response to sterol;GO:0031103//axon regeneration;GO:0006182//cGMP biosynthetic process;GO:0010596//negative regulation of endothelial cell migration;GO:0006875//cellular metal ion homeostasis;GO:0070555//response to interleukin-1;GO:0010543//regulation of platelet activation;GO:0055092//sterol h…	gi|163644329|ref|NP_033826.2|/4.49125e-165/apolipoprotein E precursor [Mus musculus]
102466152	104	1.036666667	2.596666667	1.324708748	Up	0.642510129	Mir6357	microRNA 6357	K03510|1|2e-11|69.7|mmu:26447|DNA polymerase iota [EC:2.7.7.7]	-	-	-	gi|575501682|ref|NP_001276444.1|/1.70123e-10/DNA polymerase iota isoform 3 [Mus musculus]
12741	1420	52.55333333	67.02	0.350809413	Up	0.642259152	Cldn5	claudin 5	K06087|1|2e-89|332|mmu:12741|claudin	GO:0043296//apical junction complex;GO:0033267;GO:0031224//intrinsic component of membrane;GO:0043218//compact myelin	GO:0005515//protein binding	GO:0016337//single organismal cell-cell adhesion;GO:0008366//axon ensheathment	gi|31980735|ref|NP_038833.2|/1.33816e-88/claudin-5 [Mus musculus]
68636	1408	33.82	26.05333333	-0.376408693	Down	0.642044029	Fahd1	fumarylacetoacetate hydrolase domain containing 1	K01557|1|6e-129|463|mmu:68636|acylpyruvate hydrolase [EC:3.7.1.5]	-	-	-	-
102465627	65	3.736666667	6.11	0.709420508	Up	0.64171238	Mir7036	microRNA 7036	-	-	-	-	-
11870	1417	3.536666667	5.856666667	0.727689535	Up	0.64124628	Art1	ADP-ribosyltransferase 1	K06716|1|1e-173|612|mmu:11870|ADP-ribosyltransferase 1 [EC:2.4.2.31]	GO:0031224//intrinsic component of membrane;GO:0005783//endoplasmic reticulum	GO:0016763//transferase activity, transferring pentosyl groups	GO:0006486//protein glycosylation	gi|21687250|ref|NP_033840.2|/8.72294e-173/GPI-linked NAD(P)(+)--arginine ADP-ribosyltransferase 1 precursor [Mus musculus]
17025	4534.65	12.85	17.38	0.435659723	Up	0.640708472	Alad	aminolevulinate, delta-, dehydratase	K01698|1|0.0|637|mmu:17025|porphobilinogen synthase [EC:4.2.1.24]	GO:0044444//cytoplasmic part;GO:0044421;GO:0044444//cytoplasmic part;GO:0044421	GO:0046914//transition metal ion binding;GO:0005515//protein binding;GO:0016836//hydro-lyase activity;GO:0046914//transition metal ion binding;GO:0005515//protein binding;GO:0016836//hydro-lyase activity	GO:0009314//response to radiation;GO:0001101//response to acid chemical;GO:0097305//response to alcohol;GO:0051259//protein oligomerization;GO:0010243//response to organonitrogen compound;GO:0006779//porphyrin-containing compound biosynthetic process;GO:0007584//response to nutrient;GO:0031960//response to corticosteroid;GO:0002237//response to molecule of bacterial origin;GO:0070670//response to…	gi|34328485|ref|NP_032551.3|/7.86413e-180/delta-aminolevulinic acid dehydratase [Mus musculus]
100040563	693	187.7266667	149.48	-0.328681131	Down	0.640582984	Dynlt1c	dynein light chain Tctex-type 1C	K10420|1|9e-60|231|mmu:21648|dynein light chain Tctex-type 1	GO:0043231//intracellular membrane-bounded organelle;GO:0030286//dynein complex	GO:0005515//protein binding;GO:0003774//motor activity	GO:0007186//G-protein coupled receptor signaling pathway;GO:0031175//neuron projection development;GO:0006886//intracellular protein transport;GO:0040001//establishment of mitotic spindle localization;GO:0010721//negative regulation of cell development;GO:0019048//modulation by virus of host morphology or physiology;GO:0000087//mitotic M phase	gi|6678265|ref|NP_033368.1|/7.19312e-59/dynein light chain Tctex-type 1 [Mus musculus]
19737	4096	48.73666667	62.07333333	0.348966039	Up	0.640439568	Rgs5	regulator of G-protein signaling 5	K16449|1|1e-77|294|mmu:19737|regulator of G-protein signaling	-	-	-	-
218963	703	0.246666667	1.426666667	2.532013621	Up	0.640385788	Gm1821	ubiquitin pseudogene	K08770|1|1e-79|297|oaa:100085779|ubiquitin C	-	-	-	gi|26353460|dbj|BAC40360.1|/2.24328e-79/unnamed protein product [Mus musculus]
12305	3666.55	59.79333333	46.87666667	-0.351114654	Down	0.639570112	Ddr1	discoidin domain receptor family, member 1	K05124|1|0.0|1553|mmu:12305|discoidin domain receptor family member 1 [EC:2.7.10.1]	GO:0031224//intrinsic component of membrane;GO:0044459;GO:0031224//intrinsic component of membrane;GO:0044459;GO:0031224//intrinsic component of membrane;GO:0044459;GO:0031224//intrinsic component of membrane;GO:0044459	GO:0032550;GO:0005515//protein binding;GO:0043169//cation binding;GO:0004714//transmembrane receptor protein tyrosine kinase activity;GO:0032550;GO:0005515//protein binding;GO:0043169//cation binding;GO:0004714//transmembrane receptor protein tyrosine kinase activity;GO:0032550;GO:0005515//protein binding;GO:0043169//cation binding;GO:0004714//transmembrane receptor protein tyrosine kinase activi…	GO:0044703;GO:0007423//sensory organ development;GO:0008544//epidermis development;GO:0022617//extracellular matrix disassembly;GO:0007160//cell-matrix adhesion;GO:0007589//body fluid secretion;GO:0008283//cell proliferation;GO:0007169//transmembrane receptor protein tyrosine kinase signaling pathway;GO:0018108//peptidyl-tyrosine phosphorylation;GO:0009887//organ morphogenesis;GO:0048754//branchi…	gi|148691279|gb|EDL23226.1|/0/discoidin domain receptor family, member 1, isoform CRA_a, partial [Mus musculus]
11475	2572	582.1366667	464.7933333	-0.324768515	Down	0.639453587	Acta2	actin, alpha 2, smooth muscle, aorta	K12313|1|0.0|815|cge:100758575|actin, aortic smooth muscle	GO:0032991//macromolecular complex;GO:0043292//contractile fiber;GO:0032432//actin filament bundle	GO:0032550;GO:0005198//structural molecule activity	GO:0051707//response to other organism;GO:0007015//actin filament organization;GO:0007519//skeletal muscle tissue development;GO:0006939//smooth muscle contraction;GO:0072008;GO:0008015//blood circulation	gi|625206860|ref|XP_003505997.2|/0/PREDICTED: actin, aortic smooth muscle isoform X1 [Cricetulus griseus]
100526469	67	46.74333333	59.49666667	0.348048224	Up	0.639283281	Mir3064	microRNA 3064	K12823|1|6e-06|51.2|myb:102246453|ATP-dependent RNA helicase DDX5/DBP2 [EC:3.6.4.13]	-	-	-	-
100316776	86	0.89	0.01	-6.475733431	Down	0.6387634	Mir1954	microRNA 1954	-	-	-	-	-
102466970	123	3.313333333	1.613333333	-1.038238804	Down	0.638306264	Mir1957b	microRNA 1957b	-	-	-	-	-
12759	1832	115.31	145.1	0.331529887	Up	0.638171812	Clu	clusterin	K17252|1|0.0|852|mmu:12759|clusterin	-	-	-	-
319171	452	79.86666667	63.23666667	-0.33683218	Down	0.637607113	Hist1h2ap	histone cluster 1, H2ap	K11251|1|1e-54|213|ocu:100348744|histone H2A;K11254|4|1e-54|213|cfa:488260|histone H4	GO:0000785//chromatin;GO:0043231//intracellular membrane-bounded organelle	GO:0003676//nucleic acid binding;GO:0046983//protein dimerization activity	GO:0034728//nucleosome organization	gi|655839886|ref|XP_002714260.2|/9.56752e-54/PREDICTED: histone H2A type 1-like [Oryctolagus cuniculus]
22042	4920	23.42	17.71	-0.403176864	Down	0.637176867	Tfrc	transferrin receptor	K06503|1|0.0|1524|mmu:22042|transferrin receptor	GO:0009986//cell surface;GO:0048770;GO:0031224//intrinsic component of membrane;GO:0012505//endomembrane system;GO:0010008//endosome membrane	GO:0038024//cargo receptor activity;GO:0016787//hydrolase activity;GO:0022890//inorganic cation transmembrane transporter activity;GO:0031072//heat shock protein binding	GO:0032846;GO:0002526//acute inflammatory response;GO:0002573//myeloid leukocyte differentiation;GO:0006826//iron ion transport;GO:0016192//vesicle-mediated transport;GO:0010038//response to metal ion;GO:0033993//response to lipid;GO:0031667//response to nutrient levels;GO:0006875//cellular metal ion homeostasis;GO:0019538//protein metabolic process	gi|11596855|ref|NP_035768.1|/0/transferrin receptor protein 1 [Mus musculus]
723866	91	0.643333333	1.99	1.629130084	Up	0.637114123	Mir431	microRNA 431	-	-	-	-	-
72690	1255	7.006666667	10.11	0.528982829	Up	0.636881073	Grrp1	glycine/arginine rich protein 1	K00685|1|4e-104|380|tup:102482899|arginine-tRNA-protein transferase [EC:2.3.2.8]	-	-	-	gi|568931936|ref|XP_006539260.1|/7.87558e-151/PREDICTED: protein FAM110D isoform X2 [Mus musculus]
216233	2201.81	43	54.62666667	0.345268732	Up	0.636710767	Socs2	suppressor of cytokine signaling 2	K04695|1|8e-109|373|chx:102178979|suppressor of cytokine signaling 2	-	GO:0005126//cytokine receptor binding;GO:0005126//cytokine receptor binding;GO:0005126//cytokine receptor binding;GO:0005126//cytokine receptor binding	GO:0043627//response to estrogen;GO:0032446//protein modification by small protein conjugation;GO:0035264//multicellular organism growth;GO:0007259//JAK-STAT cascade;GO:0007169//transmembrane receptor protein tyrosine kinase signaling pathway;GO:0044767//single-organism developmental process;GO:0007589//body fluid secretion;GO:0030182//neuron differentiation;GO:0043627//response to estrogen;GO:00…	gi|488509226|ref|XP_004446793.1|/6.48193e-112/PREDICTED: suppressor of cytokine signaling 2 isoform X1 [Dasypus novemcinctus]
100628591	76	0.883333333	0.01	-6.464886049	Down	0.636656986	Mir466q	microRNA 466q	-	-	-	-	-
71693	1430.1	22.92	29.84	0.380640491	Up	0.636316374	Colec11	collectin sub-family member 11	K10066|1|2e-128|461|mmu:71693|collectin sub-family member 11	-	-	-	-
18822	3268	56.07	71.21666667	0.344985841	Up	0.635688932	Plod1	procollagen-lysine, 2-oxoglutarate 5-dioxygenase 1	K00473|1|0.0|1446|mmu:18822|procollagen-lysine,2-oxoglutarate 5-dioxygenase 1 [EC:1.14.11.4]	GO:0005578//proteinaceous extracellular matrix;GO:0005789//endoplasmic reticulum membrane	GO:0019842//vitamin binding;GO:0016701//oxidoreductase activity, acting on single donors with incorporation of molecular oxygen;GO:0033218//amide binding;GO:0070815//peptidyl-lysine 5-dioxygenase activity;GO:0005506//iron ion binding	GO:0009888//tissue development;GO:0018126//protein hydroxylation;GO:0044710;GO:0009725//response to hormone;GO:0006950//response to stress	gi|6755106|ref|NP_035252.1|/0/procollagen-lysine,2-oxoglutarate 5-dioxygenase 1 precursor [Mus musculus]
100499517	83	0.763333333	2.193333333	1.522739986	Up	0.635437955	Mir3072	microRNA 3072	-	-	-	-	-
100628602	77	0.01	0.866666667	6.437405312	Up	0.634299595	Mir5133	microRNA 5133	-	-	-	-	-
53417	6916	9.406666667	6.476666667	-0.538432087	Down	0.633367395	Hif3a	hypoxia inducible factor 3, alpha subunit	K09096|1|0.0|1207|mmu:53417|hypoxia-inducible factor 3 alpha	-	-	-	-
208990	549	3.27	1.613333333	-1.019246089	Down	0.633223979	Npb	neuropeptide B	K05267|1|3e-54|212|mmu:208990|preproneuropeptide B	GO:0044421	-	GO:0007188//adenylate cyclase-modulating G-protein coupled receptor signaling pathway	gi|23463265|ref|NP_695020.1|/2.40455e-53/neuropeptide B precursor [Mus musculus]
319476	7318	3.653333333	1.86	-0.973910771	Down	0.632193181	Lrtm1	leucine-rich repeats and transmembrane domains 1	K06839|1|7e-19|100|sko:102806385|slit 2;K06838|3|3e-18|98.2|tru:101061888|slit 1	GO:0031224//intrinsic component of membrane	-	-	gi|28892715|ref|NP_795894.1|/4.08679e-173/leucine-rich repeat and transmembrane domain-containing protein 1 precursor [Mus musculus]
17869	2398.44	11.09666667	7.86	-0.497525152	Down	0.632013911	Myc	myelocytomatosis oncogene	K04377|1|0.0|650|rno:24577|Myc proto-oncogene protein	GO:0044451;GO:0015630//microtubule cytoskeleton;GO:0043005//neuron projection;GO:0032991//macromolecular complex;GO:0044451;GO:0015630//microtubule cytoskeleton;GO:0043005//neuron projection;GO:0032991//macromolecular complex;GO:0044451;GO:0015630//microtubule cytoskeleton;GO:0043005//neuron projection;GO:0032991//macromolecular complex;GO:0044451;GO:0015630//microtubule cytoskeleton;GO:0043005//…	GO:0008134//transcription factor binding;GO:0043566//structure-specific DNA binding;GO:0001071//nucleic acid binding transcription factor activity;GO:0046983//protein dimerization activity;GO:0000976//transcription regulatory region sequence-specific DNA binding;GO:0008134//transcription factor binding;GO:0043566//structure-specific DNA binding;GO:0001071//nucleic acid binding transcription facto…	GO:0000737//DNA catabolic process, endonucleolytic;GO:0000085//mitotic G2 phase;GO:0060070//canonical Wnt signaling pathway;GO:0002762//negative regulation of myeloid leukocyte differentiation;GO:0009743//response to carbohydrate;GO:0021536//diencephalon development;GO:0006875//cellular metal ion homeostasis;GO:0070555//response to interleukin-1;GO:0045838//positive regulation of membrane potenti…	gi|293629267|ref|NP_001170824.1|/0/myc proto-oncogene protein isoform c [Mus musculus]
12521	1814.88	8.153333333	11.47	0.492403488	Up	0.631431286	Cd82	CD82 antigen	K06509|1|5e-129|464|mmu:12521|CD82 antigen	GO:0031224//intrinsic component of membrane;GO:0031224//intrinsic component of membrane;GO:0031224//intrinsic component of membrane;GO:0031224//intrinsic component of membrane;GO:0031224//intrinsic component of membrane;GO:0031224//intrinsic component of membrane;GO:0031224//intrinsic component of membrane	-	-	gi|6671718|ref|NP_031682.1|/4.39314e-128/CD82 antigen [Mus musculus]
16519	5015	3.14	1.52	-1.046693235	Down	0.631314761	Kcnj3	potassium inwardly-rectifying channel, subfamily J, member 3	K04997|1|0.0|959|rno:50599|potassium inwardly-rectifying channel subfamily J member 3	GO:0009986//cell surface;GO:0042383//sarcolemma;GO:0005887//integral component of plasma membrane;GO:0009986//cell surface;GO:0042383//sarcolemma;GO:0005887//integral component of plasma membrane	GO:0005488//binding;GO:0005242//inward rectifier potassium channel activity;GO:0005488//binding;GO:0005242//inward rectifier potassium channel activity	GO:0007267//cell-cell signaling;GO:0009628//response to abiotic stimulus;GO:0034220//ion transmembrane transport;GO:0030001//metal ion transport;GO:0007267//cell-cell signaling;GO:0009628//response to abiotic stimulus;GO:0034220//ion transmembrane transport;GO:0030001//metal ion transport	gi|528754483|gb|EPY74142.1|/4.88682e-122/potassium inwardly-rectifying channel, subfamily J, member 3 [Camelus ferus]
27212	87	2.12	0.733333333	-1.531523242	Down	0.631207199	Snord35b	small nucleolar RNA, C/D box 35B	-	-	-	-	-
67425	3774	0.923333333	2.373333333	1.361991265	Up	0.630839697	Eps8l1	EPS8-like 1	K17277|1|0.0|1291|mmu:67425|epidermal growth factor receptor kinase substrate 8	GO:0044424;GO:0044424	-	-	gi|568946480|ref|XP_006540386.1|/0/PREDICTED: epidermal growth factor receptor kinase substrate 8-like protein 1 isoform X2 [Mus musculus]
735264	98	3.763333333	6.013333333	0.676153852	Up	0.629808899	Mir671	microRNA 671	-	-	-	-	-
791077	119	0.846666667	0.01	-6.403722186	Down	0.62939658	Mir760	microRNA 760	-	-	-	-	gi|755505875|ref|XP_011238676.1|/1.25501e-16/PREDICTED: transcription initiation factor TFIID subunit 4-like [Mus musculus]
107272	2172	16.23	12.04666667	-0.430028994	Down	0.629333835	Psat1	phosphoserine aminotransferase 1	K00831|1|0.0|677|mmu:107272|phosphoserine aminotransferase [EC:2.6.1.52]	-	GO:0043168//anion binding;GO:0008483//transaminase activity;GO:0043168//anion binding;GO:0008483//transaminase activity	GO:0006563//L-serine metabolic process;GO:0006563//L-serine metabolic process	gi|329299029|ref|NP_001192268.1|/0/phosphoserine aminotransferase isoform 2 [Mus musculus]
59006	1153	460.62	572.4533333	0.313581035	Up	0.629154566	Myoz2	myozenin 2	-	GO:0005856//cytoskeleton;GO:0031674//I band	GO:0008092//cytoskeletal protein binding	-	gi|10946916|ref|NP_067478.1|/6.11829e-139/myozenin-2 [Mus musculus]
16336	587	3.706666667	5.93	0.677909723	Up	0.628105841	Insl3	insulin-like 3	K05255|1|2e-58|227|mmu:16336|relaxin	GO:0044421;GO:0044444//cytoplasmic part	GO:0005102//receptor binding;GO:0019899//enzyme binding	GO:0008283//cell proliferation;GO:0008406//gonad development;GO:0006915//apoptotic process;GO:0043009//chordate embryonic development;GO:0006171//cAMP biosynthetic process;GO:0007188//adenylate cyclase-modulating G-protein coupled receptor signaling pathway	gi|56119092|ref|NP_038592.3|/1.17132e-57/insulin-like 3 precursor [Mus musculus]
107885	768	3.31	5.443333333	0.717659168	Up	0.627702485	Mthfs	5, 10-methenyltetrahydrofolate synthetase	K01934|1|1e-104|381|mmu:107885|5-formyltetrahydrofolate cyclo-ligase [EC:6.3.3.2]	GO:0043231//intracellular membrane-bounded organelle;GO:0016020//membrane	GO:0032550;GO:0016882//cyclo-ligase activity	GO:0006915//apoptotic process;GO:0006760//folic acid-containing compound metabolic process	gi|18093092|ref|NP_081105.1|/9.10789e-104/5-formyltetrahydrofolate cyclo-ligase [Mus musculus]
15368	1634	16.82	22.07666667	0.392344652	Up	0.626877846	Hmox1	heme oxygenase 1	K00510|1|5e-164|580|mmu:15368|heme oxygenase (biliverdin-producing) [EC:1.14.14.18]	-	-	-	-
12683	1164	39.58	50.16	0.341765736	Up	0.626510344	Cidea	cell death-inducing DNA fragmentation factor, alpha subunit-like effector A	K02310|1|7e-08|60.8|sko:100375419|DNA fragmentation factor, 45 kD, alpha subunit;K02311|5|8e-06|53.9|bfo:BRAFLDRAFT_229336|DNA fragmentation factor, 40 kD, beta subunit [EC:3.-.-.-]	GO:0043231//intracellular membrane-bounded organelle;GO:0031967;GO:0044444//cytoplasmic part	GO:0042802//identical protein binding	GO:0006351//transcription, DNA-templated;GO:0000737//DNA catabolic process, endonucleolytic;GO:0010884//positive regulation of lipid storage;GO:0050663//cytokine secretion;GO:0006974//cellular response to DNA damage stimulus;GO:0007179//transforming growth factor beta receptor signaling pathway;GO:0001818//negative regulation of cytokine production;GO:0006915//apoptotic process;GO:0009895;GO:0080…	gi|162287227|ref|NP_031728.2|/4.6262e-110/cell death activator CIDE-A [Mus musculus]
22634	5279	50.15333333	39.71333333	-0.336722131	Down	0.626017353	Plagl1	pleiomorphic adenoma gene-like 1	K19485|1|3e-163|579|mmu:22634|zinc finger protein PLAGL1	-	-	-	gi|12060990|gb|AAG48331.1|/2.68598e-167/lost on transformation protein 1 [Mus musculus]
100499519	126	3.03	1.46	-1.053349425	Down	0.625927719	Mir3470b	microRNA 3470b	-	-	-	-	gi|148683086|gb|EDL15033.1|/1.09287e-12/mitochondrial ribosomal protein L20, isoform CRA_a [Mus musculus]
18784	1982	2.836666667	4.84	0.770810416	Up	0.625640888	Pla2g5	phospholipase A2, group V	K01047|1|1e-70|270|mmu:18784|secretory phospholipase A2 [EC:3.1.1.4]	GO:0043231//intracellular membrane-bounded organelle;GO:0044444//cytoplasmic part;GO:0016020//membrane;GO:0043231//intracellular membrane-bounded organelle;GO:0044444//cytoplasmic part;GO:0016020//membrane	GO:0046872//metal ion binding;GO:0005515//protein binding;GO:0005539//glycosaminoglycan binding;GO:0004623//phospholipase A2 activity;GO:0046872//metal ion binding;GO:0005515//protein binding;GO:0005539//glycosaminoglycan binding;GO:0004623//phospholipase A2 activity	GO:0046683//response to organophosphorus;GO:0046165;GO:0006636//unsaturated fatty acid biosynthetic process;GO:0006796//phosphate-containing compound metabolic process;GO:0015909//long-chain fatty acid transport;GO:0046683//response to organophosphorus;GO:0046165;GO:0006636//unsaturated fatty acid biosynthetic process;GO:0006796//phosphate-containing compound metabolic process;GO:0015909//long-ch…	gi|26354847|dbj|BAC41050.1|/4.98379e-88/unnamed protein product [Mus musculus]
18484	4149	233.2333333	188.7766667	-0.305093536	Down	0.623875085	Pam	peptidylglycine alpha-amidating monooxygenase	K00504|1|0.0|1784|mmu:18484|peptidylglycine monooxygenase [EC:1.14.17.3];K18200|1|0.0|1784|mmu:18484|peptidylamidoglycolate lyase [EC:4.3.2.5]	GO:0030133//transport vesicle;GO:0030141//secretory granule;GO:0031224//intrinsic component of membrane;GO:0043025//neuronal cell body;GO:0042995//cell projection;GO:0044421	GO:0046914//transition metal ion binding;GO:0016842;GO:0019842//vitamin binding;GO:0019900//kinase binding;GO:0016715//oxidoreductase activity, acting on paired donors, with incorporation or reduction of molecular oxygen, reduced ascorbate as one donor, and incorporation of one atom of oxygen	GO:0006366//transcription from RNA polymerase II promoter;GO:0043603//cellular amide metabolic process;GO:0007589//body fluid secretion;GO:0009306//protein secretion;GO:0019748//secondary metabolic process;GO:0043627//response to estrogen;GO:0030036//actin cytoskeleton organization;GO:0007565//female pregnancy;GO:0006631//fatty acid metabolic process;GO:0051259//protein oligomerization;GO:0010038…	gi|153792657|ref|NP_038654.2|/0/peptidyl-glycine alpha-amidating monooxygenase precursor [Mus musculus]
76293	1513	69.75666667	87.04333333	0.319402703	Up	0.622951848	Mfap4	microfibrillar-associated protein 4	K10104|1|1e-57|226|ggo:101130418|ficolin	GO:0031012//extracellular matrix	-	GO:0022610	gi|21313152|ref|NP_083844.1|/9.07725e-139/microfibril-associated glycoprotein 4 precursor [Mus musculus]
17965	1762	8.483333333	11.77333333	0.472819687	Up	0.622503675	Nbl1	neuroblastoma, suppression of tumorigenicity 1	K19558|1|6e-70|267|chx:102168874|neuroblastoma suppressor of tumorigenicity 1	-	GO:0019955//cytokine binding	GO:0030514//negative regulation of BMP signaling pathway;GO:0002689//negative regulation of leukocyte chemotaxis;GO:0031175//neuron projection development;GO:0009953//dorsal/ventral pattern formation	gi|926686539|ref|XP_013830169.1|/5.42136e-69/PREDICTED: neuroblastoma suppressor of tumorigenicity 1 [Capra hircus]
16956	4049	126.7733333	157.5166667	0.313253179	Up	0.620639274	Lpl	lipoprotein lipase	K01059|1|0.0|894|mmu:16956|lipoprotein lipase [EC:3.1.1.34]	GO:0031224//intrinsic component of membrane;GO:0034385;GO:0044464	GO:0016298//lipase activity;GO:0008289//lipid binding;GO:0005515//protein binding;GO:0005539//glycosaminoglycan binding	GO:0006631//fatty acid metabolic process;GO:0006641//triglyceride metabolic process;GO:0034370//triglyceride-rich lipoprotein particle remodeling;GO:0055090//acylglycerol homeostasis;GO:0042221//response to chemical;GO:0010884//positive regulation of lipid storage;GO:0010742//macrophage derived foam cell differentiation;GO:0006950//response to stress;GO:0010878//cholesterol storage	gi|74142467|dbj|BAE31986.1|/0/unnamed protein product [Mus musculus]
102465755	54	0.01	0.813333333	6.345774837	Up	0.620495859	Mir7646	microRNA 7646	-	-	-	-	-
69156	2241	5.47	3.38	-0.694517587	Down	0.620486895	Comtd1	catechol-O-methyltransferase domain containing 1	-	GO:0031224//intrinsic component of membrane;GO:0043231//intracellular membrane-bounded organelle	GO:0008168//methyltransferase activity	GO:0008152//metabolic process	gi|33468999|ref|NP_081241.1|/1.00499e-126/catechol O-methyltransferase domain-containing protein 1 [Mus musculus]
80981	1397	6.12	8.816666667	0.526701664	Up	0.620029759	Arl4d	ADP-ribosylation factor-like 4D	K07945|1|1e-101|372|rno:303559|ADP-ribosylation factor-like protein 4	GO:0031981//nuclear lumen;GO:0016020//membrane	GO:0032550;GO:0017111//nucleoside-triphosphatase activity	GO:0015031//protein transport;GO:0009154//purine ribonucleotide catabolic process;GO:0035556//intracellular signal transduction	gi|13384792|ref|NP_079680.1|/1.14181e-100/ADP-ribosylation factor-like protein 4D [Mus musculus]
78558	2741.4	22.07	28.4	0.3638043	Up	0.619778782	Htra3	HtrA serine peptidase 3	K08785|1|0.0|857|mmu:78558|HtrA serine peptidase 3 [EC:3.4.21.-]	-	GO:0004175//endopeptidase activity;GO:0019838//growth factor binding;GO:0004175//endopeptidase activity;GO:0019838//growth factor binding	GO:0030509//BMP signaling pathway;GO:0019538//protein metabolic process;GO:0007179//transforming growth factor beta receptor signaling pathway;GO:0030509//BMP signaling pathway;GO:0019538//protein metabolic process;GO:0007179//transforming growth factor beta receptor signaling pathway	gi|110815869|ref|NP_084403.2|/0/serine protease HTRA3 isoform a precursor [Mus musculus]
22268	1769	1.226666667	2.68	1.127489735	Up	0.618595604	Upk1b	uroplakin 1B	K17347|1|1e-158|562|mmu:22268|uroplakin-1	GO:0044459;GO:0031224//intrinsic component of membrane	-	GO:0030154//cell differentiation	gi|149060493|gb|EDM11207.1|/1.35004e-160/rCG52686 [Rattus norvegicus]
387165	79	0.01	0.796666667	6.315904307	Up	0.618263956	Mir147	microRNA 147	-	-	-	-	-
100316810	81	0.796666667	0.01	-6.315904307	Down	0.618263956	Mir1894	microRNA 1894	-	-	-	-	-
67037	1087	50.68666667	40.37666667	-0.328084478	Down	0.618111577	Pmf1	polyamine-modulated factor 1	K11546|1|5e-87|323|mmu:67037|polyamine-modulated factor 1	GO:0043231//intracellular membrane-bounded organelle;GO:0000775//chromosome, centromeric region;GO:0043231//intracellular membrane-bounded organelle;GO:0000775//chromosome, centromeric region	GO:0003712//transcription cofactor activity;GO:0030275//LRR domain binding;GO:0003712//transcription cofactor activity;GO:0030275//LRR domain binding	GO:0000087//mitotic M phase;GO:0006351//transcription, DNA-templated;GO:0000087//mitotic M phase;GO:0006351//transcription, DNA-templated	gi|13385420|ref|NP_080204.1|/4.20972e-86/polyamine-modulated factor 1 isoform 1 [Mus musculus]
114301	2414	20.89	26.90333333	0.364972442	Up	0.617116633	Palmd	palmdelphin	K16519|1|0.0|1001|mmu:114301|A-kinase anchor protein 2	GO:0030425//dendrite;GO:0044424	-	GO:0022604//regulation of cell morphogenesis	gi|89363042|ref|NP_075734.3|/0/palmdelphin [Mus musculus]
14555	2809	10.45666667	14.06	0.427173566	Up	0.615942419	Gpd1	glycerol-3-phosphate dehydrogenase 1 (soluble)	K00006|1|0.0|703|mmu:14555|glycerol-3-phosphate dehydrogenase (NAD+) [EC:1.1.1.8]	GO:0043231//intracellular membrane-bounded organelle;GO:0043234//protein complex;GO:0044444//cytoplasmic part	GO:0016901//oxidoreductase activity, acting on the CH-OH group of donors, quinone or similar compound as acceptor;GO:0016616//oxidoreductase activity, acting on the CH-OH group of donors, NAD or NADP as acceptor;GO:0042802//identical protein binding;GO:0000166//nucleotide binding;GO:0048037//cofactor binding	GO:0055114//oxidation-reduction process;GO:0006072//glycerol-3-phosphate metabolic process;GO:0019674//NAD metabolic process;GO:0034612//response to tumor necrosis factor;GO:0006006//glucose metabolic process;GO:0044255//cellular lipid metabolic process;GO:0051591//response to cAMP	gi|60360470|dbj|BAD90479.1|/0/mKIAA4010 protein [Mus musculus]
100217417	118	2.196666667	0.863333333	-1.347326367	Down	0.615879674	Snora34	small nucleolar RNA, H/ACA box 34	-	-	-	-	-
19731	3887	20.38333333	26.24666667	0.364744214	Up	0.615825894	Rgl1	ral guanine nucleotide dissociation stimulator,-like 1	K17635|1|0.0|1352|mmu:19731|ral guanine nucleotide dissociation stimulator-like 1	GO:0044444//cytoplasmic part	GO:0005088//Ras guanyl-nucleotide exchange factor activity	GO:0006629//lipid metabolic process;GO:0007264//small GTPase mediated signal transduction	gi|31543584|ref|NP_058542.2|/0/ral guanine nucleotide dissociation stimulator-like 1 [Mus musculus]
100316752	81	0.01	0.79	6.303780748	Up	0.615727296	Mir1896	microRNA 1896	K09230|1|4e-09|62.0|rno:266792|SCAN domain-containing zinc finger protein	-	-	-	gi|161353485|ref|NP_001013808.2|/3.60335e-08/zinc finger and SCAN domain-containing protein 26 [Mus musculus]
21826	5922	10.92333333	14.64666667	0.423159197	Up	0.615072963	Thbs2	thrombospondin 2	K04659|1|0.0|2293|mmu:21826|thrombospondin 2/3/4/5	GO:0005578//proteinaceous extracellular matrix	GO:0005539//glycosaminoglycan binding	GO:0001525//angiogenesis;GO:0022610;GO:0007416//synapse assembly	gi|239787900|ref|NP_035711.2|/0/thrombospondin-2 precursor [Mus musculus]
56213	2051	48.19	60.03666667	0.317110077	Up	0.614893693	Htra1	HtrA serine peptidase 1	K08784|1|0.0|915|mmu:56213|HtrA serine peptidase 1 [EC:3.4.21.-]	GO:0044444//cytoplasmic part	GO:0004175//endopeptidase activity;GO:0019838//growth factor binding	GO:0016049//cell growth;GO:0030509//BMP signaling pathway;GO:0019538//protein metabolic process;GO:0007179//transforming growth factor beta receptor signaling pathway	gi|229093139|ref|NP_062510.2|/0/serine protease HTRA1 precursor [Mus musculus]
667250	978	4.37	6.62	0.599197937	Up	0.614490337	Gm12657	predicted gene 12657	K11253|1|1e-71|272|cge:100761813|histone H3	-	-	-	-
100302498	128	1.526666667	0.386666667	-1.981222793	Down	0.613692589	Snora21	small nucleolar RNA, H/ACA box 21	-	-	-	-	-
100316821	82	0.78	0.01	-6.285402219	Down	0.613163745	Mir1981	microRNA 1981	-	-	-	-	-
100526468	92	0.01	0.776666667	6.279223644	Up	0.613145818	Mir3063	microRNA 3063	-	-	-	-	-
723898	96	0.596666667	1.79	1.584962501	Up	0.613101	Mir339	microRNA 339	-	-	-	-	-
19228	2241.2	12.54	16.55666667	0.400874898	Up	0.611908859	Pth1r	parathyroid hormone 1 receptor	K04585|1|0.0|1130|mmu:19228|parathyroid hormone receptor 1	GO:0043231//intracellular membrane-bounded organelle;GO:0016021//integral component of membrane;GO:0043234//protein complex;GO:0005903//brush border;GO:0044459;GO:0043231//intracellular membrane-bounded organelle;GO:0016021//integral component of membrane;GO:0043234//protein complex;GO:0005903//brush border;GO:0044459;GO:0043231//intracellular membrane-bounded organelle;GO:0016021//integral compo…	GO:0005515//protein binding;GO:0004930//G-protein coupled receptor activity;GO:0042277//peptide binding;GO:0005515//protein binding;GO:0004930//G-protein coupled receptor activity;GO:0042277//peptide binding;GO:0005515//protein binding;GO:0004930//G-protein coupled receptor activity;GO:0042277//peptide binding	GO:0001649//osteoblast differentiation;GO:0010676;GO:0008283//cell proliferation;GO:0021700//developmental maturation;GO:0051480//regulation of cytosolic calcium ion concentration;GO:0007188//adenylate cyclase-modulating G-protein coupled receptor signaling pathway;GO:0001894//tissue homeostasis;GO:0001649//osteoblast differentiation;GO:0010676;GO:0008283//cell proliferation;GO:0021700//developme…	gi|149018420|gb|EDL77061.1|/0/parathyroid hormone receptor 1, isoform CRA_a [Rattus norvegicus]
433855	2018.58	17.94666667	13.69333333	-0.390242228	Down	0.611532394	AI506816	expressed sequence AI506816	K10279|1|9e-17|91.7|fpg:101911127|F-box and leucine-rich repeat protein 13;K14684|3|2e-12|77.4|ngi:103726559|solute carrier family 25 (mitochondrial phosphate transporter), member 23/24/25/41;K04257|4|1e-06|58.2|tup:102483054|olfactory receptor;K14702|5|4e-06|56.2|cmy:102932003|solute carrier family 26 (sodium-independent chloride/iodide transporter), member 4	-	-	-	gi|148701441|gb|EDL33388.1|/2.46139e-17/mCG1045525, partial [Mus musculus]
20708	1859	11.59333333	15.42	0.411507333	Up	0.611281417	Serpinb6b	serine (or cysteine) peptidase inhibitor, clade B, member 6b	K13963|1|0.0|713|mmu:20708|serpin B	-	-	-	gi|15826844|ref|NP_035584.1|/0/serine (or cysteine) proteinase inhibitor, clade B, member 6b [Mus musculus]
12260	1062	19.31333333	24.71666667	0.355887008	Up	0.611120075	C1qb	complement component 1, q subcomponent, beta polypeptide	K03987|1|3e-105|384|mmu:12260|complement C1q subcomponent subunit B	GO:0005615//extracellular space	GO:0042802//identical protein binding	GO:0007417//central nervous system development;GO:0006955//immune response;GO:0043583//ear development;GO:0031960//response to corticosteroid	gi|6753220|ref|NP_033907.1|/2.52872e-104/complement C1q subcomponent subunit B precursor [Mus musculus]
20657	2045	6.153333333	8.786666667	0.513947817	Up	0.611012513	Sod3	superoxide dismutase 3, extracellular	K16627|1|3e-126|454|mmu:20657|superoxide dismutase, Cu-Zn family [EC:1.15.1.1]	-	-	-	gi|6755600|ref|NP_035565.1|/2.89368e-125/extracellular superoxide dismutase [Cu-Zn] precursor [Mus musculus]
170812	494	4.853333333	7.18	0.565007894	Up	0.610725682	Ahsp	alpha hemoglobin stabilizing protein	-	-	GO:0005515//protein binding	GO:0030099//myeloid cell differentiation;GO:0044267//cellular protein metabolic process;GO:0031647//regulation of protein stability	gi|18875418|ref|NP_573508.1|/5.4094e-52/alpha-hemoglobin-stabilizing protein [Mus musculus]
27208	82	0.766666667	0.01	-6.26052755	Down	0.610582267	Snord33	small nucleolar RNA, C/D box 33	-	-	-	-	-
22143	1747	563.8333333	461.7066667	-0.288292207	Down	0.61009824	Tuba1b	tubulin, alpha 1B	K07374|1|0.0|853|xtr:100038108|tubulin alpha	GO:0005874//microtubule	GO:0005198//structural molecule activity;GO:0032550;GO:0017111//nucleoside-triphosphatase activity	GO:0007010//cytoskeleton organization;GO:0006458//'de novo' protein folding;GO:0044765//single-organism transport;GO:0043623//cellular protein complex assembly;GO:0009154//purine ribonucleotide catabolic process;GO:0070670//response to interleukin-4	gi|34740335|ref|NP_035784.1|/0/tubulin alpha-1B chain [Mus musculus]
384061	2718	75.01	60.51666667	-0.309750418	Down	0.609703847	Fndc5	fibronectin type III domain containing 5	-	GO:0044439;GO:0031224//intrinsic component of membrane	GO:0005102//receptor binding	GO:0014823//response to activity;GO:0045600//positive regulation of fat cell differentiation	gi|148698266|gb|EDL30213.1|/1.95269e-119/fibronectin type III domain containing 5, isoform CRA_a, partial [Mus musculus]
80291	1278	4.943333333	7.293333333	0.56109414	Up	0.609587322	Rilpl2	Rab interacting lysosomal protein-like 2	K20173|1|9e-14|80.5|dre:780843|RILP-like protein 1	GO:0044444//cytoplasmic part;GO:0016020//membrane	GO:0005515//protein binding	-	gi|13385074|ref|NP_084535.1|/1.04365e-97/RILP-like protein 2 [Mus musculus]
104009	3007.37	25.52666667	32.39	0.343543309	Up	0.609399089	Qsox1	quiescin Q6 sulfhydryl oxidase 1	K10758|1|0.0|1077|mmu:104009|thiol oxidase [EC:1.8.3.2]	GO:0031228//intrinsic component of Golgi membrane;GO:0044421;GO:0031228//intrinsic component of Golgi membrane;GO:0044421	GO:0016972//thiol oxidase activity;GO:0016972//thiol oxidase activity	GO:0044267//cellular protein metabolic process;GO:0044710;GO:0019725//cellular homeostasis;GO:0044267//cellular protein metabolic process;GO:0044710;GO:0019725//cellular homeostasis	gi|148707454|gb|EDL39401.1|/0/quiescin Q6, isoform CRA_b, partial [Mus musculus]
100316932	122	2.103333333	0.826666667	-1.347299885	Down	0.608816464	Snora28	small nucleolar RNA, H/ACA box 28	-	-	-	-	-
387219	85	0.01	0.763333333	6.254241287	Up	0.608269693	Mir26b	microRNA 26b	-	-	-	-	-
93715	4660	4	6.106666667	0.610385098	Up	0.607337492	Pcdhga7	protocadherin gamma subfamily A, 7	K16495|1|0.0|1738|mmu:93715|protocadherin gamma subfamily A	GO:0031224//intrinsic component of membrane	GO:0046872//metal ion binding	GO:0016337//single organismal cell-cell adhesion	gi|50878294|ref|NP_291068.2|/0/protocadherin gamma-A7 precursor [Mus musculus]
628431	1447	2.203333333	0.916666667	-1.265218653	Down	0.606279804	Hmgb1-rs17	high mobility group box 1, related sequence 17	K10802|1|5e-73|277|rro:104654245|high mobility group protein B1	GO:0043234//protein complex;GO:0043231//intracellular membrane-bounded organelle;GO:0042995//cell projection;GO:0005694//chromosome;GO:0044421	GO:0008289//lipid binding;GO:0005102//receptor binding;GO:0008134//transcription factor binding;GO:0019843//rRNA binding;GO:0001071//nucleic acid binding transcription factor activity;GO:0005539//glycosaminoglycan binding;GO:0033218//amide binding;GO:0000400//four-way junction DNA binding;GO:0019887//protein kinase regulator activity	GO:0006954//inflammatory response;GO:0006284//base-excision repair;GO:0001932//regulation of protein phosphorylation;GO:0070555//response to interleukin-1;GO:0045445//myoblast differentiation;GO:0008284//positive regulation of cell proliferation;GO:0043434//response to peptide hormone;GO:0032989;GO:0007423//sensory organ development;GO:0002562;GO:0031960//response to corticosteroid;GO:0042742//de…	gi|148673911|gb|EDL05858.1|/7.0834e-85/mCG144566, partial [Mus musculus]
102466990	83	0.75	0.01	-6.22881869	Down	0.605697178	Mir6974	microRNA 6974	-	-	-	-	-
66061	661	7.286666667	4.983333333	-0.548147917	Down	0.604388512	Tctex1d2	Tctex1 domain containing 2	K06085|1|3e-10|67.4|nve:NEMVE_v1g242105|synovial sarcoma, X breakpoint 2 interacting protein;K10420|2|8e-08|59.3|xtr:496911|dynein light chain Tctex-type 1	-	GO:0005488//binding	-	gi|21426853|ref|NP_079605.1|/2.77909e-78/tctex1 domain-containing protein 2 [Mus musculus]
14718	2065	198.99	162.8833333	-0.288856941	Down	0.603626618	Got1	glutamic-oxaloacetic transaminase 1, soluble	K14454|1|0.0|844|mmu:14718|aspartate aminotransferase, cytoplasmic [EC:2.6.1.1]	GO:0000323//lytic vacuole;GO:0033267	GO:0043168//anion binding;GO:0016831//carboxy-lyase activity;GO:0070546	GO:0006071//glycerol metabolic process;GO:0032868//response to insulin;GO:0009064//glutamine family amino acid metabolic process;GO:0006531//aspartate metabolic process;GO:0055081//anion homeostasis;GO:0031960//response to corticosteroid;GO:0006103//2-oxoglutarate metabolic process	gi|160298209|ref|NP_034454.2|/0/aspartate aminotransferase, cytoplasmic [Mus musculus]
20425	2074	14.26333333	10.73333333	-0.410212991	Down	0.603474239	Shmt1	serine hydroxymethyltransferase 1 (soluble)	K00600|1|0.0|939|mmu:20425|glycine hydroxymethyltransferase [EC:2.1.2.1]	GO:0043231//intracellular membrane-bounded organelle;GO:0044444//cytoplasmic part	GO:0008238//exopeptidase activity;GO:0016742//hydroxymethyl-, formyl- and related transferase activity;GO:0042802//identical protein binding;GO:0031406//carboxylic acid binding;GO:0004793//threonine aldolase activity	GO:0006578//amino-acid betaine biosynthetic process;GO:0006144//purine nucleobase metabolic process;GO:0006766//vitamin metabolic process;GO:0051260//protein homooligomerization;GO:0006730//one-carbon metabolic process;GO:0006545//glycine biosynthetic process;GO:0006563//L-serine metabolic process;GO:0006760//folic acid-containing compound metabolic process	gi|67846103|ref|NP_033197.2|/0/serine hydroxymethyltransferase, cytosolic [Mus musculus]
100316665	121	0.743333333	0.01	-6.215937399	Down	0.602999175	Mir466i	microRNA 466i	-	-	-	-	-
75745	3584	13.49	17.58666667	0.382591716	Up	0.602981248	Rian	RNA imprinted and accumulated in nucleus	-	-	-	-	-
23876	5893	9.13	12.29333333	0.42918939	Up	0.60285576	Fbln5	fibulin 5	K17340|1|0.0|911|mmu:23876|fibulin 5	GO:0044420//extracellular matrix component;GO:0044424;GO:0044421	GO:0046872//metal ion binding;GO:0005515//protein binding	GO:0085029//extracellular matrix assembly;GO:0022610;GO:0016049//cell growth;GO:0034613//cellular protein localization;GO:0090322//regulation of superoxide metabolic process	gi|6753824|ref|NP_035942.1|/0/fibulin-5 precursor [Mus musculus]
19215	806	179.57	147.05	-0.288239561	Down	0.602748198	Ptgds	prostaglandin D2 synthase (brain)	K01830|1|1e-86|321|mmu:19215|prostaglandin-H2 D-isomerase [EC:5.3.99.2]	GO:0005635//nuclear envelope;GO:0005783//endoplasmic reticulum;GO:0044421	GO:0016860//intramolecular oxidoreductase activity;GO:0019840//isoprenoid binding	GO:0006693//prostaglandin metabolic process;GO:0042749//regulation of circadian sleep/wake cycle;GO:0031960//response to corticosteroid;GO:0051234//establishment of localization	gi|148676301|gb|EDL08248.1|/2.11194e-101/prostaglandin D2 synthase (brain), isoform CRA_a, partial [Mus musculus]
63913	3956	2.78	4.576666667	0.719212337	Up	0.602479294	Fam129a	family with sequence similarity 129, member A	-	GO:0043231//intracellular membrane-bounded organelle;GO:0016020//membrane	-	GO:0006412//translation;GO:0001932//regulation of protein phosphorylation;GO:0033554//cellular response to stress	gi|241982745|ref|NP_071301.2|/0/protein Niban [Mus musculus]
15490	4574	5.75	8.213333333	0.514405894	Up	0.602434477	Hsd17b7	hydroxysteroid (17-beta) dehydrogenase 7	K13373|1|0.0|670|mmu:15490|17beta-estradiol 17-dehydrogenase / 3beta-hydroxysteroid 3-dehydrogenase [EC:1.1.1.62 1.1.1.270]	GO:0043231//intracellular membrane-bounded organelle;GO:0031224//intrinsic component of membrane	GO:0005126//cytokine receptor binding;GO:0033764//steroid dehydrogenase activity, acting on the CH-OH group of donors, NAD or NADP as acceptor	GO:0006694//steroid biosynthetic process;GO:0008203//cholesterol metabolic process	gi|87162470|ref|NP_034606.3|/0/3-keto-steroid reductase [Mus musculus]
11689	2827	4.723333333	6.95	0.557207625	Up	0.602407587	Alox5	arachidonate 5-lipoxygenase	K00461|1|0.0|1356|mmu:11689|arachidonate 5-lipoxygenase [EC:1.13.11.34]	GO:0043005//neuron projection;GO:0034399//nuclear periphery;GO:0044444//cytoplasmic part;GO:0005635//nuclear envelope;GO:0005886//plasma membrane	GO:0046914//transition metal ion binding;GO:0016702//oxidoreductase activity, acting on single donors with incorporation of molecular oxygen, incorporation of two atoms of oxygen	GO:0007600//sensory perception;GO:0002538;GO:0031667//response to nutrient levels;GO:0006690//icosanoid metabolic process;GO:0019229//regulation of vasoconstriction;GO:0006636//unsaturated fatty acid biosynthetic process;GO:0001676//long-chain fatty acid metabolic process	gi|62526037|ref|NP_033792.1|/0/arachidonate 5-lipoxygenase [Mus musculus]
207215	2518	9.933333333	7.173333333	-0.469634253	Down	0.602362769	Fbxo40	F-box protein 40	K10315|1|0.0|1441|mmu:207215|F-box protein 40	GO:0044424	GO:0046914//transition metal ion binding	GO:0032446//protein modification by small protein conjugation	gi|82617544|ref|NP_001032398.1|/0/F-box only protein 40 [Mus musculus]
72088	2319.38	2.396666667	1.086666667	-1.141119806	Down	0.602353806	Ush1c	Usher syndrome 1C	K16175|1|1e-13|80.9|nve:NEMVE_v1g10117|protein scribble	GO:0043232;GO:0005902//microvillus;GO:0031513//nonmotile primary cilium;GO:0016020//membrane;GO:0043232;GO:0005902//microvillus;GO:0031513//nonmotile primary cilium;GO:0016020//membrane;GO:0043232;GO:0005902//microvillus;GO:0031513//nonmotile primary cilium;GO:0016020//membrane;GO:0043232;GO:0044444//cytoplasmic part;GO:0005902//microvillus;GO:0031513//nonmotile primary cilium;GO:0016020//membrane	GO:0005488//binding;GO:0005488//binding;GO:0005488//binding;GO:0005488//binding	GO:0050905//neuromuscular process;GO:0042471//ear morphogenesis;GO:0050954//sensory perception of mechanical stimulus;GO:0060113//inner ear receptor cell differentiation;GO:0051017//actin filament bundle assembly;GO:0007601//visual perception;GO:0050905//neuromuscular process;GO:0042471//ear morphogenesis;GO:0050954//sensory perception of mechanical stimulus;GO:0060113//inner ear receptor cell di…	gi|148690976|gb|EDL22923.1|/0/Usher syndrome 1C homolog (human), isoform CRA_c, partial [Mus musculus]
66337	731	3.786666667	2.146666667	-0.818830241	Down	0.602120756	Fam229b	family with sequence similarity 229, member B	-	-	-	-	gi|537235612|gb|ERE85265.1|/7.08644e-35/hypothetical protein H671_2g5373 [Cricetulus griseus]
59049	2294	27.56	21.75666667	-0.341118349	Down	0.601152702	Slc22a17	solute carrier family 22 (organic cation transporter), member 17	K08213|1|2e-155|551|mmu:59049|MFS transporter, OCT family, solute carrier family 22 (organic cation transporter), member 17	GO:0031090//organelle membrane;GO:0016021//integral component of membrane	GO:0038023//signaling receptor activity;GO:0005215//transporter activity	GO:0015688//iron chelate transport;GO:0044763	gi|743718738|ref|XP_010953114.1|/1.1177e-172/PREDICTED: solute carrier family 22 member 17, partial [Camelus bactrianus]
14281	2107	5.723333333	3.73	-0.617680003	Down	0.600892761	Fos	FBJ osteosarcoma oncogene	K04379|1|4e-164|580|mmu:14281|proto-oncogene protein c-fos	GO:0031981//nuclear lumen;GO:0043234//protein complex;GO:0042995//cell projection	GO:0001071//nucleic acid binding transcription factor activity;GO:0046983//protein dimerization activity;GO:0000975//regulatory region DNA binding;GO:0043566//structure-specific DNA binding;GO:0046332//SMAD binding	GO:0044703;GO:0009605//response to external stimulus;GO:0007178//transmembrane receptor protein serine/threonine kinase signaling pathway;GO:0006366//transcription from RNA polymerase II promoter;GO:0051592//response to calcium ion;GO:0046683//response to organophosphorus;GO:0000302//response to reactive oxygen species;GO:0051384//response to glucocorticoid;GO:0007519//skeletal muscle tissue deve…	gi|6753894|ref|NP_034364.1|/3.63452e-163/proto-oncogene c-Fos [Mus musculus]
100040525	4045	1.196666667	0.233333333	-2.358557017	Down	0.60083898	Tmem181c-ps	transmembrane protein 181C, pseudogene	-	-	GO:0005488//binding	-	gi|75677514|ref|NP_001028350.1|/1.81548e-87/transmembrane protein 181 [Mus musculus]
100316684	83	0.01	0.726666667	6.183221824	Up	0.600426661	Mir1898	microRNA 1898	-	-	-	-	-
56198	4532	18.32333333	23.31666667	0.347679578	Up	0.599297264	Heyl	hairy/enhancer-of-split related with YRPW motif-like	K09091|1|4e-157|558|mmu:56198|hairy and enhancer of split related with YRPW motif	GO:0043231//intracellular membrane-bounded organelle;GO:0043234//protein complex	GO:0000982//transcription factor activity, RNA polymerase II core promoter proximal region sequence-specific binding;GO:0001104//RNA polymerase II transcription cofactor activity;GO:0000977//RNA polymerase II regulatory region sequence-specific DNA binding;GO:0046983//protein dimerization activity;GO:0019904//protein domain specific binding;GO:0042802//identical protein binding;GO:0003696//satell…	GO:0003272//endocardial cushion formation;GO:0003206//cardiac chamber morphogenesis;GO:0007166//cell surface receptor signaling pathway;GO:0006366//transcription from RNA polymerase II promoter;GO:0001837//epithelial to mesenchymal transition;GO:0030521//androgen receptor signaling pathway;GO:0003177;GO:0043433//negative regulation of sequence-specific DNA binding transcription factor activity;GO…	gi|31560486|ref|NP_038933.2|/3.55207e-156/hairy/enhancer-of-split related with YRPW motif-like protein [Mus musculus]
73316	1445.49	3.83	2.203333333	-0.797656621	Down	0.597961708	Calr3	calreticulin 3	K10098|1|0.0|728|mmu:73316|calreticulin 3	GO:0043231//intracellular membrane-bounded organelle;GO:0043231//intracellular membrane-bounded organelle	GO:0046872//metal ion binding;GO:0005515//protein binding;GO:0046872//metal ion binding;GO:0005515//protein binding	GO:0044267//cellular protein metabolic process;GO:0048232//male gamete generation;GO:0048869//cellular developmental process;GO:0044267//cellular protein metabolic process;GO:0048232//male gamete generation;GO:0048869//cellular developmental process	gi|41462328|ref|NP_084058.2|/8.47497e-141/calreticulin-3 isoform 2 [Mus musculus]
11615	2093	14.23333333	10.79	-0.399578704	Down	0.597719695	Gm4737	predicted gene 4737	K01251|1|0.0|863|mmu:11615|adenosylhomocysteinase [EC:3.3.1.1]	-	-	-	-
100526474	85	0.72	0.01	-6.169925001	Down	0.59765695	Mir3074-1	microRNA 3074-1	-	-	-	-	-
76980	2711	1.323333333	2.66	1.007249739	Up	0.596482736	Ube2ql1	ubiquitin-conjugating enzyme E2Q family-like 1	K10582|1|2e-107|393|rno:679949|ubiquitin-conjugating enzyme E2 Q [EC:2.3.2.23]	-	GO:0032550;GO:0019787//ubiquitin-like protein transferase activity	-	gi|223555981|ref|NP_001138634.1|/1.44765e-106/ubiquitin-conjugating enzyme E2Q-like protein 1 [Mus musculus]
11539	5122.93	7.593333333	5.303333333	-0.517833911	Down	0.595774623	Adora1	adenosine A1 receptor	K04265|1|3e-140|503|mmu:11539|adenosine A1 receptor	GO:0031224//intrinsic component of membrane;GO:0033267;GO:0032589//neuron projection membrane;GO:0043231//intracellular membrane-bounded organelle;GO:0044327//dendritic spine head;GO:0044297//cell body;GO:0097060//synaptic membrane;GO:0031224//intrinsic component of membrane;GO:0033267;GO:0032589//neuron projection membrane;GO:0043231//intracellular membrane-bounded organelle;GO:0044327//dendriti…	GO:0001882//nucleoside binding;GO:0004620//phospholipase activity;GO:0005102//receptor binding;GO:0004930//G-protein coupled receptor activity;GO:0032403//protein complex binding;GO:0046983//protein dimerization activity;GO:0001882//nucleoside binding;GO:0004620//phospholipase activity;GO:0005102//receptor binding;GO:0004930//G-protein coupled receptor activity;GO:0032403//protein complex binding…	GO:0048871//multicellular organismal homeostasis;GO:0002790//peptide secretion;GO:0032898;GO:0006470//protein dephosphorylation;GO:0035588;GO:0042321//negative regulation of circadian sleep/wake cycle, sleep;GO:0051899//membrane depolarization;GO:0008016//regulation of heart contraction;GO:0042311//vasodilation;GO:0019233//sensory perception of pain;GO:0035249//synaptic transmission, glutamatergi…	gi|633257726|ref|NP_001278857.1|/6.46205e-97/adenosine receptor A1 isoform b [Mus musculus]
12291	8105.87	13.97666667	10.60333333	-0.398502458	Down	0.595658098	Cacna1g	calcium channel, voltage-dependent, T type, alpha 1G subunit	K04854|1|0.0|3708|mmu:12291|voltage-dependent calcium channel T type alpha-1G	-	-	-	gi|163914402|ref|NP_033913.2|/0/voltage-dependent T-type calcium channel subunit alpha-1G isoform a [Mus musculus]
21835	1124	2.326666667	3.966666667	0.769662632	Up	0.595191997	Thrsp	thyroid hormone responsive	-	-	-	-	-
27210	66	1.196666667	2.496666667	1.060981875	Up	0.594286687	Snord34	small nucleolar RNA, C/D box 34	-	-	-	-	-
102466887	97	2.403333333	4.05	0.752885149	Up	0.594080528	Mir8116	microRNA 8116	-	-	-	-	-
100628612	82	12.04333333	15.71666667	0.384060516	Up	0.59380266	Mir5113	microRNA 5113	-	-	-	-	-
50795	1321	192.4	157.93	-0.284823551	Down	0.593587537	Sh3bgr	SH3-binding domain glutamic acid-rich protein	K03877|1|6e-53|210|tgu:100227439|beta-1,3-galactosyltransferase 5 [EC:2.4.1.-];K13912|2|6e-09|64.7|xma:102221819|deleted in malignant brain tumors 1 protein	-	-	-	gi|166796515|gb|AAI59441.1|/2.14325e-85/Sh3bgr protein [Rattus norvegicus]
29809	3802.67	14.59333333	11.15666667	-0.387403403	Down	0.593166254	Rabgap1l	RAB GTPase activating protein 1-like	K20284|1|2e-152|543|ngi:103727981|Rab GTPase-activating protein 1	GO:0005768//endosome	GO:0017016//Ras GTPase binding	GO:0030219//megakaryocyte differentiation;GO:0008104//protein localization	gi|148707391|gb|EDL39338.1|/0/RAB GTPase activating protein 1-like, isoform CRA_b, partial [Mus musculus]
387220	87	0.703333333	0.01	-6.136136688	Down	0.592126492	Mir27a	microRNA 27a	-	-	-	-	-
66090	967.58	66.47	81.08333333	0.286702045	Up	0.592108565	Ypel3	yippee-like 3 (Drosophila)	K04371|1|8e-08|60.5|asn:102375250|mitogen-activated protein kinase 1/3 [EC:2.7.11.24]	-	-	-	gi|148685489|gb|EDL17436.1|/1.63487e-79/yippee-like 3 (Drosophila), isoform CRA_c [Mus musculus]
30953	1837.2	32.4	40.28	0.31406987	Up	0.592108565	Schip1	schwannomin interacting protein 1	-	-	-	-	-
654467	1428	161.82	133.6566667	-0.275858128	Down	0.591696246	Gm10052	heterogeneous nuclear ribonucleoprotein A1 pseudogene	K12741|1|2e-107|391|shr:100919352|heterogeneous nuclear ribonucleoprotein A1/A3	GO:0005681//spliceosomal complex;GO:0005856//cytoskeleton;GO:0031981//nuclear lumen	GO:0003723//RNA binding;GO:0036094//small molecule binding;GO:0043566//structure-specific DNA binding	GO:0050658//RNA transport;GO:0000398//mRNA splicing, via spliceosome;GO:0006913//nucleocytoplasmic transport	gi|148671985|gb|EDL03932.1|/2.8871e-115/mCG15678, isoform CRA_c, partial [Mus musculus]
106522	2454	14.47666667	18.56333333	0.35872634	Up	0.591579721	Pkdcc	protein kinase domain containing, cytoplasmic	K17548|1|0.0|791|mmu:106522|protein kinase domain-containing protein, cytoplasmic	-	-	-	-
22041	2332	6.506666667	9.026666667	0.472274686	Up	0.591346671	Trf	transferrin	K14736|1|0.0|1431|mmu:22041|transferrin	-	-	-	-
16905	2611.89	58.36333333	71.29666667	0.288772345	Up	0.589769101	Lmna	lamin A	K12641|1|2e-174|614|mmu:16905|lamin A/C	GO:0034399//nuclear periphery;GO:0005882//intermediate filament;GO:0012505//endomembrane system;GO:0044444//cytoplasmic part;GO:0034399//nuclear periphery;GO:0005882//intermediate filament;GO:0012505//endomembrane system;GO:0044444//cytoplasmic part;GO:0034399//nuclear periphery;GO:0005882//intermediate filament;GO:0012505//endomembrane system;GO:0044444//cytoplasmic part	GO:0005488//binding;GO:0005488//binding;GO:0005488//binding	GO:0000226//microtubule cytoskeleton organization;GO:0007163//establishment or maintenance of cell polarity;GO:0006915//apoptotic process;GO:0001666//response to hypoxia;GO:0048522;GO:0006997//nucleus organization;GO:0048232//male gamete generation;GO:0055012//ventricular cardiac muscle cell differentiation;GO:0006606//protein import into nucleus;GO:0016477//cell migration;GO:0000226//microtubule…	gi|9506843|ref|NP_062263.1|/3.69384e-180/prelamin-A/C isoform C2 [Mus musculus]
212862	1943.6	17.66666667	22.42333333	0.343970898	Up	0.589303001	Chpt1	choline phosphotransferase 1	K00994|1|0.0|730|mmu:212862|diacylglycerol cholinephosphotransferase [EC:2.7.8.2]	GO:0031224//intrinsic component of membrane;GO:0043231//intracellular membrane-bounded organelle;GO:0012505//endomembrane system;GO:0031224//intrinsic component of membrane;GO:0043231//intracellular membrane-bounded organelle;GO:0012505//endomembrane system;GO:0043231//intracellular membrane-bounded organelle;GO:0031224//intrinsic component of membrane	GO:0043169//cation binding;GO:0017169//CDP-alcohol phosphatidyltransferase activity;GO:0043169//cation binding;GO:0017169//CDP-alcohol phosphatidyltransferase activity;GO:0043169//cation binding;GO:0017169//CDP-alcohol phosphatidyltransferase activity	GO:0006644//phospholipid metabolic process;GO:0046165;GO:0006644//phospholipid metabolic process;GO:0046165;GO:0006644//phospholipid metabolic process;GO:0046165	gi|226442811|ref|NP_659056.3|/0/cholinephosphotransferase 1 isoform 2 [Mus musculus]
53857	1479	4.596666667	6.7	0.543573045	Up	0.589285074	Tuba8	tubulin, alpha 8	K07374|1|0.0|871|oas:101118605|tubulin alpha	-	-	-	-
213989	2066	6.163333333	8.58	0.477266829	Up	0.589114768	Tmem82	transmembrane protein 82	K03847|1|3e-08|43.5|cge:100770096|alpha-1,6-mannosyltransferase [EC:2.4.1.260]	GO:0031224//intrinsic component of membrane	-	-	gi|77020279|ref|NP_666099.2|/4.64816e-147/transmembrane protein 82 [Mus musculus]
66497	1171	22.14333333	17.46333333	-0.342543452	Down	0.588370801	Cmss1	cms small ribosomal subunit 1	K14784|1|1e-69|266|dre:450027|protein CMS1	-	GO:0032550;GO:0042623//ATPase activity, coupled	-	gi|12860412|dbj|BAB31948.1|/3.44115e-137/unnamed protein product [Mus musculus]
24131	2542.74	337.3366667	407.9933333	0.274356439	Up	0.588263239	Ldb3	LIM domain binding 3	K19867|1|0.0|1147|mmu:24131|LIM domain-binding protein 3	GO:0031674//I band;GO:0042995//cell projection;GO:0031674//I band;GO:0031674//I band;GO:0031674//I band;GO:0031674//I band;GO:0042995//cell projection	GO:0051393//alpha-actinin binding;GO:0046914//transition metal ion binding;GO:0051393//alpha-actinin binding;GO:0046914//transition metal ion binding;GO:0051393//alpha-actinin binding;GO:0046914//transition metal ion binding;GO:0051393//alpha-actinin binding;GO:0046914//transition metal ion binding;GO:0019901//protein kinase binding;GO:0051393//alpha-actinin binding;GO:0046914//transition metal i…	GO:0030239//myofibril assembly;GO:0030239//myofibril assembly;GO:0030239//myofibril assembly;GO:0030239//myofibril assembly;GO:0030239//myofibril assembly	gi|148692936|gb|EDL24883.1|/3.50189e-168/LIM domain binding 3, isoform CRA_b, partial [Mus musculus]
68977	1316.16	19.73666667	15.49333333	-0.349230785	Down	0.587779212	Haghl	hydroxyacylglutathione hydrolase-like	K01069|1|1e-164|582|mmu:68977|hydroxyacylglutathione hydrolase [EC:3.1.2.6]	-	GO:0046914//transition metal ion binding;GO:0016790//thiolester hydrolase activity;GO:0046914//transition metal ion binding;GO:0016790//thiolester hydrolase activity;GO:0046914//transition metal ion binding;GO:0016790//thiolester hydrolase activity;GO:0046914//transition metal ion binding;GO:0016790//thiolester hydrolase activity;GO:0046914//transition metal ion binding;GO:0016790//thiolester hyd…	GO:0006749//glutathione metabolic process;GO:0006749//glutathione metabolic process;GO:0006749//glutathione metabolic process;GO:0006749//glutathione metabolic process;GO:0006749//glutathione metabolic process;GO:0006749//glutathione metabolic process	gi|21312167|ref|NP_081173.1|/3.65695e-144/hydroxyacylglutathione hydrolase-like protein isoform a [Mus musculus]
11832	2524	8.016666667	10.76666667	0.425497271	Up	0.587223477	Aqp7	aquaporin 7	K08771|1|4e-164|581|mmu:11832|aquaporin-7	GO:0030054//cell junction;GO:0032991//macromolecular complex;GO:0016021//integral component of membrane;GO:0005903//brush border;GO:0044424	GO:0005372//water transmembrane transporter activity;GO:0015204//urea transmembrane transporter activity;GO:0015168//glycerol transmembrane transporter activity;GO:0022829//wide pore channel activity	GO:0044763;GO:0003097//renal water transport;GO:0042221//response to chemical;GO:0048232//male gamete generation;GO:0008643//carbohydrate transport;GO:0015840//urea transport;GO:0044237//cellular metabolic process	gi|6680712|ref|NP_031499.1|/3.4483e-163/aquaporin-7 [Mus musculus]
72536	3076	1.023333333	0.166666667	-2.618238656	Down	0.586927683	Tagap	T cell activation Rho GTPase activating protein	K01468|1|2e-35|154|clv:102098075|imidazolonepropionase [EC:3.5.2.7];K08007|2|1e-18|98.6|fch:102047215|villin 2 (ezrin);K18470|3|2e-18|97.4|hgl:101721725|Rho GTPase-activating protein 1	GO:0044464	GO:0030695//GTPase regulator activity	GO:0007154//cell communication	gi|22165374|ref|NP_666080.1|/0/T-cell activation Rho GTPase-activating protein [Mus musculus]
12560	4037	5.1	3.306666667	-0.625119627	Down	0.586649815	Cdh3	cadherin 3	K06796|1|0.0|1494|mmu:12560|cadherin 3, type 1, P-cadherin	GO:0005911//cell-cell junction;GO:0031224//intrinsic component of membrane;GO:0044424;GO:0005911//cell-cell junction;GO:0031224//intrinsic component of membrane;GO:0044424	GO:0046872//metal ion binding;GO:0046872//metal ion binding	GO:0016337//single organismal cell-cell adhesion;GO:0009611//response to wounding;GO:0042221//response to chemical;GO:0016337//single organismal cell-cell adhesion;GO:0009611//response to wounding;GO:0042221//response to chemical	gi|83715978|ref|NP_001032898.1|/0/cadherin-3 isoform a preproprotein [Mus musculus]
67283	2523.3	17.25666667	13.43	-0.361694513	Down	0.586497436	Slc25a19	solute carrier family 25 (mitochondrial thiamine pyrophosphate carrier), member 19	K15108|1|1e-180|636|mmu:67283|solute carrier family 25 (mitochondrial thiamine pyrophosphate transporter), member 19	GO:0019866//organelle inner membrane;GO:0043231//intracellular membrane-bounded organelle;GO:0031224//intrinsic component of membrane;GO:0019866//organelle inner membrane;GO:0043231//intracellular membrane-bounded organelle;GO:0031224//intrinsic component of membrane;GO:0019866//organelle inner membrane;GO:0043231//intracellular membrane-bounded organelle;GO:0031224//intrinsic component of membra…	-	GO:0051234//establishment of localization;GO:0044763;GO:0051234//establishment of localization;GO:0044763;GO:0051234//establishment of localization;GO:0044763;GO:0051234//establishment of localization;GO:0044763;GO:0051234//establishment of localization;GO:0044763	gi|21313024|ref|NP_080347.1|/9.54375e-180/mitochondrial thiamine pyrophosphate carrier isoform 1 [Mus musculus]
12111	2423	243.3	293.9933333	0.27304712	Up	0.586246459	Bgn	biglycan	K08118|1|0.0|728|mmu:12111|biglycan	-	-	-	-
12484	1825	21.33	16.80333333	-0.344136512	Down	0.586147861	Cd24a	CD24a antigen	K06469|1|9e-14|81.3|mmu:12484|CD24 antigen	GO:0009986//cell surface;GO:0031090//organelle membrane;GO:0046658//anchored component of plasma membrane;GO:0005902//microvillus	GO:0019900//kinase binding;GO:0030295//protein kinase activator activity	GO:0034111//negative regulation of homotypic cell-cell adhesion;GO:0033627//cell adhesion mediated by integrin;GO:0044710;GO:0043405//regulation of MAP kinase activity;GO:0007268//chemical synaptic transmission;GO:0007405//neuroblast proliferation;GO:0048870//cell motility;GO:0001783//B cell apoptotic process;GO:0055092//sterol homeostasis;GO:0022409//positive regulation of cell-cell adhesion;GO:…	gi|51442|emb|CAA39843.1|/7.38917e-49/HSA-C [Mus musculus]
654812	2062	2.553333333	4.183333333	0.712271067	Up	0.585914811	Angptl7	angiopoietin-like 7	K05466|1|2e-53|213|mze:101467910|angiopoietin 2;K10104|3|2e-52|209|bfo:BRAFLDRAFT_252163|ficolin;K05467|4|3e-52|209|mcf:102121734|angiopoietin 4	-	-	-	gi|564306469|ref|XP_006225684.1|/0/PREDICTED: angiopoietin-related protein 7 [Rattus norvegicus]
72386	1848	1.5	2.866666667	0.934411658	Up	0.585188771	2610035D17Rik	RIKEN cDNA 2610035D17 gene	-	-	-	-	-
68346	1369	23.62666667	18.74333333	-0.334038557	Down	0.584077301	Sirt5	sirtuin 5	K11415|1|0.0|645|mmu:68346|NAD-dependent deacetylase sirtuin 5 [EC:3.5.1.-]	GO:0005740//mitochondrial envelope	GO:0016811//hydrolase activity, acting on carbon-nitrogen (but not peptide) bonds, in linear amides;GO:0046914//transition metal ion binding;GO:0043168//anion binding	GO:0035601//protein deacylation;GO:0018205//peptidyl-lysine modification	gi|30578432|ref|NP_849179.1|/0/NAD-dependent protein deacylase sirtuin-5, mitochondrial [Mus musculus]
319165	535	0.01	0.67	6.06608919	Up	0.583656018	Hist1h2ad	histone cluster 1, H2ad	K11251|1|7e-54|211|ecb:100053897|histone H2A	-	-	-	-
751520	87	0.01	0.67	6.06608919	Up	0.583656018	Mir680-3	microRNA 680-3	-	-	-	-	-
20229	1183.95	21.37333333	26.68666667	0.32030719	Up	0.582553512	Sat1	spermidine/spermine N1-acetyl transferase 1	K00657|1|1e-97|358|mmu:20229|diamine N-acetyltransferase [EC:2.3.1.57]	GO:0044424;GO:0044424	GO:0008080//N-acetyltransferase activity;GO:0019808//polyamine binding;GO:0008080//N-acetyltransferase activity;GO:0019808//polyamine binding	GO:0048646//anatomical structure formation involved in morphogenesis;GO:0008283//cell proliferation;GO:0006598//polyamine catabolic process;GO:0048646//anatomical structure formation involved in morphogenesis;GO:0008283//cell proliferation;GO:0006598//polyamine catabolic process	gi|33086594|gb|AAP92609.1|/3.55476e-97/Ab2-402 [Rattus norvegicus]
100732	1843.12	21.58333333	26.87666667	0.316436529	Up	0.582347352	Mapre3	microtubule-associated protein, RP/EB family, member 3	K10436|1|1e-145|519|umr:103671663|microtubule-associated protein, RP/EB family	GO:0005874//microtubule;GO:0044444//cytoplasmic part;GO:0005874//microtubule;GO:0044444//cytoplasmic part	GO:0030695//GTPase regulator activity;GO:0015631//tubulin binding;GO:0015631//tubulin binding	GO:0000087//mitotic M phase;GO:0006351//transcription, DNA-templated;GO:0044763;GO:0006351//transcription, DNA-templated	gi|148705348|gb|EDL37295.1|/3.8254e-146/microtubule-associated protein, RP/EB family, member 3, isoform CRA_b, partial [Mus musculus]
59095	1804	26.31333333	32.6	0.309077946	Up	0.582266681	Fxyd6	FXYD domain-containing ion transport regulator 6	K13363|1|5e-35|151|cge:100770777|FXYD domain-containing ion transport regulator 6	GO:0031224//intrinsic component of membrane	-	GO:0044765//single-organism transport	gi|148693701|gb|EDL25648.1|/1.51993e-74/FXYD domain-containing ion transport regulator 6 [Mus musculus]
102465761	61	0.306666667	1.23	2.00391505	Up	0.582087412	Mir7653	microRNA 7653	-	-	-	-	-
104368	129	1.943333333	3.4	0.807001364	Up	0.581442042	Snora70	small nucleolar RNA, H/ACA box 70	-	-	-	-	-
66174	1252.34	39.49333333	32.07	-0.300384786	Down	0.581442042	Nudt14	nudix (nucleoside diphosphate linked moiety X)-type motif 14	K08077|1|7e-105|383|mmu:66174|UDP-sugar diphosphatase [EC:3.6.1.45]	-	-	-	-
67888	1764	6.756666667	9.22	0.448455068	Up	0.581289663	Tmem100	transmembrane protein 100	-	GO:0044444//cytoplasmic part	-	GO:0043009//chordate embryonic development;GO:0048646//anatomical structure formation involved in morphogenesis;GO:0007166//cell surface receptor signaling pathway;GO:0060837//blood vessel endothelial cell differentiation	gi|148683933|gb|EDL15880.1|/1.53848e-39/transmembrane protein 100 [Mus musculus]
67893	1791	20.98	26.15333333	0.317980157	Up	0.580993869	Tmem86a	transmembrane protein 86A	K18575|1|5e-28|128|oaa:100076472|alkenylglycerophosphocholine/alkenylglycerophosphoethanolamine hydrolase [EC:3.3.2.2 3.3.2.5]	GO:0031224//intrinsic component of membrane	-	-	gi|21312738|ref|NP_080712.1|/5.8423e-119/lysoplasmalogenase-like protein TMEM86A [Mus musculus]
20539	3513	11.98333333	9.076666667	-0.400794788	Down	0.580760819	Slc7a5	solute carrier family 7 (cationic amino acid transporter, y+ system), member 5	K13780|1|0.0|864|mmu:20539|solute carrier family 7 (L-type amino acid transporter), member 5	GO:0044459;GO:0031224//intrinsic component of membrane;GO:0044444//cytoplasmic part	GO:0003823//antigen binding;GO:0015171//amino acid transmembrane transporter activity	GO:0048731//system development;GO:0006865//amino acid transport;GO:0048869//cellular developmental process	gi|4519256|dbj|BAA75520.1|/0/4F2/CD98 light chain [Mus musculus]
100041294	710	1.676666667	0.61	-1.458714752	Down	0.580662221	Supt4b	suppressor of Ty 4B	K15171|1|3e-63|243|mmu:100041294|transcription elongation factor SPT4	-	-	-	-
723885	88	0.01	0.656666667	6.037089319	Up	0.580644294	Mir93	microRNA 93	-	-	-	-	-
100306955	139	3.46	1.993333333	-0.795589054	Down	0.580456061	Snora43	small nucleolar RNA, H/ACA box 43	-	-	-	-	-
58805	3649	4.916666667	3.19	-0.624124125	Down	0.580231974	Mlxipl	MLX interacting protein-like	K09113|1|0.0|1356|mmu:58805|MAX-like protein X	-	-	-	-
110094	4571.16	11.83333333	8.963333333	-0.400749269	Down	0.579174286	Phka2	phosphorylase kinase alpha 2	K07190|1|0.0|2439|mmu:110094|phosphorylase kinase alpha/beta subunit	GO:0016020//membrane;GO:0016020//membrane;GO:0016020//membrane	GO:0016798//hydrolase activity, acting on glycosyl bonds;GO:0005515//protein binding;GO:0016772//transferase activity, transferring phosphorus-containing groups;GO:0016798//hydrolase activity, acting on glycosyl bonds;GO:0005515//protein binding;GO:0016772//transferase activity, transferring phosphorus-containing groups;GO:0016798//hydrolase activity, acting on glycosyl bonds;GO:0005515//protein …	GO:0006796//phosphate-containing compound metabolic process;GO:0006073//cellular glucan metabolic process;GO:0006796//phosphate-containing compound metabolic process;GO:0006073//cellular glucan metabolic process;GO:0006796//phosphate-containing compound metabolic process;GO:0006073//cellular glucan metabolic process	gi|295424152|ref|NP_001171349.1|/0/phosphorylase b kinase regulatory subunit alpha, liver isoform isoform b [Mus musculus]
12259	1082	17.53	21.96333333	0.32527103	Up	0.577749095	C1qa	complement component 1, q subcomponent, alpha polypeptide	K03986|1|3e-111|404|mmu:12259|complement C1q subcomponent subunit A	GO:0005578//proteinaceous extracellular matrix	-	GO:0006952//defense response;GO:0002455//humoral immune response mediated by circulating immunoglobulin	gi|74196890|dbj|BAE35005.1|/2.42848e-110/unnamed protein product [Mus musculus]
102466798	91	0.01	0.646666667	6.014950341	Up	0.57763257	Mir7063	microRNA 7063	-	-	-	-	-
56788	3576	2.316666667	3.85	0.732807969	Up	0.577300921	Scube2	signal peptide, CUB domain, EGF-like 2	K06825|1|1e-86|324|sko:100374579|fibrillin 1	GO:0019898//extrinsic component of membrane	GO:0046872//metal ion binding;GO:0005515//protein binding	-	gi|283046678|ref|NP_064436.2|/0/signal peptide, CUB and EGF-like domain-containing protein 2 precursor [Mus musculus]
107771	861	12.02	15.43	0.360301166	Up	0.576117744	Bmyc	brain expressed myelocytomatosis oncogene	K09111|1|2e-92|340|mmu:107771|brain expressed myelocytomatosis oncogene;K04377|3|9e-46|186|rno:24577|Myc proto-oncogene protein	GO:0044451;GO:0015630//microtubule cytoskeleton;GO:0043005//neuron projection;GO:0032991//macromolecular complex	GO:0008134//transcription factor binding;GO:0043566//structure-specific DNA binding;GO:0001071//nucleic acid binding transcription factor activity;GO:0046983//protein dimerization activity;GO:0000976//transcription regulatory region sequence-specific DNA binding	GO:0000737//DNA catabolic process, endonucleolytic;GO:0000085//mitotic G2 phase;GO:0060070//canonical Wnt signaling pathway;GO:0002762//negative regulation of myeloid leukocyte differentiation;GO:0009743//response to carbohydrate;GO:0021536//diencephalon development;GO:0006875//cellular metal ion homeostasis;GO:0070555//response to interleukin-1;GO:0045838//positive regulation of membrane potenti…	gi|12851275|dbj|BAB28992.1|/3.22946e-94/unnamed protein product [Mus musculus]
15903	964	49.89333333	60.47333333	0.277452046	Up	0.575750242	Id3	inhibitor of DNA binding 3	K17694|1|5e-51|203|mmu:15903|DNA-binding protein inhibitor ID3	GO:0043231//intracellular membrane-bounded organelle	GO:0003712//transcription cofactor activity;GO:0001071//nucleic acid binding transcription factor activity;GO:0008134//transcription factor binding	GO:0048568//embryonic organ development;GO:0001649//osteoblast differentiation;GO:0006366//transcription from RNA polymerase II promoter;GO:0001822//kidney development;GO:0008283//cell proliferation;GO:0006915//apoptotic process;GO:0044092//negative regulation of molecular function;GO:0009887//organ morphogenesis;GO:0006950//response to stress;GO:0007399//nervous system development;GO:0006260//DN…	gi|6680341|ref|NP_032347.1|/3.98418e-50/DNA-binding protein inhibitor ID-3 [Mus musculus]
380755	1213	14.97666667	18.91	0.336432802	Up	0.575508228	Lsmem1	leucine-rich single-pass membrane protein 1	-	GO:0031224//intrinsic component of membrane	-	-	gi|625197900|ref|XP_007641032.1|/1.32391e-54/PREDICTED: leucine-rich single-pass membrane protein 1 isoform X2 [Cricetulus griseus]
16561	8580.26	11.01333333	14.2	0.366639744	Up	0.575373776	Kif1b	kinesin family member 1B	K10392|1|0.0|3175|mmu:16561|kinesin family member 1	GO:0012506//vesicle membrane;GO:0043231//intracellular membrane-bounded organelle;GO:0015630//microtubule cytoskeleton;GO:0042995//cell projection;GO:0012506//vesicle membrane;GO:0043231//intracellular membrane-bounded organelle;GO:0015630//microtubule cytoskeleton;GO:0042995//cell projection	GO:0032550;GO:0000166//nucleotide binding;GO:0046983//protein dimerization activity;GO:0016616//oxidoreductase activity, acting on the CH-OH group of donors, NAD or NADP as acceptor;GO:0003774//motor activity;GO:0008289//lipid binding;GO:0015631//tubulin binding;GO:0032550;GO:0003774//motor activity;GO:0008289//lipid binding;GO:0015631//tubulin binding	GO:0007275//multicellular organism development;GO:0006007//glucose catabolic process;GO:0007268//chemical synaptic transmission;GO:0034643//establishment of mitochondrion localization, microtubule-mediated;GO:0009154//purine ribonucleotide catabolic process;GO:0008088//axo-dendritic transport;GO:0007275//multicellular organism development;GO:0012501//programmed cell death;GO:0007268//chemical syn…	gi|86990460|ref|NP_997565.2|/0/kinesin-like protein KIF1B isoform b [Mus musculus]
102465702	54	0.643333333	0.01	-6.007494537	Down	0.574988347	Mir7219	microRNA 7219	-	-	-	-	-
56075	1638	11.29333333	8.533333333	-0.404290064	Down	0.574540174	Pdss1	prenyl (solanesyl) diphosphate synthase, subunit 1	K12504|1|0.0|818|rno:100364990|decaprenyl-diphosphate synthase subunit 1 [EC:2.5.1.91]	GO:0043231//intracellular membrane-bounded organelle	GO:0043169//cation binding;GO:0046983//protein dimerization activity;GO:0016765//transferase activity, transferring alkyl or aryl (other than methyl) groups	GO:0006720//isoprenoid metabolic process;GO:0051262//protein tetramerization;GO:0006743//ubiquinone metabolic process	gi|564320297|ref|XP_002725353.2|/0/PREDICTED: decaprenyl-diphosphate synthase subunit 1 isoform X1 [Rattus norvegicus]
68355	739.92	5.243333333	3.513333333	-0.577643804	Down	0.573661755	2010204K13Rik	RIKEN cDNA 2010204K13 gene	-	-	-	-	-
100124467	83	4.616666667	2.98	-0.63153924	Down	0.573616937	Mir568	microRNA 568	-	-	-	-	-
387204	83	7.556666667	5.406666667	-0.483010572	Down	0.573473522	Mir208a	microRNA 208a	-	-	-	-	-
243529	1126	27.11666667	33.29333333	0.296053475	Up	0.573410778	H1fx	H1 histone family, member X	K11275|1|1e-56|222|mmu:243529|histone H1/5	-	-	-	-
68230	402	1.173333333	0.293333333	-2	Down	0.573186691	1700102H20Rik	RIKEN cDNA 1700102H20 gene	-	-	-	-	-
19716	890	87.15333333	72.43	-0.266968469	Down	0.573016385	Bex1	brain expressed X-linked 1	K12465|1|7e-06|53.5|chx:102171412|nerve growth factor receptor-associated protein 1	GO:0043231//intracellular membrane-bounded organelle;GO:0043234//protein complex	GO:0005488//binding	GO:0006366//transcription from RNA polymerase II promoter;GO:0007405//neuroblast proliferation;GO:0006915//apoptotic process;GO:0007169//transmembrane receptor protein tyrosine kinase signaling pathway;GO:0044093;GO:0007049//cell cycle;GO:0030182//neuron differentiation	gi|47059482|ref|NP_033078.2|/2.23702e-57/protein BEX1 [Mus musculus]
100038526	843	2.116666667	0.99	-1.096293661	Down	0.572684737	Gm10560	predicted gene 10560	-	-	-	-	-
387151	68	2.34	1.173333333	-0.995895602	Down	0.571707719	Mir133a-1	microRNA 133a-1	-	-	-	-	-
387224	88	0.626666667	0.01	-5.969626351	Down	0.571600158	Mir29c	microRNA 29c	-	-	-	-	-
57816	942	25.39	31.27666667	0.30082637	Up	0.571331254	Tesc	tescalcin	K17612|1|1e-118|428|ocu:100345622|calcineurin B homologous protein 3	GO:0016020//membrane;GO:0043231//intracellular membrane-bounded organelle;GO:0001726//ruffle	GO:0046872//metal ion binding;GO:0042802//identical protein binding;GO:0019887//protein kinase regulator activity;GO:0004857//enzyme inhibitor activity	GO:0006351//transcription, DNA-templated;GO:0031647//regulation of protein stability;GO:0030219//megakaryocyte differentiation;GO:0032526//response to retinoic acid;GO:0002763//positive regulation of myeloid leukocyte differentiation;GO:0008283//cell proliferation;GO:0030155//regulation of cell adhesion;GO:0006612//protein targeting to membrane;GO:0008406//gonad development;GO:0044092//negative r…	gi|655874715|ref|XP_008270554.1|/9.58216e-118/PREDICTED: LOW QUALITY PROTEIN: calcineurin B homologous protein 3 [Oryctolagus cuniculus]
15216	1722	7.22	9.693333333	0.424994026	Up	0.570685884	Hfe	hemochromatosis	K11253|1|7e-128|460|pps:100989495|histone H3;K06751|2|8e-59|230|ssc:100626428|major histocompatibility complex, class I	GO:0031224//intrinsic component of membrane;GO:0042611;GO:0005768//endosome;GO:0031982//vesicle;GO:0005902//microvillus	GO:0005515//protein binding	GO:0044703;GO:0009267//cellular response to starvation;GO:0009058//biosynthetic process;GO:0034755//iron ion transmembrane transport;GO:0006875//cellular metal ion homeostasis;GO:0002376//immune system process;GO:0048871//multicellular organismal homeostasis	gi|31981697|ref|NP_034554.2|/0/hereditary hemochromatosis protein homolog precursor [Mus musculus]
14371	2110	1.963333333	3.366666667	0.778015754	Up	0.570551432	Fzd9	frizzled class receptor 9	K02842|1|0.0|1084|mmu:14371|frizzled 9/10	-	-	-	-
68612	931	73.55666667	60.81666667	-0.274389358	Down	0.570434907	Ube2c	ubiquitin-conjugating enzyme E2C	K06688|1|4e-96|353|mmu:68612|ubiquitin-conjugating enzyme E2 C [EC:2.3.2.23]	GO:0000152//nuclear ubiquitin ligase complex	GO:0032550;GO:0019787//ubiquitin-like protein transferase activity	GO:0043161//proteasome-mediated ubiquitin-dependent protein catabolic process;GO:0010993//regulation of ubiquitin homeostasis;GO:0000209//protein polyubiquitination;GO:0007096//regulation of exit from mitosis	gi|635047523|ref|XP_007960333.1|/2.25658e-95/PREDICTED: ubiquitin-conjugating enzyme E2 C-like isoform X1 [Chlorocebus sabaeus]
246049	2431	1.993333333	3.406666667	0.773177807	Up	0.570219784	Slc36a2	solute carrier family 36 (proton/amino acid symporter), member 2	K14209|1|0.0|882|mmu:246049|solute carrier family 36 (proton-coupled amino acid transporter)	GO:0031224//intrinsic component of membrane;GO:0044424	GO:0015179//L-amino acid transmembrane transporter activity;GO:0005416//cation:amino acid symporter activity	GO:0003333//amino acid transmembrane transport;GO:0015807//L-amino acid transport;GO:0006818//hydrogen transport;GO:0006812//cation transport	gi|238624178|ref|NP_694810.2|/0/proton-coupled amino acid transporter 2 [Mus musculus]
21857	902.99	14.49333333	11.30666667	-0.35821577	Down	0.570210821	Timp1	tissue inhibitor of metalloproteinase 1	K16451|1|1e-103|378|mmu:21857|metallopeptidase inhibitor 1	GO:0005578//proteinaceous extracellular matrix;GO:0005578//proteinaceous extracellular matrix	GO:0043169//cation binding;GO:0004866//endopeptidase inhibitor activity;GO:0019899//enzyme binding;GO:0043169//cation binding;GO:0004866//endopeptidase inhibitor activity;GO:0019899//enzyme binding	GO:0001501//skeletal system development;GO:0048469//cell maturation;GO:0030336//negative regulation of cell migration;GO:0009611//response to wounding;GO:0008202//steroid metabolic process;GO:0006915//apoptotic process;GO:0006509//membrane protein ectodomain proteolysis;GO:0044092//negative regulation of molecular function;GO:0009725//response to hormone;GO:0001501//skeletal system development;GO…	gi|148668414|gb|EDL00738.1|/1.19996e-106/tissue inhibitor of metalloproteinase 1, isoform CRA_b, partial [Mus musculus]
13135	714.55	153.6366667	128.33	-0.259664096	Down	0.569932953	Dad1	defender against cell death 1	K12668|1|5e-48|196|ocu:100355816|oligosaccharyltransferase complex subunit epsilon	GO:0031224//intrinsic component of membrane;GO:0005789//endoplasmic reticulum membrane;GO:0031224//intrinsic component of membrane;GO:0005789//endoplasmic reticulum membrane	GO:0004576//oligosaccharyl transferase activity;GO:0004576//oligosaccharyl transferase activity	GO:0006915//apoptotic process;GO:0031667//response to nutrient levels;GO:0042221//response to chemical;GO:0001701//in utero embryonic development;GO:0006487//protein N-linked glycosylation;GO:0006915//apoptotic process;GO:0031667//response to nutrient levels;GO:0042221//response to chemical;GO:0001701//in utero embryonic development;GO:0006487//protein N-linked glycosylation	gi|655863889|ref|XP_002718104.2|/4.70328e-48/PREDICTED: dolichyl-diphosphooligosaccharide--protein glycosyltransferase subunit DAD1 [Oryctolagus cuniculus]
751525	109	4.74	3.106666667	-0.609519605	Down	0.569296547	Mir686	microRNA 686	K02737|1|1e-13|76.6|dre:30387|20S proteasome subunit beta 5 [EC:3.4.25.1]	GO:0043231//intracellular membrane-bounded organelle;GO:0000502//proteasome complex	GO:0004175//endopeptidase activity	GO:0006950//response to stress;GO:0006511//ubiquitin-dependent protein catabolic process	gi|169146058|emb|CAQ14651.1|/1.38619e-12/proteasome (prosome, macropain) subunit, beta type, 5 [Danio rerio]
73287	1238	21.43666667	17.15666667	-0.321311307	Down	0.568893191	1700040L02Rik	RIKEN cDNA 1700040L02 gene	-	-	-	-	gi|28077019|ref|NP_082767.1|/1.36391e-171/uncharacterized protein C10orf107 homolog [Mus musculus]
15531	6088	12.21	9.363333333	-0.382969077	Down	0.568848374	Ndst1	N-deacetylase/N-sulfotransferase (heparan glucosaminyl) 1	K02576|1|0.0|1704|mmu:15531|heparan sulfate N-deacetylase/N-sulfotransferase NDST1 [EC:3.1.1.- 2.8.2.-]	GO:0031224//intrinsic component of membrane;GO:0043231//intracellular membrane-bounded organelle	GO:0034483//heparan sulfate sulfotransferase activity;GO:0016787//hydrolase activity	GO:0006952//defense response;GO:0006024//glycosaminoglycan biosynthetic process;GO:0048598//embryonic morphogenesis;GO:0007420//brain development;GO:0007169//transmembrane receptor protein tyrosine kinase signaling pathway;GO:0030166//proteoglycan biosynthetic process;GO:0035601//protein deacylation;GO:0005976//polysaccharide metabolic process	gi|42734444|ref|NP_032332.2|/0/bifunctional heparan sulfate N-deacetylase/N-sulfotransferase 1 [Mus musculus]
78896	888	2.326666667	3.793333333	0.705201616	Up	0.568704959	1500015O10Rik	RIKEN cDNA 1500015O10 gene	-	GO:0044421;GO:0016023//cytoplasmic, membrane-bounded vesicle	-	GO:0007569//cell aging;GO:0043161//proteasome-mediated ubiquitin-dependent protein catabolic process	gi|228008374|ref|NP_077245.2|/8.40673e-73/augurin precursor [Mus musculus]
17022	2075	38.57666667	46.85333333	0.280423202	Up	0.56837331	Lum	lumican	K08122|1|0.0|646|mmu:17022|lumican	GO:0005581//collagen trimer	GO:0005515//protein binding	GO:0050953//sensory perception of light stimulus;GO:0001501//skeletal system development;GO:0030198//extracellular matrix organization;GO:0010033//response to organic substance;GO:0006366//transcription from RNA polymerase II promoter	gi|160333372|ref|NP_032550.2|/0/lumican precursor [Mus musculus]
380863	1183	3.953333333	5.763333333	0.543833859	Up	0.568265749	Tmem171	transmembrane protein 171	-	GO:0031224//intrinsic component of membrane	-	-	gi|148668527|gb|EDL00846.1|/8.24681e-171/gene model 905, (NCBI), partial [Mus musculus]
26908	1801	4.523333333	6.433333333	0.508180127	Up	0.568203005	Eif2s3y	eukaryotic translation initiation factor 2, subunit 3, structural gene Y-linked	K03242|1|0.0|930|mmu:26908|translation initiation factor 2 subunit 3	GO:0044444//cytoplasmic part	GO:0017111//nucleoside-triphosphatase activity;GO:0032550;GO:0008135//translation factor activity, RNA binding	GO:0006412//translation;GO:0009154//purine ribonucleotide catabolic process	gi|7242148|ref|NP_036141.1|/0/eukaryotic translation initiation factor 2 subunit 3, Y-linked [Mus musculus]
227960	3288	5.58	3.8	-0.554265703	Down	0.568095443	Gca	grancalcin	K08585|1|1e-27|128|aag:AaeL_AAEL003952|calpain, invertebrate [EC:3.4.22.-]	GO:0044444//cytoplasmic part	GO:0046983//protein dimerization activity;GO:0042802//identical protein binding;GO:0043169//cation binding	-	gi|21704030|ref|NP_663498.1|/3.76706e-112/grancalcin [Mus musculus]
14077	669	4153.08	4953.273333	0.254200572	Up	0.567710014	Fabp3	fatty acid binding protein 3, muscle and heart	K08752|1|7e-70|265|mmu:14077|fatty acid-binding protein 3, muscle and heart	GO:0005783//endoplasmic reticulum	GO:0015245//fatty acid transporter activity;GO:0005515//protein binding;GO:0036041//long-chain fatty acid binding	GO:0033993//response to lipid;GO:0015908//fatty acid transport;GO:0009062//fatty acid catabolic process;GO:0043434//response to peptide hormone;GO:0022611//dormancy process;GO:0046165	gi|6753810|ref|NP_034304.1|/5.50649e-69/fatty acid-binding protein, heart [Mus musculus]
66422	648	44.69	36.68333333	-0.284827305	Down	0.567100498	Dctpp1	dCTP pyrophosphatase 1	K16904|1|1e-84|314|mmu:66422|dCTP diphosphatase [EC:3.6.1.12]	GO:0044444//cytoplasmic part	GO:0019103//pyrimidine nucleotide binding;GO:0046872//metal ion binding;GO:0047429//nucleoside-triphosphate diphosphatase activity	GO:0051260//protein homooligomerization;GO:0009141//nucleoside triphosphate metabolic process	gi|12963573|ref|NP_075692.1|/9.38622e-84/dCTP pyrophosphatase 1 [Mus musculus]
22428	1186.97	53.33666667	64.36	0.271036661	Up	0.566930193	Dctn6	dynactin 6	K10428|1|1e-90|299|mmu:22428|dynactin 6	GO:0005815//microtubule organizing center;GO:0005875//microtubule associated complex;GO:0043231//intracellular membrane-bounded organelle;GO:0044444//cytoplasmic part;GO:0005815//microtubule organizing center;GO:0005875//microtubule associated complex;GO:0043231//intracellular membrane-bounded organelle;GO:0005815//microtubule organizing center;GO:0005875//microtubule associated complex;GO:004323…	GO:0005515//protein binding;GO:0003824//catalytic activity;GO:0005515//protein binding;GO:0003824//catalytic activity;GO:0005515//protein binding;GO:0003824//catalytic activity;GO:0005515//protein binding;GO:0003824//catalytic activity	GO:0002478;GO:0006629//lipid metabolic process;GO:0006996//organelle organization;GO:0006629//lipid metabolic process;GO:0006996//organelle organization;GO:0006629//lipid metabolic process;GO:0006996//organelle organization;GO:0002478;GO:0006629//lipid metabolic process;GO:0006996//organelle organization	gi|657406256|ref|NP_001280687.1|/2.88394e-93/dynactin subunit 6 isoform 3 [Mus musculus]
14964	1736	53.62333333	64.55666667	0.267705185	Up	0.566795741	H2-D1	histocompatibility 2, D region locus 1	K06751|1|0.0|733|mmu:14964|major histocompatibility complex, class I	GO:0031224//intrinsic component of membrane;GO:0042611;GO:0009986//cell surface	GO:0005515//protein binding	GO:0002484;GO:0002664//regulation of T cell tolerance induction;GO:0009581;GO:0001817//regulation of cytokine production	gi|133778955|ref|NP_034510.3|/0/H-2 class I histocompatibility antigen, D-B alpha chain precursor [Mus musculus]
20692	2640.46	830.6033333	984.9966667	0.245959181	Up	0.566777814	Sparc	secreted acidic cysteine rich glycoprotein	K12819|1|3e-15|86.7|dvi:Dvir_GJ26298|pre-mRNA-processing factor SLU7;K08136|2|3e-10|70.1|mze:101473691|sparc/osteonectin, cwcv and kazal-like domains proteoglycan (testican)	GO:0031091//platelet alpha granule;GO:0005578//proteinaceous extracellular matrix;GO:0031091//platelet alpha granule;GO:0005578//proteinaceous extracellular matrix	GO:0005515//protein binding;GO:0046872//metal ion binding;GO:0005515//protein binding;GO:0046872//metal ion binding	GO:0070848//response to growth factor;GO:0001501//skeletal system development;GO:0009611//response to wounding;GO:0007599//hemostasis;GO:0043583//ear development;GO:0008283//cell proliferation;GO:0046683//response to organophosphorus;GO:0006887//exocytosis;GO:0007154//cell communication;GO:0033273//response to vitamin;GO:0010038//response to metal ion;GO:0030323//respiratory tube development;GO:0…	gi|595763503|ref|NP_001277746.1|/7.09422e-167/SPARC isoform 2 precursor [Mus musculus]
64074	2832	10.97	14.04666667	0.356664288	Up	0.566715069	Smoc2	SPARC related modular calcium binding 2	K06826|1|1e-18|98.2|phi:102103630|nidogen (entactin)	-	-	-	gi|160333760|ref|NP_071710.2|/0/SPARC-related modular calcium-binding protein 2 precursor [Mus musculus]
16976	2922	28.78	35.15333333	0.288594904	Up	0.566670252	Lrpap1	low density lipoprotein receptor-related protein associated protein 1	-	GO:0005788//endoplasmic reticulum lumen;GO:0016020//membrane	GO:0070325//lipoprotein particle receptor binding;GO:0019899//enzyme binding;GO:0005539//glycosaminoglycan binding	GO:0009968//negative regulation of signal transduction;GO:0043393//regulation of protein binding;GO:0010915;GO:0051241	gi|63999380|ref|NP_038615.2|/0/alpha-2-macroglobulin receptor-associated protein precursor [Mus musculus]
243547	5143	16.43333333	20.57666667	0.324384145	Up	0.566320677	Grip2	glutamate receptor interacting protein 2	K20251|1|0.0|1902|mmu:243547|glutamate receptor-interacting protein	GO:0044327//dendritic spine head;GO:0043231//intracellular membrane-bounded organelle;GO:0097060//synaptic membrane	GO:0005102//receptor binding	GO:0045184//establishment of protein localization	gi|226958407|ref|NP_001152979.1|/0/glutamate receptor-interacting protein 2 [Mus musculus]
11568	4073.66	14.67333333	18.46333333	0.331466393	Up	0.566222079	Aebp1	AE binding protein 1	K08639|1|0.0|791|lcm:102359684|carboxypeptidase X2	-	-	-	-
100038734	3389	36.35	44.12	0.279477427	Up	0.5660697	Gm10845	predicted gene 10845	K04676|1|2e-25|121|cge:100762264|mothers against decapentaplegic homolog 1;K09667|2|2e-22|111|ngi:103752242|protein O-GlcNAc transferase [EC:2.4.1.255]	-	-	-	gi|74180796|dbj|BAE25608.1|/5.66216e-95/unnamed protein product [Mus musculus]
19122	3699.55	91.87	109.7233333	0.256204622	Up	0.565800796	Prnp	prion protein	K05634|1|1e-86|323|mmu:19122|prion protein	GO:0043231//intracellular membrane-bounded organelle;GO:0044425;GO:0043231//intracellular membrane-bounded organelle;GO:0044425	GO:0046914//transition metal ion binding;GO:0015631//tubulin binding;GO:0046914//transition metal ion binding;GO:0015631//tubulin binding	GO:0033173//calcineurin-NFAT signaling cascade;GO:0030003//cellular cation homeostasis;GO:0001818//negative regulation of cytokine production;GO:0042130//negative regulation of T cell proliferation;GO:0006915//apoptotic process;GO:0044092//negative regulation of molecular function;GO:0050852//T cell receptor signaling pathway;GO:0010038//response to metal ion;GO:0006725//cellular aromatic compoun…	gi|74186102|dbj|BAE34221.1|/1.55684e-85/unnamed protein product [Mus musculus]
387244	94	0.01	0.613333333	5.938599455	Up	0.56542433	Mirlet7a-1	microRNA let7a-1	-	-	-	-	-
69714	1146.98	16.55333333	20.63	0.31762206	Up	0.565361586	Tfpt	TCF3 (E2A) fusion partner	K11670|1|1e-121|438|mmu:69714|TCF3 fusion partner	GO:0000790//nuclear chromatin;GO:0015629//actin cytoskeleton;GO:0000790//nuclear chromatin;GO:0015629//actin cytoskeleton	GO:0019900//kinase binding;GO:0046983//protein dimerization activity;GO:0019900//kinase binding;GO:0046983//protein dimerization activity	GO:0012502//induction of programmed cell death;GO:0006259//DNA metabolic process;GO:0033554//cellular response to stress;GO:0006351//transcription, DNA-templated;GO:0012502//induction of programmed cell death;GO:0006259//DNA metabolic process;GO:0033554//cellular response to stress;GO:0006351//transcription, DNA-templated	gi|594190794|ref|NP_001277310.1|/9.00289e-130/TCF3 fusion partner homolog isoform 1 [Mus musculus]
21809	3401	10.65666667	13.7	0.36241965	Up	0.565316769	Tgfb3	transforming growth factor, beta 3	K13377|1|0.0|766|ocu:100358982|transforming growth factor beta-3	GO:0016023//cytoplasmic, membrane-bounded vesicle;GO:0042383//sarcolemma;GO:0044297//cell body;GO:0044421	GO:0005160//transforming growth factor beta receptor binding;GO:0019838//growth factor binding;GO:0046983//protein dimerization activity	GO:0007179//transforming growth factor beta receptor signaling pathway;GO:0007184//SMAD protein import into nucleus;GO:0010557//positive regulation of macromolecule biosynthetic process;GO:0030282//bone mineralization;GO:0003006//developmental process involved in reproduction;GO:0034405//response to fluid shear stress;GO:0043009//chordate embryonic development;GO:0031346//positive regulation of c…	gi|533151987|ref|XP_005390203.1|/0/PREDICTED: transforming growth factor beta-3 [Chinchilla lanigera]
668940	6132	33.85333333	27.70666667	-0.289064741	Down	0.565092682	Myh7b	myosin, heavy chain 7B, cardiac muscle, beta	K10352|1|0.0|3052|mmu:668940|myosin heavy chain	-	-	-	-
67512	1574	14.52	18.26	0.330645312	Up	0.565065792	Agpat2	1-acylglycerol-3-phosphate O-acyltransferase 2 (lysophosphatidic acid acyltransferase, beta)	K13509|1|2e-142|508|mmu:67512|lysophosphatidate acyltransferase [EC:2.3.1.51]	GO:0043231//intracellular membrane-bounded organelle;GO:0031224//intrinsic component of membrane	GO:0016411//acylglycerol O-acyltransferase activity	GO:0046473//phosphatidic acid metabolic process	gi|23956162|ref|NP_080488.1|/2.05226e-141/1-acyl-sn-glycerol-3-phosphate acyltransferase beta precursor [Mus musculus]
29857	1905	14.53666667	18.26	0.328990276	Up	0.56472518	Mapk12	mitogen-activated protein kinase 12	K04441|1|0.0|740|mmu:29857|p38 MAP kinase [EC:2.7.11.24]	GO:0043231//intracellular membrane-bounded organelle	GO:0032550;GO:0046872//metal ion binding;GO:0004702//receptor signaling protein serine/threonine kinase activity	GO:0006468//protein phosphorylation;GO:0051726//regulation of cell cycle;GO:0042692//muscle cell differentiation;GO:0007165//signal transduction;GO:0006351//transcription, DNA-templated	gi|7305253|ref|NP_038899.1|/0/mitogen-activated protein kinase 12 [Mus musculus]
27280	1483	27.58666667	33.65333333	0.286778265	Up	0.564563838	Phlda3	pleckstrin homology like domain, family A, member 3	-	GO:0043227//membrane-bounded organelle;GO:0044424;GO:0016020//membrane	GO:1901981//phosphatidylinositol phosphate binding;GO:0043168//anion binding	GO:0012502//induction of programmed cell death;GO:0008630//intrinsic apoptotic signaling pathway in response to DNA damage;GO:0032502//developmental process	gi|966922758|ref|XP_014975878.1|/7.37049e-69/PREDICTED: pleckstrin homology-like domain family A member 3 [Macaca mulatta]
11655	2702	99.36333333	83.07	-0.258386018	Down	0.564545911	Alas1	aminolevulinic acid synthase 1	K00643|1|0.0|1249|mmu:11655|5-aminolevulinate synthase [EC:2.3.1.37]	GO:0031981//nuclear lumen;GO:0044429;GO:0031981//nuclear lumen;GO:0044429	GO:0043168//anion binding;GO:0016749//N-succinyltransferase activity;GO:0043168//anion binding;GO:0016749//N-succinyltransferase activity	GO:0010038//response to metal ion;GO:0097305//response to alcohol;GO:0046683//response to organophosphorus;GO:0006779//porphyrin-containing compound biosynthetic process;GO:0014070//response to organic cyclic compound;GO:0009991//response to extracellular stimulus;GO:0032868//response to insulin;GO:0006950//response to stress;GO:0010038//response to metal ion;GO:0097305//response to alcohol;GO:00…	gi|160707967|ref|NP_065584.2|/0/5-aminolevulinate synthase, nonspecific, mitochondrial precursor [Mus musculus]
14235	4391	11.14666667	8.53	-0.3859947	Down	0.564438349	Foxm1	forkhead box M1	K09406|1|0.0|1185|mmu:14235|forkhead box protein M	GO:0043231//intracellular membrane-bounded organelle	GO:0001071//nucleic acid binding transcription factor activity;GO:0000975//regulatory region DNA binding;GO:0019900//kinase binding	GO:0032872//regulation of stress-activated MAPK cascade;GO:0007275//multicellular organism development;GO:0006366//transcription from RNA polymerase II promoter;GO:0006355//regulation of transcription, DNA-templated;GO:0008283//cell proliferation;GO:0006302//double-strand break repair;GO:0030330//DNA damage response, signal transduction by p53 class mediator;GO:0044767//single-organism developmen…	gi|49900136|gb|AAH75723.1|/0/Forkhead box M1 [Mus musculus]
74148	5399	98.6	82.48	-0.257543314	Down	0.564366642	Cluh	clustered mitochondria (cluA/CLU1) homolog	K03255|1|0.0|2624|mmu:74148|protein TIF31	-	-	-	gi|124487201|ref|NP_001074627.1|/0/clustered mitochondria protein homolog [Mus musculus]
14645	2822	81.34666667	97.44	0.260430903	Up	0.564321824	Glul	glutamate-ammonia ligase (glutamine synthetase)	K01915|1|0.0|788|mmu:14645|glutamine synthetase [EC:6.3.1.2]	GO:0032991//macromolecular complex;GO:0043025//neuronal cell body;GO:0033267;GO:0005783//endoplasmic reticulum	GO:0046914//transition metal ion binding;GO:0045502//dynein binding;GO:0032550;GO:0016597//amino acid binding;GO:0016211;GO:0016831//carboxy-lyase activity	GO:0006541//glutamine metabolic process;GO:0050796//regulation of insulin secretion;GO:0035249//synaptic transmission, glutamatergic;GO:0008284//positive regulation of cell proliferation;GO:0051259//protein oligomerization;GO:0009746;GO:0001505//regulation of neurotransmitter levels;GO:0006536//glutamate metabolic process	gi|31982332|ref|NP_032157.2|/0/glutamine synthetase [Mus musculus]
320685	2135.37	8.826666667	6.56	-0.428172901	Down	0.564034993	Dctd	dCMP deaminase	K01493|1|1e-69|267|mmu:320685|dCMP deaminase [EC:3.5.4.12]	-	GO:0046914//transition metal ion binding;GO:0016814//hydrolase activity, acting on carbon-nitrogen (but not peptide) bonds, in cyclic amidines;GO:0046914//transition metal ion binding;GO:0016814//hydrolase activity, acting on carbon-nitrogen (but not peptide) bonds, in cyclic amidines;GO:0046914//transition metal ion binding;GO:0016814//hydrolase activity, acting on carbon-nitrogen (but not pepti…	GO:0009117//nucleotide metabolic process;GO:0009117//nucleotide metabolic process;GO:0009117//nucleotide metabolic process;GO:0009117//nucleotide metabolic process	gi|568954869|ref|XP_006509506.1|/5.94995e-84/PREDICTED: deoxycytidylate deaminase isoform X3 [Mus musculus]
13400	2754.42	95.55666667	79.78333333	-0.260269128	Down	0.563918468	Dmpk	dystrophia myotonica-protein kinase	K08788|1|0.0|974|rno:308405|dystrophia myotonica-protein kinase [EC:2.7.11.1]	GO:0005789//endoplasmic reticulum membrane;GO:0005635//nuclear envelope;GO:0031306//intrinsic component of mitochondrial outer membrane;GO:0005789//endoplasmic reticulum membrane;GO:0005635//nuclear envelope;GO:0031306//intrinsic component of mitochondrial outer membrane;GO:0005789//endoplasmic reticulum membrane;GO:0005635//nuclear envelope;GO:0031306//intrinsic component of mitochondrial outer …	GO:0032550;GO:0004672//protein kinase activity;GO:0043169//cation binding;GO:0019888//protein phosphatase regulator activity;GO:0032550;GO:0004672//protein kinase activity;GO:0043169//cation binding;GO:0019888//protein phosphatase regulator activity;GO:0032550;GO:0004672//protein kinase activity;GO:0043169//cation binding;GO:0019888//protein phosphatase regulator activity;GO:0032550;GO:0004672//p…	GO:0014852;GO:0006796//phosphate-containing compound metabolic process;GO:0014902//myotube differentiation;GO:0050807//regulation of synapse organization;GO:0006997//nucleus organization;GO:0006464//cellular protein modification process;GO:0019722//calcium-mediated signaling;GO:0006814//sodium ion transport;GO:0006875//cellular metal ion homeostasis;GO:0014852;GO:0006796//phosphate-containing com…	gi|14192945|ref|NP_115794.1|/0/myotonin-protein kinase isoform 1 [Mus musculus]
20878	1904.27	11.72	9.01	-0.379373559	Down	0.563219318	Aurka	aurora kinase A	K11481|1|0.0|800|mmu:20878|aurora kinase A [EC:2.7.11.1]	GO:0005815//microtubule organizing center;GO:0043231//intracellular membrane-bounded organelle;GO:0000922//spindle pole;GO:0044444//cytoplasmic part;GO:0005815//microtubule organizing center;GO:0043231//intracellular membrane-bounded organelle;GO:0000922//spindle pole;GO:0044444//cytoplasmic part	GO:0032550;GO:0004672//protein kinase activity;GO:0019900//kinase binding;GO:0044389//ubiquitin-like protein ligase binding;GO:0032550;GO:0004672//protein kinase activity;GO:0019900//kinase binding;GO:0044389//ubiquitin-like protein ligase binding	GO:0010608//posttranscriptional regulation of gene expression;GO:0043627//response to estrogen;GO:0000087//mitotic M phase;GO:0006464//cellular protein modification process;GO:0006796//phosphate-containing compound metabolic process;GO:0016043//cellular component organization;GO:0010608//posttranscriptional regulation of gene expression;GO:0043627//response to estrogen;GO:0000087//mitotic M phase…	gi|46358064|ref|NP_035627.1|/0/aurora kinase A isoform a [Mus musculus]
74122	2850	11.56666667	14.72666667	0.348457756	Up	0.563013158	Tmem43	transmembrane protein 43	-	GO:0031224//intrinsic component of membrane;GO:0043231//intracellular membrane-bounded organelle	-	-	gi|21311891|ref|NP_083042.1|/0/transmembrane protein 43 [Mus musculus]
76238	1281	45.73	55.09	0.268649544	Up	0.56265462	Grhpr	glyoxylate reductase/hydroxypyruvate reductase	K00049|1|1e-178|628|mmu:76238|glyoxylate/hydroxypyruvate reductase [EC:1.1.1.79 1.1.1.81]	-	-	-	-
319164	487	0.01	0.6	5.906890596	Up	0.562529131	Hist1h2ac	histone cluster 1, H2ac	K11251|1|5e-55|214|ocu:100348744|histone H2A;K11254|2|2e-54|213|chx:102181082|histone H4	GO:0000785//chromatin;GO:0043231//intracellular membrane-bounded organelle	GO:0003676//nucleic acid binding;GO:0046983//protein dimerization activity	GO:0034728//nucleosome organization	gi|655839886|ref|XP_002714260.2|/3.29712e-54/PREDICTED: histone H2A type 1-like [Oryctolagus cuniculus]
100217458	98	0.603333333	0.01	-5.914883386	Down	0.562529131	Snord67	small nucleolar RNA, C/D box 67	-	-	-	-	-
100526461	98	0.01	0.603333333	5.914883386	Up	0.562529131	Mir1249	microRNA 1249	-	-	-	-	-
100316727	95	0.01	0.596666667	5.898853277	Up	0.562493277	Mir2139	microRNA 2139	-	-	-	-	-
12845	2447	1.256666667	2.446666667	0.96121554	Up	0.56247535	Comp	cartilage oligomeric matrix protein	K04659|1|0.0|1390|mmu:12845|thrombospondin 2/3/4/5	GO:0031012//extracellular matrix;GO:0044421	GO:0043168//anion binding;GO:0046872//metal ion binding;GO:0005496//steroid binding;GO:0005515//protein binding;GO:0005539//glycosaminoglycan binding;GO:0005198//structural molecule activity	GO:0043062//extracellular structure organization;GO:0022610;GO:0006915//apoptotic process;GO:0048736;GO:0003416//endochondral bone growth	gi|162287140|ref|NP_057894.2|/0/cartilage oligomeric matrix protein precursor [Mus musculus]
17228	1090	11.27666667	14.41666667	0.354396956	Up	0.562439497	Cma1	chymase 1, mast cell	K01329|1|1e-134|481|mmu:17228|chymase [EC:3.4.21.39]	-	-	-	-
101142	2314	9.473333333	12.27333333	0.373583072	Up	0.561874798	Itfg2	integrin alpha FG-GAP repeat containing 2	-	-	-	-	gi|19527142|ref|NP_598688.1|/0/integrin-alpha FG-GAP repeat-containing protein 2 [Mus musculus]
66958	2151.76	52.89333333	43.74333333	-0.274022736	Down	0.561874798	Tmx2	thioredoxin-related transmembrane protein 2	K20030|1|3e-74|282|apla:101799873|palmitoyltransferase ZDHHC5/8 [EC:2.3.1.225]	GO:0031224//intrinsic component of membrane	-	GO:0019725//cellular homeostasis;GO:0019725//cellular homeostasis	gi|595582387|ref|NP_001277680.1|/1.80027e-140/thioredoxin-related transmembrane protein 2 isoform b [Mus musculus]
13992	1954	31.57	25.83666667	-0.289134309	Down	0.561865835	Khdrbs3	KH domain containing, RNA binding, signal transduction associated 3	K14942|1|2e-163|578|mmu:13992|KH domain-containing, RNA-binding, signal transduction-associated protein 3	GO:0031981//nuclear lumen	GO:0003723//RNA binding;GO:0019904//protein domain specific binding	GO:0008380//RNA splicing;GO:0048232//male gamete generation;GO:0006351//transcription, DNA-templated	gi|117647236|ref|NP_034288.2|/1.63418e-162/KH domain-containing, RNA-binding, signal transduction-associated protein 3 [Mus musculus]
12517	1347.9	3.26	4.86	0.576084349	Up	0.561704492	Cd72	CD72 antigen	K06504|1|0.0|638|mmu:12517|CD72 antigen	GO:0016021//integral component of membrane;GO:0016021//integral component of membrane;GO:0031224//intrinsic component of membrane;GO:0016021//integral component of membrane	GO:0005488//binding;GO:0005488//binding;GO:0005488//binding	-	gi|160333097|ref|NP_031680.2|/0/B-cell differentiation antigen CD72 isoform 2 [Mus musculus]
192199	1834	0.59	1.566666667	1.408911396	Up	0.561695529	Rspo1	R-spondin 1	K19471|1|7e-144|513|mmu:192199|R-spondin-1	GO:0043231//intracellular membrane-bounded organelle;GO:0044421	GO:0005515//protein binding;GO:0005539//glycosaminoglycan binding	GO:0007126//meiotic nuclear division;GO:0030177//positive regulation of Wnt signaling pathway;GO:0002176//male germ cell proliferation;GO:0010467//gene expression	gi|227452351|ref|NP_619624.2|/5.96977e-143/R-spondin-1 precursor [Mus musculus]
57785	845	31.6	25.88666667	-0.287715352	Down	0.561686566	Rangrf	RAN guanine nucleotide release factor	K17495|1|1e-17|92.8|bfo:BRAFLDRAFT_118449|CUB and sushi domain-containing protein	GO:0031981//nuclear lumen;GO:0044291//cell-cell contact zone;GO:0031981//nuclear lumen;GO:0044291//cell-cell contact zone;GO:0031981//nuclear lumen;GO:0044291//cell-cell contact zone;GO:0031981//nuclear lumen;GO:0044291//cell-cell contact zone	GO:0030695//GTPase regulator activity;GO:0017016//Ras GTPase binding;GO:0016247//channel regulator activity;GO:0030695//GTPase regulator activity;GO:0017016//Ras GTPase binding;GO:0016247//channel regulator activity;GO:0030695//GTPase regulator activity;GO:0017016//Ras GTPase binding;GO:0016247//channel regulator activity;GO:0030695//GTPase regulator activity;GO:0017016//Ras GTPase binding;GO:001…	GO:0019222//regulation of metabolic process;GO:0045184//establishment of protein localization;GO:0002028//regulation of sodium ion transport;GO:0048522;GO:0006873//cellular ion homeostasis;GO:0051169//nuclear transport;GO:0019222//regulation of metabolic process;GO:0045184//establishment of protein localization;GO:0002028//regulation of sodium ion transport;GO:0048522;GO:0006873//cellular ion hom…	gi|549806791|ref|NP_001272371.1|/1.85222e-100/ran guanine nucleotide release factor isoform 3 [Mus musculus]
100504309	325	6.76	9.053333333	0.421425827	Up	0.561453515	Toporsos	topoisomerase I binding, arginine/serine-rich, opposite strand	-	-	-	-	-
66972	3376	80.21	67.06	-0.258329629	Down	0.560772292	Slc25a23	solute carrier family 25 (mitochondrial carrier; phosphate carrier), member 23	K14684|1|0.0|913|mmu:66972|solute carrier family 25 (mitochondrial phosphate transporter), member 23/24/25/41	GO:0019866//organelle inner membrane;GO:0043231//intracellular membrane-bounded organelle;GO:0031224//intrinsic component of membrane	GO:0046872//metal ion binding	GO:0051234//establishment of localization;GO:0044763	gi|148706281|gb|EDL38228.1|/0/solute carrier family 25 (mitochondrial carrier; phosphate carrier), member 23, isoform CRA_b, partial [Mus musculus]
102466229	54	5.843333333	4.063333333	-0.52412787	Down	0.560575096	Mir7225	microRNA 7225	-	-	-	-	-
414077	815	50.93333333	42.20666667	-0.271139243	Down	0.560440644	Wdr83os	WD repeat domain 83 opposite strand	-	GO:0031224//intrinsic component of membrane	-	-	gi|148679052|gb|EDL10999.1|/1.32329e-66/cDNA sequence BC056474, partial [Mus musculus]
319477	2139	7.13	9.503333333	0.414531557	Up	0.560019361	6030419C18Rik	RIKEN cDNA 6030419C18 gene	-	-	-	-	gi|148694006|gb|EDL25953.1|/2.48229e-143/RIKEN cDNA 6030419C18, partial [Mus musculus]
74116	2245	5.343333333	7.373333333	0.46457696	Up	0.55993869	Pi16	peptidase inhibitor 16	K20412|1|0.0|859|mmu:74116|peptidase inhibitor 16	GO:0031224//intrinsic component of membrane	GO:0004857//enzyme inhibitor activity	GO:0051346//negative regulation of hydrolase activity	gi|116089320|ref|NP_076223.3|/0/peptidase inhibitor 16 precursor [Mus musculus]
100526505	88	3.453333333	2.08	-0.731406069	Down	0.55993869	Mir3101	microRNA 3101	-	-	-	-	-
77015	2615.58	14.99666667	18.77333333	0.324042967	Up	0.559884909	Mpped2	metallophosphoesterase domain containing 2	-	-	GO:0043169//cation binding;GO:0003824//catalytic activity;GO:0043169//cation binding;GO:0003824//catalytic activity	GO:0048731//system development;GO:0048731//system development	gi|507699538|ref|XP_004644164.1|/4.33107e-180/PREDICTED: metallophosphoesterase MPPED2 [Octodon degus]
230752	1363	15.23333333	19.01333333	0.319779816	Up	0.559884909	Eva1b	eva-1 homolog B (C. elegans)	-	-	-	-	gi|26024305|ref|NP_742157.1|/5.62005e-28/protein eva-1 homolog B [Mus musculus]
14863	1121	49.99333333	41.54666667	-0.26700299	Down	0.559463626	Gstm2	glutathione S-transferase, mu 2	K00799|1|7e-127|456|mmu:14863|glutathione S-transferase [EC:2.5.1.18]	GO:0016020//membrane;GO:0005783//endoplasmic reticulum	GO:0016765//transferase activity, transferring alkyl or aryl (other than methyl) groups;GO:0046983//protein dimerization activity;GO:0072341//modified amino acid binding;GO:0042802//identical protein binding	GO:0060314//regulation of ryanodine-sensitive calcium-release channel activity;GO:0006807//nitrogen compound metabolic process;GO:0014808//release of sequestered calcium ion into cytosol by sarcoplasmic reticulum;GO:0006790//sulfur compound metabolic process;GO:0006805//xenobiotic metabolic process;GO:0044767//single-organism developmental process;GO:0033554//cellular response to stress;GO:003100…	gi|148669988|gb|EDL01935.1|/1.50202e-126/mCG4061, partial [Mus musculus]
12351	1316	24.55666667	30	0.288847759	Up	0.559356065	Car4	carbonic anhydrase 4	K18246|1|2e-162|574|mmu:12351|carbonic anhydrase 4 [EC:4.2.1.1]	GO:0030141//secretory granule;GO:0030133//transport vesicle;GO:0005903//brush border;GO:0046658//anchored component of plasma membrane;GO:0005783//endoplasmic reticulum	GO:0046914//transition metal ion binding;GO:0016836//hydro-lyase activity	GO:0048731//system development;GO:0009725//response to hormone;GO:0015711//organic anion transport;GO:0044237//cellular metabolic process	gi|74185883|dbj|BAE32805.1|/2.39684e-176/unnamed protein product [Mus musculus]
106529	1183.36	202.3133333	170.2266667	-0.249134344	Down	0.55929332	Tecr	trans-2,3-enoyl-CoA reductase	K10258|1|0.0|649|mmu:106529|very-long-chain enoyl-CoA reductase [EC:1.3.1.93]	GO:0031227//intrinsic component of endoplasmic reticulum membrane;GO:0031227//intrinsic component of endoplasmic reticulum membrane	GO:0016491//oxidoreductase activity;GO:0016491//oxidoreductase activity	GO:0000038//very long-chain fatty acid metabolic process;GO:0006633//fatty acid biosynthetic process;GO:0035336//long-chain fatty-acyl-CoA metabolic process;GO:0006641//triglyceride metabolic process;GO:0008202//steroid metabolic process;GO:0006633//fatty acid biosynthetic process;GO:0000038//very long-chain fatty acid metabolic process;GO:0008202//steroid metabolic process	gi|148678962|gb|EDL10909.1|/0/mCG11048, isoform CRA_b, partial [Mus musculus]
14790	568	155.48	185.3133333	0.253237675	Up	0.558692768	Grcc10	gene rich cluster, C10 gene	-	-	-	-	gi|537136500|gb|ERE66552.1|/1.15456e-51/atrophin-1-like protein [Cricetulus griseus]
65973	3226.7	38.76	46.88666667	0.274609146	Up	0.558307339	Asph	aspartate-beta-hydroxylase	K00476|1|9e-51|204|ocu:100008743|aspartate beta-hydroxylase [EC:1.14.11.16]	GO:0044448;GO:0031227//intrinsic component of endoplasmic reticulum membrane;GO:0044448;GO:0031227//intrinsic component of endoplasmic reticulum membrane;GO:0044448;GO:0031227//intrinsic component of endoplasmic reticulum membrane;GO:0044448;GO:0031227//intrinsic component of endoplasmic reticulum membrane;GO:0044448;GO:0031227//intrinsic component of endoplasmic reticulum membrane;GO:0071944//ce…	GO:0046872//metal ion binding;GO:0016701//oxidoreductase activity, acting on single donors with incorporation of molecular oxygen;GO:0046872//metal ion binding;GO:0016701//oxidoreductase activity, acting on single donors with incorporation of molecular oxygen;GO:0046872//metal ion binding;GO:0046872//metal ion binding;GO:0016701//oxidoreductase activity, acting on single donors with incorporation…	GO:0006351//transcription, DNA-templated;GO:0035107//appendage morphogenesis;GO:0032388//positive regulation of intracellular transport;GO:0051592//response to calcium ion;GO:1901341//positive regulation of store-operated calcium channel activity;GO:0008283//cell proliferation;GO:0046683//response to organophosphorus;GO:0018126//protein hydroxylation;GO:0044710;GO:0010469//regulation of receptor …	gi|295390538|ref|NP_001171321.1|/3.64888e-111/aspartyl/asparaginyl beta-hydroxylase isoform 4 [Mus musculus]
17220	2396	35.70333333	29.37333333	-0.281551779	Down	0.557832276	Mcm7	minichromosome maintenance complex component 7	K02210|1|0.0|1393|mmu:17220|DNA replication licensing factor MCM7 [EC:3.6.4.12]	GO:0043231//intracellular membrane-bounded organelle;GO:0043234//protein complex;GO:0044444//cytoplasmic part	GO:0003678//DNA helicase activity;GO:0032550;GO:0042623//ATPase activity, coupled;GO:0043566//structure-specific DNA binding	GO:0070849//response to epidermal growth factor;GO:0033554//cellular response to stress;GO:0006261//DNA-dependent DNA replication;GO:0016310//phosphorylation;GO:0006351//transcription, DNA-templated	gi|10242373|ref|NP_032594.1|/0/DNA replication licensing factor MCM7 [Mus musculus]
320253	1754	3.32	4.93	0.570404405	Up	0.557697824	3-Mar	membrane-associated ring finger (C3HC4) 3	K10658|1|7e-128|460|mmu:320253|E3 ubiquitin-protein ligase MARCH3 [EC:2.3.2.27]	GO:0005769//early endosome;GO:0000323//lytic vacuole;GO:0012506//vesicle membrane;GO:0031224//intrinsic component of membrane	GO:0046914//transition metal ion binding;GO:0003824//catalytic activity	GO:0016192//vesicle-mediated transport;GO:0032446//protein modification by small protein conjugation	gi|28893059|ref|NP_796089.1|/5.66001e-127/E3 ubiquitin-protein ligase MARCH3 [Mus musculus]
20616	3845.48	28.77666667	23.52	-0.291011428	Down	0.557330322	Snap91	synaptosomal-associated protein 91	K20043|1|0.0|1154|mmu:20616|clathrin coat assembly protein AP180	GO:0044327//dendritic spine head;GO:0097060//synaptic membrane;GO:0030128//clathrin coat of endocytic vesicle;GO:0044327//dendritic spine head;GO:0097060//synaptic membrane;GO:0030128//clathrin coat of endocytic vesicle;GO:0044327//dendritic spine head;GO:0097060//synaptic membrane;GO:0030128//clathrin coat of endocytic vesicle;GO:0097458//neuron part;GO:0097060//synaptic membrane;GO:0030128//cla…	GO:0035091//phosphatidylinositol binding;GO:0030276//clathrin binding;GO:0035091//phosphatidylinositol binding;GO:0030276//clathrin binding;GO:0035091//phosphatidylinositol binding;GO:0030276//clathrin binding;GO:0035091//phosphatidylinositol binding;GO:0030276//clathrin binding;GO:0005488//binding;GO:0035091//phosphatidylinositol binding;GO:0030276//clathrin binding	GO:0006901//vesicle coating;GO:0015031//protein transport;GO:0048667//cell morphogenesis involved in neuron differentiation;GO:0006897//endocytosis;GO:0001505//regulation of neurotransmitter levels;GO:0006901//vesicle coating;GO:0015031//protein transport;GO:0048667//cell morphogenesis involved in neuron differentiation;GO:0006897//endocytosis;GO:0001505//regulation of neurotransmitter levels;GO:…	gi|7305507|ref|NP_038697.1|/0/clathrin coat assembly protein AP180 isoform 1 [Mus musculus]
56464	1975	16.87333333	20.96333333	0.313123128	Up	0.55719587	Ctsf	cathepsin F	K01373|1|0.0|804|mmu:56464|cathepsin F [EC:3.4.22.41]	-	GO:0070011//peptidase activity, acting on L-amino acid peptides	GO:0019538//protein metabolic process	gi|11066228|gb|AAG28508.1|AF197480_1/0/cathepsin F [Mus musculus]
70186	635	148.8266667	124.88	-0.253090608	Down	0.556747696	Fam162a	family with sequence similarity 162, member A	-	GO:0031224//intrinsic component of membrane;GO:0043231//intracellular membrane-bounded organelle	-	GO:0001666//response to hypoxia;GO:0070997//neuron death;GO:0010822//positive regulation of mitochondrion organization	gi|21312546|ref|NP_081618.1|/3.38616e-83/protein FAM162A [Mus musculus]
20454	2324.45	20.53333333	16.51333333	-0.314336482	Down	0.556075437	St3gal5	ST3 beta-galactoside alpha-2,3-sialyltransferase 5	K03370|1|0.0|769|mmu:20454|lactosylceramide alpha-2,3-sialyltransferase (sialyltransferase 9) [EC:2.4.99.9]	GO:0031228//intrinsic component of Golgi membrane;GO:0031228//intrinsic component of Golgi membrane	GO:0008373//sialyltransferase activity;GO:0008373//sialyltransferase activity	GO:0006464//cellular protein modification process;GO:0006464//cellular protein modification process	gi|568941230|ref|XP_006505879.1|/0/PREDICTED: lactosylceramide alpha-2,3-sialyltransferase isoform X2 [Mus musculus]
19223	1751	16.68	20.7	0.311511479	Up	0.556075437	Ptgis	prostaglandin I2 (prostacyclin) synthase	K01831|1|0.0|959|mmu:19223|prostacyclin synthase [EC:5.3.99.4]	GO:0043231//intracellular membrane-bounded organelle;GO:0031224//intrinsic component of membrane;GO:0031090//organelle membrane;GO:0044421;GO:0044459	GO:0046914//transition metal ion binding;GO:0016491//oxidoreductase activity;GO:0046906//tetrapyrrole binding;GO:0016860//intramolecular oxidoreductase activity	GO:0001525//angiogenesis;GO:0006693//prostaglandin metabolic process;GO:0006915//apoptotic process;GO:0043433//negative regulation of sequence-specific DNA binding transcription factor activity;GO:0006809//nitric oxide biosynthetic process;GO:0009967//positive regulation of signal transduction;GO:0001666//response to hypoxia;GO:0006954//inflammatory response;GO:0070741//response to interleukin-6;…	gi|6679535|ref|NP_032994.1|/0/prostacyclin synthase precursor [Mus musculus]
71746	2550	1.696666667	2.963333333	0.804517763	Up	0.556021656	Rgl3	ral guanine nucleotide dissociation stimulator-like 3	K17639|1|0.0|1083|mmu:71746|ral guanine nucleotide dissociation stimulator-like 3	-	-	-	-
56312	639	2.243333333	3.62	0.690345693	Up	0.556003729	Nupr1	nuclear protein transcription regulator 1	K15626|1|8e-34|145|mmu:56312|nuclear protein, 1	GO:0043231//intracellular membrane-bounded organelle	GO:0005488//binding	GO:0051726//regulation of cell cycle;GO:2000026//regulation of multicellular organismal development;GO:0040007//growth;GO:0008285//negative regulation of cell proliferation;GO:0042221//response to chemical;GO:0007519//skeletal muscle tissue development;GO:0043543;GO:0008630//intrinsic apoptotic signaling pathway in response to DNA damage;GO:0065003;GO:0008406//gonad development	gi|9790145|ref|NP_062712.1|/5.62804e-33/nuclear protein 1 [Mus musculus]
76976	1540	9.343333333	7.053333333	-0.405632117	Down	0.555752752	Arxes2	adipocyte-related X-chromosome expressed sequence 2	K12948|1|2e-97|358|mmu:76219|signal peptidase complex subunit 3 [EC:3.4.-.-]	GO:0031224//intrinsic component of membrane;GO:0005789//endoplasmic reticulum membrane	GO:0016787//hydrolase activity	GO:0030073//insulin secretion;GO:0015980//energy derivation by oxidation of organic compounds;GO:0006613//cotranslational protein targeting to membrane;GO:0016485//protein processing	gi|21617845|ref|NP_083817.1|/1.49481e-96/signal peptidase complex subunit 3 [Mus musculus]
56209	1529	35.90666667	43.42666667	0.27432949	Up	0.555537629	Gde1	glycerophosphodiester phosphodiesterase 1	K19179|1|0.0|667|mmu:56209|glycerophosphoinositol glycerophosphodiesterase [EC:3.1.4.44]	GO:0016021//integral component of membrane	GO:0043169//cation binding;GO:0008081//phosphoric diester hydrolase activity	GO:0019400;GO:0007166//cell surface receptor signaling pathway	gi|9625018|ref|NP_062526.1|/0/glycerophosphodiester phosphodiesterase 1 [Mus musculus]
105675	1560	125.5133333	105.1866667	-0.254888788	Down	0.554937076	Ppif	peptidylprolyl isomerase F (cyclophilin F)	K09565|1|4e-84|314|mmu:105675|peptidyl-prolyl isomerase F (cyclophilin D) [EC:5.2.1.8]	GO:0005743//mitochondrial inner membrane	GO:0008144//drug binding;GO:0033218//amide binding;GO:0016859//cis-trans isomerase activity	GO:0010155//regulation of proton transport;GO:0043462//regulation of ATPase activity;GO:0032410//negative regulation of transporter activity;GO:0018208//peptidyl-proline modification;GO:0034614//cellular response to reactive oxygen species;GO:0010823//negative regulation of mitochondrion organization;GO:0070265//necrotic cell death;GO:0051592//response to calcium ion;GO:0046685//response to arsen…	gi|19527310|ref|NP_598845.1|/3.28594e-83/peptidyl-prolyl cis-trans isomerase F, mitochondrial precursor [Mus musculus]
20133	3997	23.69	19.28666667	-0.296674376	Down	0.554775734	Rrm1	ribonucleotide reductase M1	K10807|1|0.0|1528|mmu:20133|ribonucleoside-diphosphate reductase subunit M1 [EC:1.17.4.1]	GO:0044297//cell body;GO:0044424;GO:0043234//protein complex;GO:0012505//endomembrane system	GO:0032550;GO:0000166//nucleotide binding;GO:0016728	GO:0043010//camera-type eye development;GO:0008406//gonad development;GO:0030900//forebrain development;GO:0006259//DNA metabolic process;GO:0009112;GO:0009314//response to radiation;GO:0009165//nucleotide biosynthetic process;GO:0051262//protein tetramerization	gi|31982026|ref|NP_033129.2|/0/ribonucleoside-diphosphate reductase large subunit [Mus musculus]
19301	1035	16.23666667	12.94	-0.327417865	Down	0.554399269	Pxmp2	peroxisomal membrane protein 2	K13347|1|5e-83|310|mmu:19301|peroxisomal membrane protein 2	GO:0031231//intrinsic component of peroxisomal membrane;GO:0032991//macromolecular complex	GO:0005488//binding	-	gi|112421058|ref|NP_033019.2|/4.4546e-82/peroxisomal membrane protein 2 [Mus musculus]
12861	533	891.4033333	754.5466667	-0.240468226	Down	0.554139328	Cox6a1	cytochrome c oxidase subunit VIa polypeptide 1	K02266|1|2e-47|190|mmu:12861|cytochrome c oxidase subunit 6a	GO:0005746//mitochondrial respiratory chain	GO:0015002//heme-copper terminal oxidase activity	GO:0022900//electron transport chain	gi|475707|gb|AAA17836.1|/1.17671e-46/cytochrome c oxidase subunit VIaL [Mus musculus]
654432	1368	2.003333333	0.96	-1.061296179	Down	0.553986949	Gm7334	B-cell translocation gene 3 pseudogene	K14443|1|2e-132|474|mmu:12228|protein Tob/BTG	GO:0044424	-	GO:0006950//response to stress;GO:0000278//mitotic cell cycle;GO:0008283//cell proliferation	gi|6753208|ref|NP_033900.1|/1.59175e-131/protein BTG3 [Mus musculus]
22390	3419	13.21	10.35333333	-0.351535138	Down	0.553305726	Wee1	WEE 1 homolog 1 (S. pombe)	K06632|1|0.0|1126|mmu:22390|wee1-like protein kinase [EC:2.7.11.1]	GO:0043231//intracellular membrane-bounded organelle	GO:0032550;GO:0046872//metal ion binding;GO:0004713//protein tyrosine kinase activity	GO:0006468//protein phosphorylation;GO:0007163//establishment or maintenance of cell polarity;GO:0031175//neuron projection development;GO:0007010//cytoskeleton organization;GO:0000087//mitotic M phase	gi|31543956|ref|NP_033542.2|/0/wee1-like protein kinase [Mus musculus]
12566	2371.54	32.05666667	26.33666667	-0.283551658	Down	0.553305726	Cdk2	cyclin-dependent kinase 2	K02206|1|0.0|711|mmu:12566|cyclin-dependent kinase 2 [EC:2.7.11.22]	GO:0044427;GO:0015630//microtubule cytoskeleton;GO:0016604//nuclear body;GO:0043234//protein complex;GO:0044444//cytoplasmic part;GO:0000803//sex chromosome;GO:0000803//sex chromosome;GO:0043234//protein complex;GO:0016604//nuclear body;GO:0005815//microtubule organizing center;GO:0044444//cytoplasmic part;GO:0044427	GO:0032550;GO:0005515//protein binding;GO:0004674//protein serine/threonine kinase activity;GO:0043169//cation binding;GO:0004674//protein serine/threonine kinase activity;GO:0032550;GO:0005515//protein binding;GO:0043169//cation binding	GO:0006351//transcription, DNA-templated;GO:0016458//gene silencing;GO:0032868//response to insulin;GO:0030001//metal ion transport;GO:0008283//cell proliferation;GO:0046683//response to organophosphorus;GO:0006468//protein phosphorylation;GO:0009628//response to abiotic stimulus;GO:0033554//cellular response to stress;GO:0000087//mitotic M phase;GO:0006270//DNA replication initiation;GO:0034614/…	gi|7949020|ref|NP_058036.1|/2.59402e-170/cyclin-dependent kinase 2 isoform 2 [Mus musculus]
16949	3338	49.32	58.85666667	0.255033038	Up	0.553207128	Loxl1	lysyl oxidase-like 1	K14678|1|0.0|990|mmu:16949|lysyl oxidase-like protein 1 [EC:1.4.3.-]	GO:0031012//extracellular matrix	GO:0016638//oxidoreductase activity, acting on the CH-NH2 group of donors;GO:0046914//transition metal ion binding	GO:0044710	gi|34978369|sp|P97873.3|LOXL1_MOUSE/0/RecName: Full=Lysyl oxidase homolog 1; AltName: Full=Lysyl oxidase 2; AltName: Full=Lysyl oxidase-like protein 1; Flags: Precursor
98932	1083	631.4333333	536.1	-0.236128287	Down	0.55316231	Myl9	myosin, light polypeptide 9, regulatory	K12755|1|6e-88|326|chx:102178087|myosin regulatory light chain 9	-	-	-	gi|431894354|gb|ELK04154.1|/3.79015e-87/Myosin regulatory light polypeptide 9 [Pteropus alecto]
21922	1009	9.383333333	12.08333333	0.364846073	Up	0.552992005	Clec3b	C-type lectin domain family 3, member b	K17520|1|4e-108|393|mmu:21922|C-type lectin domain family 3 member B	GO:0044452//nucleolar part;GO:0031012//extracellular matrix;GO:0044421	GO:0046872//metal ion binding;GO:0005539//glycosaminoglycan binding;GO:0019904//protein domain specific binding	GO:0071363//cellular response to growth factor stimulus;GO:0048731//system development;GO:0001503//ossification;GO:0010755//regulation of plasminogen activation	gi|171184425|ref|NP_035736.2|/2.92702e-107/tetranectin precursor [Mus musculus]
320485	1336	0.93	1.956666667	1.073095381	Up	0.552992005	B230312C02Rik	RIKEN cDNA B230312C02 gene	-	-	-	-	-
12974	2828	588.6633333	499.26	-0.237651443	Down	0.552983041	Cs	citrate synthase	K01647|1|0.0|917|mmu:12974|citrate synthase [EC:2.3.3.1]	-	-	-	-
53422	1564	22.37666667	18.12	-0.304412186	Down	0.552606576	Ybx2	Y box protein 2	K09277|1|2e-81|305|mmu:53422|Y-box-binding protein 2	GO:0030529//intracellular ribonucleoprotein complex	GO:0003729//mRNA binding	GO:0006412//translation;GO:0044092//negative regulation of molecular function;GO:0007292//female gamete generation;GO:0043488//regulation of mRNA stability;GO:0007281//germ cell development	gi|742155949|ref|XP_010845801.1|/6.23186e-85/PREDICTED: Y-box-binding protein 2 [Bison bison bison]
723902	108	2.026666667	0.986666667	-1.038474148	Down	0.552499014	Mir7-1	microRNA 7-1	-	-	-	-	-
15018	1374.69	0.346666667	1.19	1.779340546	Up	0.552364562	H2-Q7	histocompatibility 2, Q region locus 7	K06751|1|7e-108|392|mmu:15018|major histocompatibility complex, class I	GO:0031224//intrinsic component of membrane;GO:0042611;GO:0009986//cell surface;GO:0009986//cell surface;GO:0031224//intrinsic component of membrane;GO:0042611;GO:0009986//cell surface;GO:0031224//intrinsic component of membrane;GO:0042611	GO:0005515//protein binding;GO:0003823//antigen binding;GO:0003823//antigen binding;GO:0003823//antigen binding	GO:0002484;GO:0001819//positive regulation of cytokine production;GO:0002664//regulation of T cell tolerance induction;GO:0002252;GO:0009581;GO:0002428;GO:0002252;GO:0001819//positive regulation of cytokine production;GO:0002428;GO:0002252;GO:0001819//positive regulation of cytokine production;GO:0002428	gi|53872|emb|CAA28977.1|/2.93485e-177/unnamed protein product [Mus musculus]
67671	373.51	435.7333333	367.8866667	-0.244184093	Down	0.551772973	Rpl38	ribosomal protein L38	K02923|1|5e-20|98.2|hgl:101721072|large subunit ribosomal protein L38e	GO:0070992;GO:0015934//large ribosomal subunit;GO:0070992;GO:0015934//large ribosomal subunit;GO:0070992;GO:0015934//large ribosomal subunit	GO:0005198//structural molecule activity;GO:0003676//nucleic acid binding;GO:0005198//structural molecule activity;GO:0003676//nucleic acid binding;GO:0005198//structural molecule activity;GO:0003676//nucleic acid binding	GO:0006412//translation;GO:0000027//ribosomal large subunit assembly;GO:0007498//mesoderm development;GO:0000956//nuclear-transcribed mRNA catabolic process;GO:0019080;GO:0050954//sensory perception of mechanical stimulus;GO:0042471//ear morphogenesis;GO:0006613//cotranslational protein targeting to membrane;GO:0006412//translation;GO:0000027//ribosomal large subunit assembly;GO:0007498//mesoderm…	gi|327358533|gb|AEA51113.1|/1.37113e-23/60S ribosomal protein L38, partial [Oryzias melastigma]
100217431	59	3.176666667	4.73	0.57432647	Up	0.551548887	Snord69	small nucleolar RNA, C/D box 69	-	-	-	-	-
13036	1624.54	15.45	19.2	0.313499473	Up	0.551154494	Ctsh	cathepsin H	K01366|1|0.0|697|mmu:13036|cathepsin H [EC:3.4.22.16]	-	-	-	-
18830	1806	7.133333333	9.39	0.396548767	Up	0.551109677	Pltp	phospholipid transfer protein	K08761|1|0.0|867|mmu:18830|phospholipid transfer protein	-	GO:0005488//binding	GO:0048870//cell motility;GO:0010876//lipid localization;GO:0051234//establishment of localization;GO:0018130	gi|6755112|ref|NP_035255.1|/0/phospholipid transfer protein precursor [Mus musculus]
13010	813	322.5066667	381.51	0.24239189	Up	0.551046933	Cst3	cystatin C	K13899|1|6e-65|249|mmu:13010|cystatin-C	-	-	-	-
12297	2623.33	12.41666667	15.58333333	0.327725939	Up	0.55088559	Cacnb3	calcium channel, voltage-dependent, beta 3 subunit	K04864|1|0.0|905|mmu:12297|voltage-dependent calcium channel beta-3	GO:0034704//calcium channel complex;GO:0044459;GO:0044444//cytoplasmic part;GO:0034704//calcium channel complex;GO:0044459;GO:0034704//calcium channel complex	GO:0005245//voltage-gated calcium channel activity;GO:0019900//kinase binding;GO:0019900//kinase binding;GO:0005245//voltage-gated calcium channel activity	GO:0007267//cell-cell signaling;GO:0006816//calcium ion transport;GO:0050851//antigen receptor-mediated signaling pathway;GO:0006935//chemotaxis;GO:0034220//ion transmembrane transport;GO:0042391//regulation of membrane potential;GO:0050851//antigen receptor-mediated signaling pathway;GO:0006816//calcium ion transport;GO:0050851//antigen receptor-mediated signaling pathway;GO:0006816//calcium ion…	gi|555943815|ref|NP_001273155.1|/0/voltage-dependent L-type calcium channel subunit beta-3 isoform 3 [Mus musculus]
214359	1874	25.07333333	30.49	0.282182345	Up	0.550769065	Tmem51	transmembrane protein 51	-	GO:0031224//intrinsic component of membrane	-	-	gi|21703804|ref|NP_663377.1|/7.33329e-112/transmembrane protein 51 [Mus musculus]
66454	954	8.786666667	11.32	0.365486089	Up	0.550607723	Nmnat1	nicotinamide nucleotide adenylyltransferase 1	K06210|1|5e-165|582|mmu:66454|nicotinamide mononucleotide adenylyltransferase [EC:2.7.7.1 2.7.7.18]	GO:0043231//intracellular membrane-bounded organelle	GO:0070566//adenylyltransferase activity	GO:0019359//nicotinamide nucleotide biosynthetic process;GO:0006950//response to stress	gi|10442021|gb|AAG17286.1|AF260925_1/1.35379e-175/D4COLE1E, partial [Mus musculus]
18952	1423.02	31.65	38.26333333	0.273757061	Up	0.550482234	4-Sep	septin 4	K16943|1|0.0|608|mmu:18952|septin 4	GO:0032156//septin cytoskeleton;GO:0005929//cilium;GO:0032156//septin cytoskeleton;GO:0005929//cilium;GO:0032156//septin cytoskeleton;GO:0005929//cilium;GO:0032156//septin cytoskeleton;GO:0005929//cilium	GO:0032550;GO:0032550;GO:0032550;GO:0032550	GO:0007417//central nervous system development;GO:0097193//intrinsic apoptotic signaling pathway;GO:0016567//protein ubiquitination;GO:0007281//germ cell development;GO:0007005//mitochondrion organization;GO:0007417//central nervous system development;GO:0097193//intrinsic apoptotic signaling pathway;GO:0016567//protein ubiquitination;GO:0007281//germ cell development;GO:0007005//mitochondrion or…	gi|6755120|ref|NP_035259.1|/0/septin-4 isoform 1 [Mus musculus]
58185	3785	3.15	4.686666667	0.57321036	Up	0.550428454	Rsad2	radical S-adenosyl methionine domain containing 2	K15045|1|0.0|706|mmu:58185|radical S-adenosyl methionine domain-containing protein 2	GO:0031966//mitochondrial membrane;GO:0019866//organelle inner membrane	GO:0005515//protein binding;GO:0051536//iron-sulfur cluster binding;GO:0043169//cation binding	GO:0002726//positive regulation of T cell cytokine production;GO:0034123//positive regulation of toll-like receptor signaling pathway;GO:0051707//response to other organism;GO:0035710//CD4-positive, alpha-beta T cell activation;GO:0009306//protein secretion;GO:0019079//viral genome replication;GO:0001503//ossification	gi|74177937|dbj|BAE29764.1|/0/unnamed protein product [Mus musculus]
66548	3531.91	13.96333333	11.01666667	-0.341955612	Down	0.550320892	Adamtsl5	ADAMTS-like 5	K15686|1|2e-78|296|bta:100337439|RNA-binding protein MEX3 [EC:2.3.2.27];K08625|2|8e-47|191|mze:101466052|a disintegrin and metalloproteinase with thrombospondin motifs 10 [EC:3.4.24.-]	-	-	-	gi|148699613|gb|EDL31560.1|/0/ADAMTS-like 5, isoform CRA_d, partial [Mus musculus]
75692	1180.21	30.49666667	25.15333333	-0.277901963	Down	0.549845828	Nr2c2ap	nuclear receptor 2C2-associated protein	-	GO:0031981//nuclear lumen;GO:0043231//intracellular membrane-bounded organelle	GO:0005488//binding	GO:0022610;GO:0006366//transcription from RNA polymerase II promoter;GO:0022610	gi|148696836|gb|EDL28783.1|/2.81728e-66/RIKEN cDNA 2310073E15, isoform CRA_b, partial [Mus musculus]
110595	1416	7.476666667	5.496666667	-0.443838222	Down	0.549666559	Timp4	tissue inhibitor of metalloproteinase 4	K16866|1|3e-52|208|pbi:103062057|metalloproteinase inhibitor 3	GO:0044421;GO:0030016//myofibril	GO:0043169//cation binding;GO:0004866//endopeptidase inhibitor activity	GO:0009725//response to hormone;GO:0002237//response to molecule of bacterial origin;GO:0044702//single organism reproductive process;GO:0007399//nervous system development	gi|110625888|ref|NP_542370.3|/5.73327e-124/metalloproteinase inhibitor 4 precursor [Mus musculus]
100900	825	13.48	16.82333333	0.319643089	Up	0.549541071	Hscb	HscB iron-sulfur cluster co-chaperone	K04082|1|4e-122|439|mmu:100900|molecular chaperone HscB	-	-	-	-
20810	1328	24.8	20.25333333	-0.292180751	Down	0.549334911	Srm	spermidine synthase	K00797|1|1e-162|575|mmu:20810|spermidine synthase [EC:2.5.1.16]	GO:0044444//cytoplasmic part	GO:0042802//identical protein binding;GO:0016765//transferase activity, transferring alkyl or aryl (other than methyl) groups	GO:0006596//polyamine biosynthetic process;GO:0044710	gi|635111691|ref|XP_007978768.1|/1.7848e-164/PREDICTED: spermidine synthase [Chlorocebus sabaeus]
68173	1777	11.85	9.246666667	-0.357881772	Down	0.548904665	Ppifos	peptidylprolyl isomerase F, opposite strand	K09565|1|6e-13|78.6|mmu:105675|peptidyl-prolyl isomerase F (cyclophilin D) [EC:5.2.1.8]	GO:0005743//mitochondrial inner membrane	GO:0008144//drug binding;GO:0033218//amide binding;GO:0016859//cis-trans isomerase activity	GO:0010155//regulation of proton transport;GO:0043462//regulation of ATPase activity;GO:0032410//negative regulation of transporter activity;GO:0034614//cellular response to reactive oxygen species;GO:0010823//negative regulation of mitochondrion organization;GO:0070265//necrotic cell death;GO:0051592//response to calcium ion;GO:0044267//cellular protein metabolic process;GO:0046685//response to …	gi|12860006|dbj|BAB31835.1|/4.24829e-52/unnamed protein product [Mus musculus]
387247	103	0.56	0.01	-5.807354922	Down	0.548877774	Mirlet7d	microRNA let7d	-	-	-	-	-
16948	4529.95	4.933333333	6.803333333	0.463679007	Up	0.548716432	Lox	lysyl oxidase	K00277|1|0.0|736|mmu:16948|protein-lysine 6-oxidase [EC:1.4.3.13]	GO:0043231//intracellular membrane-bounded organelle;GO:0005578//proteinaceous extracellular matrix;GO:0043231//intracellular membrane-bounded organelle;GO:0005578//proteinaceous extracellular matrix;GO:0043231//intracellular membrane-bounded organelle;GO:0005578//proteinaceous extracellular matrix	GO:0046914//transition metal ion binding;GO:0016641//oxidoreductase activity, acting on the CH-NH2 group of donors, oxygen as acceptor;GO:0046914//transition metal ion binding;GO:0016641//oxidoreductase activity, acting on the CH-NH2 group of donors, oxygen as acceptor;GO:0046914//transition metal ion binding;GO:0016641//oxidoreductase activity, acting on the CH-NH2 group of donors, oxygen as acc…	GO:0009725//response to hormone;GO:0009611//response to wounding;GO:0085029//extracellular matrix assembly;GO:0044710;GO:0030323//respiratory tube development;GO:0009725//response to hormone;GO:0009611//response to wounding;GO:0085029//extracellular matrix assembly;GO:0044710;GO:0030323//respiratory tube development;GO:0009725//response to hormone;GO:0009611//response to wounding;GO:0085029//extr…	gi|74192826|dbj|BAE34923.1|/0/unnamed protein product [Mus musculus]
53619	2099	20.09	24.58666667	0.291398591	Up	0.548519236	Blcap	bladder cancer associated protein	-	-	-	-	-
66369	1910	6.003333333	4.263333333	-0.493781917	Down	0.548510272	Dus2	dihydrouridine synthase 2	K05543|1|0.0|940|mmu:66369|tRNA-dihydrouridine synthase 2 [EC:1.3.1.91]	GO:0043231//intracellular membrane-bounded organelle;GO:0043231//intracellular membrane-bounded organelle	GO:0003723//RNA binding;GO:0016627//oxidoreductase activity, acting on the CH-CH group of donors;GO:0000166//nucleotide binding;GO:0003723//RNA binding;GO:0016627//oxidoreductase activity, acting on the CH-CH group of donors;GO:0000166//nucleotide binding	GO:0006399//tRNA metabolic process;GO:0044710;GO:0006399//tRNA metabolic process;GO:0044710	gi|110625595|ref|NP_079794.1|/0/tRNA-dihydrouridine(20) synthase [NAD(P)+]-like isoform 1 [Mus musculus]
73326	690	4.993333333	3.426666667	-0.543197359	Down	0.547389839	4932702P03Rik	RIKEN cDNA 4932702P03 gene	K00139|1|5e-27|123|cfa:488246|succinate-semialdehyde dehydrogenase [EC:1.2.1.24]	-	-	-	-
11910	1981	3.913333333	2.526666667	-0.631162655	Down	0.547371912	Atf3	activating transcription factor 3	K09032|1|1e-82|310|chx:102183991|activating transcription factor 3	-	-	-	-
76747	589	0.7	0.066666667	-3.392317423	Down	0.547264351	Dapl1	death associated protein-like 1	-	-	-	GO:0012501//programmed cell death;GO:0048869//cellular developmental process	gi|62988342|ref|NP_083999.1|/4.60609e-54/death-associated protein-like 1 [Mus musculus]
381823	3284	13.63333333	10.77333333	-0.339673645	Down	0.547183679	Apold1	apolipoprotein L domain containing 1	K14480|1|6e-33|145|tgu:100231048|apolipoprotein L;K14777|4|4e-29|133|gfr:102041563|ATP-dependent RNA helicase DDX47/RRP3 [EC:3.6.4.13]	-	-	GO:0001775//cell activation;GO:0006950//response to stress;GO:0030856//regulation of epithelial cell differentiation	gi|158186728|ref|NP_001103384.1|/1.21899e-86/apolipoprotein L domain-containing protein 1 [Mus musculus]
100039672	743	11.70333333	9.146666667	-0.355601515	Down	0.547174716	Msmp	microseminoprotein, prostate associated	-	-	-	-	gi|150010554|ref|NP_001092784.1|/2.87653e-75/prostate-associated microseminoprotein precursor [Mus musculus]
12514	1242.66	6.463333333	8.59	0.410379734	Up	0.546484529	Cd68	CD68 antigen	K06501|1|6e-81|302|mmu:12514|CD68 antigen	GO:0016020//membrane;GO:0044464;GO:0031224//intrinsic component of membrane;GO:0043231//intracellular membrane-bounded organelle	-	GO:0010033//response to organic substance;GO:0010033//response to organic substance	gi|3098526|gb|AAC15685.1|/4.81386e-80/macrosialin [Mus musculus]
68440	1417	7.346666667	9.596666667	0.385443565	Up	0.546412821	Dusp23	dual specificity phosphatase 23	K14165|1|8e-73|276|mmu:68440|atypical dual specificity phosphatase [EC:3.1.3.16 3.1.3.48]	GO:0044444//cytoplasmic part;GO:0031981//nuclear lumen	GO:0004721//phosphoprotein phosphatase activity	GO:0006796//phosphate-containing compound metabolic process;GO:0006464//cellular protein modification process	gi|55926215|ref|NP_081001.1|/6.65163e-72/dual specificity protein phosphatase 23 [Mus musculus]
13170	1678	28.56333333	23.57666667	-0.276804591	Down	0.546260442	Dbp	D site albumin promoter binding protein	K09056|1|3e-117|424|mmu:13170|albumin D box-binding protein	GO:0043231//intracellular membrane-bounded organelle	GO:0000982//transcription factor activity, RNA polymerase II core promoter proximal region sequence-specific binding;GO:0000976//transcription regulatory region sequence-specific DNA binding	GO:0048511//rhythmic process;GO:0044767//single-organism developmental process;GO:0006366//transcription from RNA polymerase II promoter	gi|170650717|ref|NP_058670.2|/2.49094e-116/D site-binding protein [Mus musculus]
69769	1122	0.59	1.5	1.346175641	Up	0.546251479	Tnfaip8l2	tumor necrosis factor, alpha-induced protein 8-like 2	-	GO:0044424	-	GO:0006954//inflammatory response;GO:0042110//T cell activation	gi|674041338|ref|XP_008826471.1|/2.95183e-98/PREDICTED: tumor necrosis factor alpha-induced protein 8-like protein 2 isoform X1 [Nannospalax galili]
71529	4147.19	3.87	5.5	0.507098052	Up	0.545812269	Kazn	kazrin, periplakin interacting protein	K04407|1|3e-08|64.7|xtr:100491719|mitogen-activated protein kinase kinase kinase kinase 4 [EC:2.7.11.1];K17751|2|4e-07|60.8|crg:105338907|myosin heavy chain 6/7;K10421|3|7e-07|60.1|tru:101067356|CAP-Gly domain-containing linker protein 1;K10352|4|9e-07|59.7|dmo:Dmoj_GI19126|myosin heavy chain	-	-	-	-
100134861	4547	38.17	45.66	0.258491673	Up	0.545686781	ChkbCpt1b	predicted readthrough transcript (NMD candidate), 44502	K19523|1|0.0|931|mmu:12895|carnitine O-palmitoyltransferase 1, muscle isoform [EC:2.3.1.21]	-	-	-	-
110749	1913	10.70333333	8.29	-0.368616158	Down	0.545104155	Chaf1b	chromatin assembly factor 1, subunit B (p60)	K10751|1|0.0|1048|mmu:110749|chromatin assembly factor 1 subunit B	GO:0043234//protein complex;GO:0031981//nuclear lumen;GO:0044444//cytoplasmic part	GO:0005515//protein binding	GO:0033554//cellular response to stress;GO:0006334//nucleosome assembly;GO:0006351//transcription, DNA-templated	gi|21312470|ref|NP_082359.1|/0/chromatin assembly factor 1 subunit B [Mus musculus]
60425	1481	70.03666667	59.07333333	-0.2456034	Down	0.544593238	Doc2g	double C2, gamma	K19918|1|0.0|720|mmu:60425|double C2-like domain-containing protein gamma	GO:0030136//clathrin-coated vesicle	-	GO:0051234//establishment of localization	gi|40254529|ref|NP_068563.2|/0/double C2-like domain-containing protein gamma [Mus musculus]
14164	3909	22.56666667	27.4	0.27998256	Up	0.544584274	Fgf1	fibroblast growth factor 1	K18496|1|2e-86|323|rno:25317|fibroblast growth factor 1	GO:0031981//nuclear lumen;GO:0044444//cytoplasmic part;GO:0044421;GO:0031012//extracellular matrix	GO:0005539//glycosaminoglycan binding;GO:0070851//growth factor receptor binding;GO:0031072//heat shock protein binding	GO:0001932//regulation of protein phosphorylation;GO:0008284//positive regulation of cell proliferation;GO:0007169//transmembrane receptor protein tyrosine kinase signaling pathway;GO:0001823//mesonephros development;GO:0016477//cell migration;GO:0003156//regulation of organ formation;GO:0009408//response to heat;GO:0006695//cholesterol biosynthetic process;GO:0001570//vasculogenesis;GO:0006366//…	gi|148678123|gb|EDL10070.1|/3.85261e-119/fibroblast growth factor 1, isoform CRA_c, partial [Mus musculus]
13179	1900.59	128.0166667	151.29	0.240984982	Up	0.544449823	Dcn	decorin	K04660|1|0.0|716|mmu:13179|decorin	-	-	-	-
16598	1816	55.53	66.10666667	0.251528375	Up	0.543920978	Klf2	Kruppel-like factor 2 (lung)	K17845|1|8e-140|499|mmu:16598|krueppel-like factor 2	GO:0005622//intracellular	GO:0001071//nucleic acid binding transcription factor activity;GO:0003677//DNA binding	GO:0048469//cell maturation;GO:0040007//growth;GO:0034614//cellular response to reactive oxygen species;GO:0071417//cellular response to organonitrogen compound;GO:0001818//negative regulation of cytokine production;GO:0010604;GO:0043618//regulation of transcription from RNA polymerase II promoter in response to stress;GO:0043009//chordate embryonic development;GO:0034616//response to laminar flu…	gi|1049020|gb|AAA86728.1|/6.75638e-139/Kruppel-like factor LKLF [Mus musculus]
14783	4773.71	138.1766667	116.67	-0.244080374	Down	0.543580366	Grb10	growth factor receptor bound protein 10	K20064|1|0.0|1151|mmu:14783|growth factor receptor-bound protein 10	GO:0044444//cytoplasmic part;GO:0044444//cytoplasmic part	GO:0005102//receptor binding;GO:0030674//protein binding, bridging;GO:0008289//lipid binding;GO:0005102//receptor binding;GO:0030674//protein binding, bridging;GO:0008289//lipid binding	GO:0008286//insulin receptor signaling pathway;GO:0016055//Wnt signaling pathway;GO:0010829//negative regulation of glucose transport;GO:0016310//phosphorylation;GO:0009967//positive regulation of signal transduction;GO:0005978//glycogen biosynthetic process;GO:0008286//insulin receptor signaling pathway;GO:0016055//Wnt signaling pathway;GO:0010829//negative regulation of glucose transport;GO:001…	gi|294979209|ref|NP_001171100.1|/0/growth factor receptor-bound protein 10 isoform 2 [Mus musculus]
74166	2109	141.4066667	120.0333333	-0.236415039	Down	0.543535549	Tmem38a	transmembrane protein 38A	-	GO:0005789//endoplasmic reticulum membrane;GO:0005635//nuclear envelope;GO:0031224//intrinsic component of membrane	GO:0005227//calcium activated cation channel activity	GO:0034220//ion transmembrane transport;GO:0030001//metal ion transport	gi|21362331|ref|NP_653117.1|/1.33462e-165/trimeric intracellular cation channel type A [Mus musculus]
226527	1289	22.49333333	18.36333333	-0.292669511	Down	0.542728837	BC026585	cDNA sequence BC026585	K03650|1|6e-96|353|cmk:103184790|tRNA modification GTPase [EC:3.6.-.-];K00344|2|4e-77|291|nve:NEMVE_v1g238856|NADPH2:quinone reductase [EC:1.6.5.5]	GO:0043231//intracellular membrane-bounded organelle	GO:0046914//transition metal ion binding;GO:0003824//catalytic activity	GO:0044710	gi|85701628|ref|NP_001028456.1|/0/quinone oxidoreductase-like protein 2 [Mus musculus]
77697	3021	13.03	10.29	-0.340594102	Down	0.542630239	Mmab	methylmalonic aciduria (cobalamin deficiency) cblB type homolog (human)	K00798|1|2e-110|403|mmu:77697|cob(I)alamin adenosyltransferase [EC:2.5.1.17]	GO:0043231//intracellular membrane-bounded organelle	GO:0016765//transferase activity, transferring alkyl or aryl (other than methyl) groups;GO:0032550	-	gi|21313396|ref|NP_084232.1|/1.5864e-109/cob(I)yrinic acid a,c-diamide adenosyltransferase, mitochondrial precursor [Mus musculus]
11927	501	52.13666667	62.04666667	0.251055359	Up	0.542262737	Atox1	antioxidant 1 copper chaperone	K07213|1|6e-33|141|mmu:11927|copper chaperone	-	-	-	-
751556	96	0.01	0.543333333	5.763765654	Up	0.541922125	Mir682	microRNA 682	K02921|1|2e-12|72.8|gja:107106474|large subunit ribosomal protein L37Ae	-	-	-	gi|998703587|ref|XP_015489502.1|/2.01754e-11/PREDICTED: 60S ribosomal protein L37a, partial [Parus major]
227737	3693	33.98	40.66333333	0.259042631	Up	0.541599441	Fam129b	family with sequence similarity 129, member B	-	GO:0043231//intracellular membrane-bounded organelle;GO:0044444//cytoplasmic part;GO:0070161	GO:0008289//lipid binding	GO:0006915//apoptotic process	gi|22122641|ref|NP_666231.1|/0/niban-like protein 1 [Mus musculus]
68545	1111	33.24	39.89	0.263106741	Up	0.541366391	Ecscr	endothelial cell surface expressed chemotaxis and apoptosis regulator	-	-	-	-	gi|75677530|ref|NP_001028313.1|/4.82441e-85/endothelial cell-specific chemotaxis regulator [Mus musculus]
16832	1335.93	1049.456667	896.4966667	-0.227272473	Down	0.541205048	Ldhb	lactate dehydrogenase B	K00016|1|0.0|660|mmu:16832|L-lactate dehydrogenase [EC:1.1.1.27]	GO:0043231//intracellular membrane-bounded organelle;GO:0044444//cytoplasmic part;GO:0043231//intracellular membrane-bounded organelle;GO:0044444//cytoplasmic part;GO:0043231//intracellular membrane-bounded organelle;GO:0044444//cytoplasmic part	GO:0004457//lactate dehydrogenase activity;GO:0019899//enzyme binding;GO:0000166//nucleotide binding;GO:0004457//lactate dehydrogenase activity;GO:0019899//enzyme binding;GO:0000166//nucleotide binding;GO:0004457//lactate dehydrogenase activity;GO:0019899//enzyme binding;GO:0000166//nucleotide binding	GO:0006007//glucose catabolic process;GO:0032787//monocarboxylic acid metabolic process;GO:0046496//nicotinamide nucleotide metabolic process;GO:0006007//glucose catabolic process;GO:0032787//monocarboxylic acid metabolic process;GO:0046496//nicotinamide nucleotide metabolic process;GO:0006007//glucose catabolic process;GO:0032787//monocarboxylic acid metabolic process;GO:0046496//nicotinamide nu…	gi|938085832|ref|NP_001303251.1|/3.08634e-158/L-lactate dehydrogenase B chain isoform Ldhbx [Mus musculus]
52585	1486	31.74666667	26.41666667	-0.265156685	Down	0.540963035	Dhrs1	dehydrogenase/reductase (SDR family) member 1	K11163|1|0.0|635|mmu:52585|dehydrogenase/reductase SDR family member 1 [EC:1.1.-.-]	GO:0019866//organelle inner membrane;GO:0043231//intracellular membrane-bounded organelle	GO:0036094//small molecule binding;GO:0003824//catalytic activity	GO:0044710	gi|31980844|ref|NP_081095.2|/6.05751e-180/dehydrogenase/reductase SDR family member 1 [Mus musculus]
384071	2683	32.80666667	39.38333333	0.263596208	Up	0.540810656	Slc25a34	solute carrier family 25, member 34	K15117|1|1e-169|599|mmu:384071|solute carrier family 25, member 34/35	GO:0019866//organelle inner membrane;GO:0031224//intrinsic component of membrane;GO:0043231//intracellular membrane-bounded organelle	-	GO:0051234//establishment of localization	gi|85719318|ref|NP_001013802.1|/1.00618e-168/solute carrier family 25 member 34 [Mus musculus]
68027	1696	1.566666667	2.726666667	0.799440086	Up	0.539932236	Tmem178	transmembrane protein 178	-	-	-	-	gi|148706586|gb|EDL38533.1|/1.15998e-145/RIKEN cDNA 2810417M05, partial [Mus musculus]
14264	2859	17.52	21.44666667	0.29175066	Up	0.539645405	Fmod	fibromodulin	K08121|1|0.0|649|mmu:14264|fibromodulin	GO:0044464;GO:0044421;GO:0031012//extracellular matrix	-	GO:0009611//response to wounding;GO:0009887//organ morphogenesis	gi|30851675|gb|AAH52673.1|/0/Fmod protein, partial [Mus musculus]
74309	3840.95	4.05	5.68	0.487969022	Up	0.539519917	Osbp2	oxysterol binding protein 2	K20462|1|0.0|1090|mmu:74309|oxysterol-binding protein 2	-	GO:0032934//sterol binding;GO:0032934//sterol binding	GO:0051234//establishment of localization;GO:0010876//lipid localization;GO:0051234//establishment of localization;GO:0010876//lipid localization	gi|61744458|ref|NP_690031.2|/0/oxysterol-binding protein 2 isoform 1 [Mus musculus]
67149	2571	17.77666667	21.66	0.285048416	Up	0.538910401	Nkain1	Na+/K+ transporting ATPase interacting 1	-	GO:0031224//intrinsic component of membrane	-	-	gi|165377302|ref|NP_080274.2|/1.55194e-118/sodium/potassium-transporting ATPase subunit beta-1-interacting protein 1 precursor [Mus musculus]
11676	2681	6.94	5.113333333	-0.440671586	Down	0.53882973	Aldoc	aldolase C, fructose-bisphosphate	K01623|1|0.0|728|mmu:11676|fructose-bisphosphate aldolase, class I [EC:4.1.2.13]	GO:0043231//intracellular membrane-bounded organelle;GO:0043005//neuron projection;GO:0043231//intracellular membrane-bounded organelle;GO:0043005//neuron projection	GO:0016832//aldehyde-lyase activity;GO:0005515//protein binding;GO:0016832//aldehyde-lyase activity;GO:0005515//protein binding	GO:0006007//glucose catabolic process;GO:0012501//programmed cell death;GO:0009719;GO:0051260//protein homooligomerization;GO:0009887//organ morphogenesis;GO:0051262//protein tetramerization;GO:0006796//phosphate-containing compound metabolic process;GO:0010033//response to organic substance;GO:0006007//glucose catabolic process;GO:0012501//programmed cell death;GO:0051260//protein homooligomeriz…	gi|60687506|ref|NP_033787.2|/0/fructose-bisphosphate aldolase C [Mus musculus]
74374	6254.53	8.433333333	6.383333333	-0.401792993	Down	0.538820767	Clec16a	C-type lectin domain family 16, member A	K19513|1|0.0|1869|mmu:74374|protein CLEC16A	-	-	-	-
100503166	483	0.163333333	0.856666667	2.390914705	Up	0.538677351	1700048M11Rik	RIKEN cDNA 1700048M11 gene	-	-	-	-	-
75863	1239	0.763333333	1.686666667	1.143789787	Up	0.53856979	Clec4g	C-type lectin domain family 4, member g	K10061|1|3e-153|543|mmu:75863|C-type lectin superfamily 4 member G	-	-	-	-
14726	1839	5.13	6.953333333	0.438745926	Up	0.538309849	Pdpn	podoplanin	K16778|1|1e-67|259|mmu:14726|podoplanin	GO:0031252//cell leading edge;GO:0042995//cell projection;GO:0044459;GO:0031252//cell leading edge;GO:0031224//intrinsic component of membrane;GO:0042995//cell projection;GO:0044459	GO:0005372//water transmembrane transporter activity;GO:0046943//carboxylic acid transmembrane transporter activity;GO:0051183//vitamin transporter activity;GO:0005372//water transmembrane transporter activity;GO:0046943//carboxylic acid transmembrane transporter activity;GO:0051183//vitamin transporter activity	GO:0030324//lung development;GO:0010543//regulation of platelet activation;GO:0007155//cell adhesion;GO:0006835//dicarboxylic acid transport;GO:0006692;GO:0000902//cell morphogenesis;GO:0007154//cell communication;GO:0006952//defense response;GO:0016477//cell migration;GO:0042044//fluid transport;GO:0030324//lung development;GO:0022604//regulation of cell morphogenesis;GO:0010543//regulation of p…	gi|200165|gb|AAA39866.1|/1.06077e-62/OTS-8 [Mus musculus]
102465220	101	0.01	0.526666667	5.718818247	Up	0.53815747	Mir6407	microRNA 6407	-	-	-	-	-
56431	1918	371.4566667	315.79	-0.234228432	Down	0.537825822	Dstn	destrin	K10363|1|2e-90|335|mmu:56431|destrin (actin-depolymerizing factor)	GO:0015629//actin cytoskeleton	GO:0008092//cytoskeletal protein binding	GO:0030042//actin filament depolymerization	gi|9790219|ref|NP_062745.1|/1.80071e-89/destrin [Mus musculus]
93710	4537	8.3	6.27	-0.404645893	Down	0.537547955	Pcdhga2	protocadherin gamma subfamily A, 2	K16495|1|0.0|1675|mmu:93710|protocadherin gamma subfamily A	GO:0031224//intrinsic component of membrane	GO:0046872//metal ion binding	GO:0016337//single organismal cell-cell adhesion	gi|18087755|ref|NP_291063.1|/0/protocadherin gamma-A2 precursor [Mus musculus]
100043272	3053	29.25666667	24.28666667	-0.268600912	Down	0.537377649	Inafm2	InaF motif containing 2	-	-	-	-	gi|927096609|ref|XP_013841036.1|/1.34376e-31/PREDICTED: putative transmembrane protein INAFM2 [Sus scrofa]
52004	911	21.1	17.31333333	-0.285359486	Down	0.537189416	Cdk2ap2	CDK2-associated protein 2	K17868|1|5e-07|57.4|loa:LOAG_04022|diphthine methyl ester acylhydrolase [EC:3.1.1.97]	-	-	-	gi|444510168|gb|ELV09503.1|/5.46271e-43/Calcium-binding protein 2 [Tupaia chinensis]
76915	874	2.253333333	1.196666667	-0.913039402	Down	0.537063927	Mnd1	meiotic nuclear divisions 1	K11997|1|5e-102|372|ptr:461550|tripartite motif-containing protein 2/3	GO:0043231//intracellular membrane-bounded organelle	GO:0003676//nucleic acid binding	GO:0006259//DNA metabolic process;GO:0022403	gi|240848585|ref|NP_084073.2|/1.53054e-111/meiotic nuclear division protein 1 homolog [Mus musculus]
15446	1719	1.686666667	2.853333333	0.758473412	Up	0.537037037	Hpgd	hydroxyprostaglandin dehydrogenase 15 (NAD)	K00069|1|3e-150|534|mmu:15446|15-hydroxyprostaglandin dehydrogenase (NAD) [EC:1.1.1.141]	GO:0031981//nuclear lumen	GO:0043168//anion binding;GO:0016616//oxidoreductase activity, acting on the CH-OH group of donors, NAD or NADP as acceptor;GO:0000166//nucleotide binding;GO:0004955//prostaglandin receptor activity	GO:0022602//ovulation cycle process;GO:0044703;GO:0048844//artery morphogenesis;GO:0051726//regulation of cell cycle;GO:0006692;GO:0007292//female gamete generation;GO:0007186//G-protein coupled receptor signaling pathway;GO:0007178//transmembrane receptor protein serine/threonine kinase signaling pathway	gi|124486706|ref|NP_032304.2|/2.2965e-149/15-hydroxyprostaglandin dehydrogenase [NAD(+)] [Mus musculus]
30806	4613	3.6	5.136666667	0.512835549	Up	0.536947402	Adamts8	a disintegrin-like and metallopeptidase (reprolysin type) with thrombospondin type 1 motif, 8	K08623|1|0.0|1759|mmu:30806|a disintegrin and metalloproteinase with thrombospondin motifs 8 [EC:3.4.24.-]	-	-	-	-
210376	2457	6.07	4.386666667	-0.468571433	Down	0.536884658	Mtmr9	myotubularin related protein 9	K18084|1|0.0|1115|mmu:210376|myotubularin-related protein 9	GO:0044424	GO:0042578//phosphoric ester hydrolase activity	GO:0019222//regulation of metabolic process;GO:0006796//phosphate-containing compound metabolic process	gi|33563378|ref|NP_808262.1|/0/myotubularin-related protein 9 [Mus musculus]
19727	3668.24	23.74	19.51	-0.283106157	Down	0.536463375	Rfxank	regulatory factor X-associated ankyrin-containing protein	K08062|1|5e-144|514|mmu:19727|regulatory factor X-associated ankyrin-containing protein	GO:0043231//intracellular membrane-bounded organelle;GO:0043231//intracellular membrane-bounded organelle	GO:0019899//enzyme binding;GO:0019899//enzyme binding	GO:0007264//small GTPase mediated signal transduction;GO:0006366//transcription from RNA polymerase II promoter;GO:0007264//small GTPase mediated signal transduction;GO:0006366//transcription from RNA polymerase II promoter	gi|148696839|gb|EDL28786.1|/6.05082e-151/regulatory factor X-associated ankyrin-containing protein, isoform CRA_b, partial [Mus musculus]
102462	915	29.99333333	35.85	0.257331253	Up	0.536355814	Imp3	IMP3, U3 small nucleolar ribonucleoprotein	K14560|1|9e-79|295|mmu:102462|U3 small nucleolar ribonucleoprotein protein IMP3	-	-	-	-
71911	3133	1.61	0.71	-1.181169759	Down	0.536284106	Bdh1	3-hydroxybutyrate dehydrogenase, type 1	K00019|1|0.0|694|mmu:71911|3-hydroxybutyrate dehydrogenase [EC:1.1.1.30]	GO:0031981//nuclear lumen;GO:0019866//organelle inner membrane;GO:0044429;GO:0031981//nuclear lumen;GO:0019866//organelle inner membrane;GO:0044429	GO:0016616//oxidoreductase activity, acting on the CH-OH group of donors, NAD or NADP as acceptor;GO:0008289//lipid binding;GO:0016616//oxidoreductase activity, acting on the CH-OH group of donors, NAD or NADP as acceptor;GO:0008289//lipid binding	GO:0007417//central nervous system development;GO:0010038//response to metal ion;GO:0097305//response to alcohol;GO:0044710;GO:0043627//response to estrogen;GO:0031667//response to nutrient levels;GO:0044767//single-organism developmental process;GO:0043434//response to peptide hormone;GO:0051384//response to glucocorticoid;GO:0048513//animal organ development;GO:0006950//response to stress;GO:00…	gi|170014720|ref|NP_780386.3|/0/D-beta-hydroxybutyrate dehydrogenase, mitochondrial precursor [Mus musculus]
14349	1380	2.64	1.513333333	-0.802808133	Down	0.535531175	Fv1	Friend virus susceptibility 1	-	-	-	GO:0051707//response to other organism	gi|110665705|ref|NP_034374.2|/0/Friend virus susceptibility protein 1 [Mus musculus]
56739	2055	2.64	1.513333333	-0.802808133	Down	0.535531175	Rec8	REC8 meiotic recombination protein	K13054|1|0.0|952|mmu:56739|meiotic recombination protein REC8, animal type	GO:0000798//nuclear cohesin complex;GO:0000795//synaptonemal complex;GO:0043073//germ cell nucleus;GO:0000777//condensed chromosome kinetochore	GO:0005488//binding	GO:0007127//meiosis I;GO:0007281//germ cell development	gi|31982699|ref|NP_064386.2|/0/meiotic recombination protein REC8 homolog [Mus musculus]
78373	1285	2.523333333	3.84	0.605775511	Up	0.535432577	Nudt17	nudix (nucleoside diphosphate linked moiety X)-type motif 17	K03023|1|2e-41|172|fpg:101919330|DNA-directed RNA polymerase III subunit RPC3	-	GO:0043169//cation binding;GO:0003824//catalytic activity;GO:0043169//cation binding;GO:0003824//catalytic activity	-	gi|242397440|ref|NP_084370.1|/4.63644e-146/nucleoside diphosphate-linked moiety X motif 17 isoform 1 [Mus musculus]
14025	2987.29	7.936666667	5.99	-0.405977212	Down	0.535360869	Bcl11a	B cell CLL/lymphoma 11A (zinc finger protein)	K09228|1|3e-11|73.9|lve:103085761|KRAB domain-containing zinc finger protein	GO:0043231//intracellular membrane-bounded organelle;GO:0044451;GO:0044451;GO:0044451	GO:0046914//transition metal ion binding;GO:0003712//transcription cofactor activity;GO:0046983//protein dimerization activity;GO:0042802//identical protein binding;GO:0097159//organic cyclic compound binding;GO:0046914//transition metal ion binding;GO:0003712//transcription cofactor activity;GO:0046983//protein dimerization activity;GO:0042802//identical protein binding;GO:0046914//transition me…	GO:0030307//positive regulation of cell growth;GO:0006366//transcription from RNA polymerase II promoter;GO:0032460//negative regulation of protein oligomerization;GO:0030308//negative regulation of cell growth;GO:0032446//protein modification by small protein conjugation;GO:0010977//negative regulation of neuron projection development;GO:0030098//lymphocyte differentiation;GO:0030307//positive r…	gi|558101720|ref|XP_006083372.1|/5.6484e-149/PREDICTED: B-cell lymphoma/leukemia 11A isoform X5 [Myotis lucifugus]
29870	2707	6.163333333	4.473333333	-0.462360553	Down	0.534966477	Gtse1	G two S phase expressed protein 1	K10129|1|0.0|1184|mmu:29870|G-2 and S-phase expressed protein 1	GO:0015630//microtubule cytoskeleton	-	-	gi|148672472|gb|EDL04419.1|/0/G two S phase expressed protein 1, isoform CRA_b, partial [Mus musculus]
26570	9227	77.87666667	66.12	-0.236104409	Down	0.53476928	Slc7a11	solute carrier family 7 (cationic amino acid transporter, y+ system), member 11	K13869|1|0.0|952|mmu:26570|solute carrier family 7 (L-type amino acid transporter), member 11	GO:0043232;GO:0031224//intrinsic component of membrane;GO:0005783//endoplasmic reticulum	GO:0046943//carboxylic acid transmembrane transporter activity	GO:0046942//carboxylic acid transport;GO:0042221//response to chemical;GO:0030168//platelet activation	gi|6756011|ref|NP_036120.1|/0/cystine/glutamate transporter [Mus musculus]
69320	1111	9.096666667	6.973333333	-0.383489543	Down	0.534410742	1700007J10Rik	RIKEN cDNA 1700007J10 gene	-	-	-	-	-
100529074	105	0.52	0.01	-5.700439718	Down	0.534365924	Snora33	small nucleolar RNA, H/ACA box 33	-	-	-	-	-
326619	455	0.01	0.52	5.700439718	Up	0.534365924	Hist1h4a	histone cluster 1, H4a	K11254|1|5e-43|174|ecb:100068166|histone H4;K11253|5|8e-40|164|ecb:100052511|histone H3	GO:0000785//chromatin;GO:0043231//intracellular membrane-bounded organelle	GO:0003676//nucleic acid binding;GO:0046983//protein dimerization activity	GO:0034728//nucleosome organization	gi|953881761|ref|XP_014590042.1|/3.76155e-42/PREDICTED: histone H4 [Equus caballus]
81907	3692	12.85333333	15.91666667	0.308395682	Up	0.534231473	Tmem108	transmembrane protein 108	-	GO:0031224//intrinsic component of membrane	-	-	gi|30519983|ref|NP_848753.1|/0/transmembrane protein 108 precursor [Mus musculus]
103199	3278	33.16333333	27.6	-0.264920756	Down	0.534204582	Fig4	FIG4 phosphoinositide 5-phosphatase	K20279|1|2e-29|134|pale:102890440|synaptojanin [EC:3.1.3.36]	-	-	-	-
19227	1455	0.9	1.836666667	1.029092912	Up	0.534016349	Pthlh	parathyroid hormone-like peptide	-	GO:0031981//nuclear lumen;GO:0044421	GO:0051427//hormone receptor binding	GO:0030324//lung development;GO:0002062//chondrocyte differentiation;GO:0001649//osteoblast differentiation;GO:0060560//developmental growth involved in morphogenesis;GO:0051604//protein maturation;GO:0008283//cell proliferation;GO:0006171//cAMP biosynthetic process;GO:0036075;GO:0044092//negative regulation of molecular function;GO:0048875//chemical homeostasis within a tissue;GO:0048646//anatom…	gi|148678784|gb|EDL10731.1|/4.04614e-80/parathyroid hormone-like peptide, isoform CRA_a, partial [Mus musculus]
404710	5676	5.896666667	4.253333333	-0.471305719	Down	0.533675738	Iqgap3	IQ motif containing GTPase activating protein 3	K05767|1|0.0|2908|mmu:404710|Ras GTPase-activating-like protein IQGAP2/3	-	-	-	gi|118344446|ref|NP_001028656.1|/0/ras GTPase-activating-like protein IQGAP3 [Mus musculus]
17306	3247	1.63	2.773333333	0.766749063	Up	0.533621957	Sypl2	synaptophysin-like 2	K14168|1|2e-24|117|fpg:101912737|cytoplasmic tRNA 2-thiolation protein 1 [EC:2.7.7.-]	GO:0030136//clathrin-coated vesicle;GO:0031224//intrinsic component of membrane	-	GO:0051234//establishment of localization;GO:0006875//cellular metal ion homeostasis	gi|6678874|ref|NP_032622.1|/4.34328e-145/synaptophysin-like protein 2 [Mus musculus]
100043424	963.12	2.623333333	3.956666667	0.592884394	Up	0.533595067	Gm14005	predicted gene 14005	-	-	-	-	-
56401	3068.82	16.5	20.11666667	0.285925246	Up	0.533568176	P3h1	prolyl 3-hydroxylase 1	K08134|1|0.0|1318|mmu:56401|leucine proline-enriched proteoglycan (leprecan)	GO:0043231//intracellular membrane-bounded organelle;GO:0005578//proteinaceous extracellular matrix;GO:0043231//intracellular membrane-bounded organelle;GO:0005578//proteinaceous extracellular matrix;GO:0043231//intracellular membrane-bounded organelle;GO:0005578//proteinaceous extracellular matrix;GO:0043231//intracellular membrane-bounded organelle;GO:0005578//proteinaceous extracellular matrix	GO:0046914//transition metal ion binding;GO:0019842//vitamin binding;GO:0019798//procollagen-proline dioxygenase activity;GO:0016701//oxidoreductase activity, acting on single donors with incorporation of molecular oxygen;GO:0046914//transition metal ion binding;GO:0019842//vitamin binding;GO:0019798//procollagen-proline dioxygenase activity;GO:0016701//oxidoreductase activity, acting on single d…	GO:0001503//ossification;GO:0040007//growth;GO:0030198//extracellular matrix organization;GO:0001503//ossification;GO:0040007//growth;GO:0030198//extracellular matrix organization;GO:0001503//ossification;GO:0040007//growth;GO:0030198//extracellular matrix organization;GO:0001503//ossification;GO:0040007//growth;GO:0030198//extracellular matrix organization	gi|109150433|ref|NP_062757.2|/0/prolyl 3-hydroxylase 1 isoform 2 precursor [Mus musculus]
67896	3648	38.94333333	46.32	0.250258877	Up	0.533362016	Ccdc80	coiled-coil domain containing 80	K19408|1|3e-10|70.9|umr:103672995|sushi repeat-containing protein SRPX2	GO:0005578//proteinaceous extracellular matrix	GO:0005515//protein binding;GO:0005539//glycosaminoglycan binding	GO:0043062//extracellular structure organization;GO:0010810//regulation of cell-substrate adhesion	gi|110625752|ref|NP_080715.2|/0/coiled-coil domain-containing protein 80 precursor [Mus musculus]
15976	1724.06	22.51333333	27.11666667	0.268400167	Up	0.533227564	Ifnar2	interferon (alpha and beta) receptor 2	K05131|1|0.0|882|mmu:15976|interferon receptor 2	GO:0016021//integral component of membrane;GO:0044421;GO:0016021//integral component of membrane;GO:0044421	GO:0019900//kinase binding;GO:0019961;GO:0004904//interferon receptor activity;GO:0019900//kinase binding;GO:0019961;GO:0004904//interferon receptor activity	GO:0007166//cell surface receptor signaling pathway;GO:0034097//response to cytokine;GO:0006366//transcription from RNA polymerase II promoter;GO:0019221//cytokine-mediated signaling pathway;GO:0006366//transcription from RNA polymerase II promoter	gi|160358795|ref|NP_001103968.1|/6.26025e-131/interferon alpha/beta receptor 2 isoform b precursor [Mus musculus]
231148	3684.69	7.013333333	9.116666667	0.378406128	Up	0.53313793	Ablim2	actin-binding LIM protein 2	K07520|1|0.0|1087|mmu:231148|actin-binding LIM protein	GO:0005856//cytoskeleton;GO:0031981//nuclear lumen;GO:0043292//contractile fiber;GO:0043292//contractile fiber;GO:0043292//contractile fiber;GO:0043292//contractile fiber;GO:0005856//cytoskeleton;GO:0031981//nuclear lumen;GO:0043292//contractile fiber	GO:0008092//cytoskeletal protein binding;GO:0046914//transition metal ion binding;GO:0008092//cytoskeletal protein binding;GO:0046914//transition metal ion binding;GO:0008092//cytoskeletal protein binding;GO:0046914//transition metal ion binding;GO:0008092//cytoskeletal protein binding;GO:0046914//transition metal ion binding;GO:0008092//cytoskeletal protein binding;GO:0046914//transition metal i…	GO:0006996//organelle organization;GO:0006366//transcription from RNA polymerase II promoter;GO:0006996//organelle organization;GO:0006366//transcription from RNA polymerase II promoter;GO:0006996//organelle organization;GO:0006366//transcription from RNA polymerase II promoter;GO:0006996//organelle organization;GO:0006366//transcription from RNA polymerase II promoter;GO:0006996//organelle organ…	gi|295148104|ref|NP_001171170.1|/0/actin-binding LIM protein 2 isoform 5 [Mus musculus]
66197	694	26.79333333	22.20333333	-0.271097795	Down	0.53313793	Cks2	CDC28 protein kinase regulatory subunit 2	K02219|1|4e-42|173|shr:100915745|cyclin-dependent kinase regulatory subunit CKS1	-	GO:0016772//transferase activity, transferring phosphorus-containing groups;GO:0019887//protein kinase regulator activity	GO:0007126//meiotic nuclear division;GO:0051726//regulation of cell cycle;GO:0048017//inositol lipid-mediated signaling;GO:0000226//microtubule cytoskeleton organization;GO:0006796//phosphate-containing compound metabolic process	gi|148709157|gb|EDL41103.1|/9.19716e-54/mCG1274, isoform CRA_b, partial [Mus musculus]
17216	3381	22.97	18.96333333	-0.276538276	Down	0.533084149	Mcm2	minichromosome maintenance complex component 2	K02540|1|0.0|1631|mmu:17216|DNA replication licensing factor MCM2 [EC:3.6.4.12]	GO:0000808//origin recognition complex;GO:0031981//nuclear lumen	GO:0043169//cation binding;GO:0032550;GO:0043565//sequence-specific DNA binding;GO:0005515//protein binding;GO:0004386//helicase activity	GO:0044772//mitotic cell cycle phase transition;GO:0006261//DNA-dependent DNA replication;GO:0051320;GO:0070670//response to interleukin-4;GO:0034728//nucleosome organization	gi|74226965|dbj|BAE27124.1|/0/unnamed protein product [Mus musculus]
74356	3279.47	8.053333333	6.106666667	-0.399200951	Down	0.532582195	4931428F04Rik	RIKEN cDNA 4931428F04 gene	-	-	-	-	gi|148679316|gb|EDL11263.1|/0/RIKEN cDNA 4931428F04, isoform CRA_b, partial [Mus musculus]
14412	2150	2.24	1.203333333	-0.896462396	Down	0.532483597	Slc6a13	solute carrier family 6 (neurotransmitter transporter, GABA), member 13	K05039|1|0.0|1223|mmu:14412|solute carrier family 6 (neurotransmitter transporter, GABA) member 6/8/11/12/13	GO:0016021//integral component of membrane	GO:0005488//binding;GO:0005283//sodium:amino acid symporter activity	GO:0044765//single-organism transport	gi|568940660|ref|XP_006505600.1|/0/PREDICTED: sodium- and chloride-dependent GABA transporter 2 isoform X1 [Mus musculus]
56429	1636	57.09333333	67.53333333	0.242277473	Up	0.532268474	Dpt	dermatopontin	K02599|1|1e-11|73.9|bfo:BRAFLDRAFT_119094|Notch;K04365|2|7e-07|58.2|xtr:779570|B-Raf proto-oncogene serine/threonine-protein kinase [EC:2.7.11.1]	GO:0044421;GO:0031012//extracellular matrix	-	GO:0022610;GO:0030198//extracellular matrix organization;GO:0008283//cell proliferation	gi|9789943|ref|NP_062733.1|/5.3987e-100/dermatopontin precursor [Mus musculus]
55950	962.6	136.1133333	159.74	0.230917222	Up	0.531945789	Bri3	brain protein I3	K08040|1|3e-10|67.8|gga:427655|class B basic helix-loop-helix protein 8	GO:0016020//membrane;GO:0031224//intrinsic component of membrane	-	-	gi|255683449|ref|NP_061242.3|/9.18504e-47/brain protein I3 isoform 1 [Mus musculus]
723837	70	1.04	2.043333333	0.974341045	Up	0.531856154	Mir32	microRNA 32	-	-	-	-	-
67417	6544	6.236666667	4.55	-0.454908607	Down	0.531739629	Ears2	glutamyl-tRNA synthetase 2, mitochondrial	K01885|1|0.0|1012|mmu:67417|glutamyl-tRNA synthetase [EC:6.1.1.17]	-	-	-	-
69585	2021	37.09	44.12	0.250402523	Up	0.531694812	Hfe2	hemochromatosis type 2 (juvenile)	K06847|1|0.0|656|mmu:69585|RGM domain family	-	-	-	-
12709	1478	130.9433333	153.7366667	0.231518683	Up	0.531542433	Ckb	creatine kinase, brain	K00933|1|0.0|745|mmu:12709|creatine kinase [EC:2.7.3.2]	GO:0043231//intracellular membrane-bounded organelle;GO:0016020//membrane	GO:0032550;GO:0016301//kinase activity	GO:0007417//central nervous system development;GO:0006599;GO:0030320//cellular monovalent inorganic anion homeostasis	gi|10946574|ref|NP_067248.1|/0/creatine kinase B-type [Mus musculus]
67857	1583	18.44666667	22.36	0.277560045	Up	0.531524506	Ppp6c	protein phosphatase 6, catalytic subunit	K15498|1|0.0|646|dre:393980|serine/threonine-protein phosphatase 6 catalytic subunit [EC:3.1.3.16]	GO:0044444//cytoplasmic part	GO:0043169//cation binding;GO:0004721//phosphoprotein phosphatase activity	GO:0006464//cellular protein modification process;GO:0044772//mitotic cell cycle phase transition	gi|831324638|ref|XP_012695352.1|/0/PREDICTED: serine/threonine-protein phosphatase 6 catalytic subunit [Clupea harengus]
71887	1733	32.03333333	26.77666667	-0.258597554	Down	0.531201821	Ppm1j	protein phosphatase 1J	K17504|1|0.0|914|mmu:71887|protein phosphatase 1J [EC:3.1.3.16]	-	GO:0004721//phosphoprotein phosphatase activity;GO:0005488//binding	GO:0006464//cellular protein modification process	gi|114205424|ref|NP_082258.2|/0/protein phosphatase 1J [Mus musculus]
381217	2565	54.51	64.50666667	0.242927348	Up	0.531192858	Fam189a2	family with sequence similarity 189, member A2	-	-	-	-	gi|166795257|ref|NP_001107646.1|/0/protein FAM189A2 [Mus musculus]
19799	175	0.506666667	0.01	-5.662965013	Down	0.530493708	Rn4.5s	4.5S RNA	-	-	-	-	-
74328	568	3.456666667	4.93	0.512206158	Up	0.529937973	1700047E10Rik	RIKEN cDNA 1700047E10 gene	-	GO:0043231//intracellular membrane-bounded organelle;GO:0016020//membrane	GO:0016772//transferase activity, transferring phosphorus-containing groups	GO:0006644//phospholipid metabolic process;GO:0046165	gi|755550121|ref|XP_011243610.1|/3.49246e-32/PREDICTED: disks large homolog 5-like [Mus musculus]
67374	4822	9.123333333	11.55	0.340259918	Up	0.529911082	Jam2	junction adhesion molecule 2	K06735|1|6e-149|531|mmu:67374|junctional adhesion molecule 2	GO:0031224//intrinsic component of membrane;GO:0043296//apical junction complex	GO:0046983//protein dimerization activity	GO:0007155//cell adhesion	gi|148747504|ref|NP_076333.3|/4.98304e-148/junctional adhesion molecule B precursor [Mus musculus]
84682	727	13.87	17.02333333	0.295545771	Up	0.529812484	Cox4i2	cytochrome c oxidase subunit IV isoform 2	K02263|1|2e-90|333|mmu:84682|cytochrome c oxidase subunit 4	GO:0005746//mitochondrial respiratory chain	GO:0015002//heme-copper terminal oxidase activity	GO:0044710	gi|148674042|gb|EDL05989.1|/1.49903e-89/cytochrome c oxidase subunit IV isoform 2, isoform CRA_b, partial [Mus musculus]
96875	3969.89	1.976666667	3.17	0.681413236	Up	0.529633215	Prg4	proteoglycan 4 (megakaryocyte stimulating factor, articular superficial zone protein)	K06251|1|1e-32|145|ocu:100009128|vitronectin	-	-	-	gi|148707530|gb|EDL39477.1|/0/mCG126040 [Mus musculus]
78892	4183.06	2.896666667	4.256666667	0.555330443	Up	0.52951669	Crispld2	cysteine-rich secretory protein LCCL domain containing 2	K19919|1|0.0|860|cfr:102517905|cysteine-rich secretory protein	GO:0016023//cytoplasmic, membrane-bounded vesicle;GO:0016023//cytoplasmic, membrane-bounded vesicle	GO:0005539//glycosaminoglycan binding;GO:0005539//glycosaminoglycan binding	GO:0043062//extracellular structure organization;GO:0030323//respiratory tube development;GO:0043062//extracellular structure organization;GO:0030323//respiratory tube development	gi|148679677|gb|EDL11624.1|/0/cysteine-rich secretory protein LCCL domain containing 2, isoform CRA_d, partial [Mus musculus]
223658	5262.73	13.58666667	10.89666667	-0.318304674	Down	0.52951669	Mroh1	maestro heat-like repeat family member 1	-	-	-	-	gi|148697618|gb|EDL29565.1|/0/mCG134445, isoform CRA_b, partial [Mus musculus]
80906	2337.22	51.03333333	60.38333333	0.242710523	Up	0.529462909	Kcnip2	Kv channel-interacting protein 2	K16575|1|6e-79|298|aam:106493806|centractin;K19932|2|1e-45|187|nve:NEMVE_v1g239489|neuronal calcium sensor 1	GO:0043005//neuron projection;GO:0044424;GO:0005887//integral component of plasma membrane;GO:0043005//neuron projection;GO:0044424;GO:0005887//integral component of plasma membrane;GO:0043005//neuron projection;GO:0044424;GO:0005887//integral component of plasma membrane;GO:0043005//neuron projection;GO:0044424;GO:0005887//integral component of plasma membrane	GO:0005515//protein binding;GO:0046872//metal ion binding;GO:0016247//channel regulator activity;GO:0015271//outward rectifier potassium channel activity;GO:0005048//signal sequence binding;GO:0005515//protein binding;GO:0046872//metal ion binding;GO:0016247//channel regulator activity;GO:0015271//outward rectifier potassium channel activity;GO:0005048//signal sequence binding;GO:0005515//protein…	GO:0003012//muscle system process;GO:0007267//cell-cell signaling;GO:0030001//metal ion transport;GO:0044057;GO:0051259//protein oligomerization;GO:0034220//ion transmembrane transport;GO:0045161//neuronal ion channel clustering;GO:0009593//detection of chemical stimulus;GO:0003012//muscle system process;GO:0007267//cell-cell signaling;GO:0030001//metal ion transport;GO:0044057;GO:0051259//protei…	gi|444909156|ref|NP_001263287.1|/2.34048e-127/Kv channel-interacting protein 2 isoform d [Mus musculus]
100306945	205	5.883333333	4.263333333	-0.464651919	Down	0.529229859	Snora73b	small nucleolar RNA, H/ACA box 73b	K17585|1|2e-14|70.1|lve:103088203|phosphatase and actin regulator 4	-	-	-	gi|602699793|ref|XP_007461897.1|/1.52918e-13/PREDICTED: phosphatase and actin regulator 4 [Lipotes vexillifer]
14979	981	33.35666667	39.78333333	0.254189033	Up	0.528485892	H2-Ke6	H2-K region expressed gene 6	K13370|1|1e-105|385|mmu:14979|17beta-estradiol 17-dehydrogenase / 3alpha(17beta)-hydroxysteroid dehydrogenase (NAD+) [EC:1.1.1.62 1.1.1.239]	GO:0031967;GO:0044429;GO:0016020//membrane	GO:0033764//steroid dehydrogenase activity, acting on the CH-OH group of donors, NAD or NADP as acceptor	GO:0006631//fatty acid metabolic process;GO:0006694//steroid biosynthetic process	gi|157951743|ref|NP_038571.2|/9.92505e-105/estradiol 17-beta-dehydrogenase 8 [Mus musculus]
225908	5613	1.486666667	2.576666667	0.793424704	Up	0.528333513	Myrf	myelin regulatory factor	K16673|1|3e-27|127|chx:106501930|LIX1-like protein	-	-	-	gi|242247266|ref|NP_001028653.1|/0/myelin regulatory factor [Mus musculus]
69221	461	24.82666667	29.78	0.262453182	Up	0.528288695	2410006H16Rik	RIKEN cDNA 2410006H16 gene	-	-	-	-	gi|148678410|gb|EDL10357.1|/5.97508e-40/mCG1044749, isoform CRA_a, partial [Mus musculus]
620016	1006	39.56	33.18	-0.25372854	Down	0.528225951	Gm12669	glutaredoxin 3 pseudogene	K15216|1|3e-37|158|tsp:Tsp_09255|RNA polymerase I-specific transcription initiation factor RRN3;K07390|3|2e-22|108|loa:LOAG_09509|monothiol glutaredoxin	GO:0031674//I band	GO:0043169//cation binding;GO:0051540;GO:0019901//protein kinase binding;GO:0015036//disulfide oxidoreductase activity	GO:0003300//cardiac muscle hypertrophy;GO:0008016//regulation of heart contraction;GO:0044710;GO:0019725//cellular homeostasis	gi|31981269|ref|NP_075629.2|/1.92509e-174/glutaredoxin-3 [Mus musculus]
67531	408	0.473333333	1.28	1.435215381	Up	0.527831559	5730408K05Rik	RIKEN cDNA 5730408K05 gene	-	-	-	-	gi|625213889|ref|XP_007647542.1|/5.70415e-06/PREDICTED: uncharacterized protein LOC100755591 [Cricetulus griseus]
17279	2914	4.573333333	3.176666667	-0.525732362	Down	0.52726686	Melk	maternal embryonic leucine zipper kinase	K08799|1|0.0|1244|mmu:17279|maternal embryonic leucine zipper kinase [EC:2.7.11.1]	GO:0044444//cytoplasmic part;GO:0016020//membrane	GO:0032550;GO:0046872//metal ion binding;GO:0004713//protein tyrosine kinase activity	GO:0006468//protein phosphorylation;GO:0006915//apoptotic process;GO:0008283//cell proliferation	gi|148670479|gb|EDL02426.1|/0/maternal embryonic leucine zipper kinase, isoform CRA_b, partial [Mus musculus]
387221	73	1.21	0.423333333	-1.515141051	Down	0.526890395	Mir27b	microRNA 27b	-	-	-	-	-
13009	1035	562.6933333	655.5566667	0.220371622	Up	0.52680076	Csrp3	cysteine and glycine-rich protein 3	K09377|1|2e-117|424|cge:100761159|cysteine and glycine-rich protein	GO:0043231//intracellular membrane-bounded organelle;GO:0031674//I band;GO:0043231//intracellular membrane-bounded organelle;GO:0031674//I band	GO:0008092//cytoskeletal protein binding;GO:0046914//transition metal ion binding;GO:0005198//structural molecule activity;GO:0008092//cytoskeletal protein binding;GO:0046914//transition metal ion binding;GO:0005198//structural molecule activity	GO:0006941//striated muscle contraction;GO:0008016//regulation of heart contraction;GO:0014897;GO:0007507//heart development;GO:0030239//myofibril assembly;GO:0006875//cellular metal ion homeostasis;GO:0035994//response to muscle stretch;GO:0034613//cellular protein localization;GO:0014706//striated muscle tissue development;GO:0006941//striated muscle contraction;GO:0008016//regulation of heart …	gi|537192590|gb|ERE77362.1|/7.77244e-119/cysteine and glycine-rich protein 3 [Cricetulus griseus]
17436	3257	24.64666667	29.44333333	0.256548468	Up	0.526711125	Me1	malic enzyme 1, NADP(+)-dependent, cytosolic	K00029|1|0.0|1038|mmu:17436|malate dehydrogenase (oxaloacetate-decarboxylating)(NADP+) [EC:1.1.1.40]	GO:0043231//intracellular membrane-bounded organelle;GO:0044444//cytoplasmic part;GO:0043231//intracellular membrane-bounded organelle;GO:0044444//cytoplasmic part	GO:0046914//transition metal ion binding;GO:0004470//malic enzyme activity;GO:0000166//nucleotide binding;GO:0046914//transition metal ion binding;GO:0004470//malic enzyme activity;GO:0000166//nucleotide binding	GO:0009719;GO:0043648//dicarboxylic acid metabolic process;GO:0051259//protein oligomerization;GO:0009719;GO:0043648//dicarboxylic acid metabolic process;GO:0051259//protein oligomerization	gi|312147392|ref|NP_001185862.1|/0/NADP-dependent malic enzyme isoform 2 [Mus musculus]
319170	447	0.01	0.5	5.64385619	Up	0.526648381	Hist1h2an	histone cluster 1, H2an	K11251|1|4e-54|211|ecb:100053897|histone H2A	GO:0000785//chromatin;GO:0043231//intracellular membrane-bounded organelle	GO:0003676//nucleic acid binding;GO:0046983//protein dimerization activity	GO:0034728//nucleosome organization	gi|387182|gb|AAA37763.1|/3.64481e-53/histone H2A.1 [Mus musculus domesticus]
52027	565	0.016666667	0.52	4.963474124	Up	0.526585637	D17Ertd648e	DNA segment, Chr 17, ERATO Doi 648, expressed	-	-	-	-	-
20649	2153	5	3.533333333	-0.500898236	Down	0.526397404	Sntb1	syntrophin, basic 1	K12196|1|8e-124|447|pps:100979126|vacuolar protein-sorting-associated protein 4;K00431|2|2e-16|90.5|ola:101156451|thyroid peroxidase [EC:1.11.1.8];K14548|3|7e-10|68.6|tgu:100229140|U3 small nucleolar RNA-associated protein 4;K12076|4|3e-07|60.1|xma:102229442|disks large protein 1;K06092|5|8e-07|58.5|hgl:101719449|InaD-like protein	GO:0043234//protein complex;GO:0005886//plasma membrane;GO:0043232	GO:0008289//lipid binding;GO:0019904//protein domain specific binding;GO:0008092//cytoskeletal protein binding	GO:0003012//muscle system process	gi|7710096|ref|NP_057876.1|/0/beta-1-syntrophin [Mus musculus]
67680	1091	588.1466667	506.3633333	-0.216003026	Down	0.526379477	Sdhb	succinate dehydrogenase complex, subunit B, iron sulfur (Ip)	K00235|1|4e-151|536|mmu:67680|succinate dehydrogenase (ubiquinone) iron-sulfur subunit [EC:1.3.5.1]	GO:0005746//mitochondrial respiratory chain	GO:0048038//quinone binding;GO:0043169//cation binding;GO:0051536//iron-sulfur cluster binding;GO:0000104//succinate dehydrogenase activity	GO:0022900//electron transport chain;GO:0043648//dicarboxylic acid metabolic process;GO:0009060//aerobic respiration;GO:0051234//establishment of localization	gi|34328286|ref|NP_075863.2|/3.17846e-150/succinate dehydrogenase [ubiquinone] iron-sulfur subunit, mitochondrial precursor [Mus musculus]
378431	4457	31.66666667	37.72666667	0.252619624	Up	0.52630777	Txlnb	taxilin beta	K06106|1|4e-23|113|smm:Smp_164620|cortactin	-	GO:0000149//SNARE binding	-	gi|148671529|gb|EDL03476.1|/0/taxilin beta, isoform CRA_a, partial [Mus musculus]
278672	2028	0.656666667	1.503333333	1.194931804	Up	0.525940267	Duxbl1	double homeobox B-like 1	K09337|1|2e-13|80.5|myd:102758751|cone-rod homeobox protein;K18490|2|2e-12|77.0|obi:106873941|homeobox protein OTX2;K09326|5|2e-12|76.6|dre:353179|homeobox protein OTX1	-	-	-	gi|34419645|ref|NP_899245.1|/0/double homeobox B-like 1 [Mus musculus]
12236	3669	9.696666667	7.563333333	-0.358466687	Down	0.525913377	Bub1b	BUB1B, mitotic checkpoint serine/threonine kinase	K06637|1|0.0|1915|mmu:12236|mitotic checkpoint serine/threonine-protein kinase BUB1 beta [EC:2.7.11.1]	-	-	-	-
66307	2563	23.63333333	19.55	-0.273654519	Down	0.525832706	Isoc1	isochorismatase domain containing 1	K04432|1|3e-11|73.6|tsp:Tsp_02206|mitogen-activated protein kinase kinase 3 [EC:2.7.12.2]	GO:0042579//microbody	-	-	gi|31541909|ref|NP_079754.2|/7.12222e-148/isochorismatase domain-containing protein 1 [Mus musculus]
100306944	205	2.143333333	1.146666667	-0.902410173	Down	0.525474167	Snora73a	small nucleolar RNA, H/ACA box 73a	K17585|1|5e-14|68.6|lve:103088203|phosphatase and actin regulator 4	-	-	-	gi|602699793|ref|XP_007461897.1|/4.35593e-13/PREDICTED: phosphatase and actin regulator 4 [Lipotes vexillifer]
17150	1084	79.53666667	93.56333333	0.23432316	Up	0.525393496	Mfap2	microfibrillar-associated protein 2	K13526|1|2e-77|291|pps:100993572|cation-transporting ATPase 13A2 [EC:3.6.3.-];K10989|3|3e-17|91.7|tgu:100229705|activation-induced cytidine deaminase [EC:3.5.4.38]	GO:0031012//extracellular matrix;GO:0031012//extracellular matrix	GO:0032403//protein complex binding;GO:0032403//protein complex binding	GO:0048646//anatomical structure formation involved in morphogenesis;GO:0048646//anatomical structure formation involved in morphogenesis	gi|568930715|ref|XP_006538675.1|/9.31383e-94/PREDICTED: microfibrillar-associated protein 2 isoform X1 [Mus musculus]
18081	1132	31.40666667	37.29666667	0.247975866	Up	0.525241117	Ninj1	ninjurin 1	-	GO:0016020//membrane	-	-	gi|148709118|gb|EDL41064.1|/1.61099e-59/ninjurin 1, isoform CRA_c, partial [Mus musculus]
74761	2280	31.07	36.96333333	0.250572623	Up	0.525241117	Mxra8	matrix-remodelling associated 8	K02353|1|4e-14|82.8|umr:103682075|segment polarity protein dishevelled	-	-	-	-
114886	2331	31.25333333	37.13333333	0.248704758	Up	0.525187336	Cygb	cytoglobin	K13825|1|3e-14|83.2|shr:100919393|hemoglobin subunit epsilon;K13826|2|5e-14|82.4|cmy:102945818|hemoglobin subunit zeta	-	-	-	-
27211	89	2.69	4.003333333	0.573595572	Up	0.525124592	Snord35a	small nucleolar RNA, C/D box 35A	-	-	-	-	-
14230	2618.91	79.16333333	92.74666667	0.228463071	Up	0.525008067	Fkbp10	FK506 binding protein 10	K09575|1|0.0|1151|mmu:14230|FK506-binding protein 9/10 [EC:5.2.1.8]	-	-	-	gi|254939534|ref|NP_034351.2|/0/peptidyl-prolyl cis-trans isomerase FKBP10 isoform 1 precursor [Mus musculus]
26362	4916.83	23.95	28.59333333	0.255653159	Up	0.524927396	Axl	AXL receptor tyrosine kinase	K05115|1|0.0|1740|mmu:26362|AXL receptor tyrosine kinase [EC:2.7.10.1]	GO:0031224//intrinsic component of membrane;GO:0044464;GO:0044421;GO:0031224//intrinsic component of membrane;GO:0044464;GO:0044421;GO:0031224//intrinsic component of membrane;GO:0044464;GO:0044421	GO:0004713//protein tyrosine kinase activity;GO:0017022//myosin binding;GO:0005543//phospholipid binding;GO:0032550;GO:0046983//protein dimerization activity;GO:0004713//protein tyrosine kinase activity;GO:0017022//myosin binding;GO:0005543//phospholipid binding;GO:0032550;GO:0046983//protein dimerization activity;GO:0004713//protein tyrosine kinase activity;GO:0017022//myosin binding;GO:0005543/…	GO:0001779//natural killer cell differentiation;GO:0021700//developmental maturation;GO:0034614//cellular response to reactive oxygen species;GO:0009888//tissue development;GO:0048872//homeostasis of number of cells;GO:0048232//male gamete generation;GO:0097048;GO:0006952//defense response;GO:0006796//phosphate-containing compound metabolic process;GO:0046903//secretion;GO:0002695//negative regul…	gi|300794860|ref|NP_001177903.1|/0/tyrosine-protein kinase receptor UFO isoform 2 precursor [Mus musculus]
100628576	59	2.736666667	1.64	-0.738723906	Down	0.524676419	Mir5046	microRNA 5046	-	-	-	-	-
50780	3393.87	30.24333333	36.03666667	0.252848412	Up	0.524568857	Rgs3	regulator of G-protein signaling 3	K07524|1|0.0|1765|mmu:50780|regulator of G-protein signalling 3	-	-	-	gi|148699184|gb|EDL31131.1|/0/mCG145490, partial [Mus musculus]
58804	867	19.31333333	23.3	0.270732771	Up	0.524533003	Cdc42ep5	CDC42 effector protein (Rho GTPase binding) 5	-	GO:0044424;GO:0016020//membrane	GO:0017048//Rho GTPase binding	GO:0007265//Ras protein signal transduction;GO:0051403//stress-activated MAPK cascade;GO:0022604//regulation of cell morphogenesis;GO:0030041//actin filament polymerization;GO:0031269//pseudopodium assembly	gi|568946326|ref|XP_006540312.1|/2.01812e-55/PREDICTED: cdc42 effector protein 5 isoform X2 [Mus musculus]
22154	2645	377.6566667	324.2833333	-0.219820377	Down	0.52452404	Tubb5	tubulin, beta 5 class I	K07375|1|0.0|831|chx:102168953|tubulin beta	-	-	-	-
66102	2448	4.213333333	5.786666667	0.457770484	Up	0.52449715	Cxcl16	chemokine (C-X-C motif) ligand 16	K10035|1|1e-127|460|mmu:66102|C-X-C motif chemokine 16	GO:0031224//intrinsic component of membrane;GO:0044421	GO:0005125//cytokine activity;GO:0030228//lipoprotein particle receptor activity	GO:0016049//cell growth;GO:0034097//response to cytokine;GO:0006897//endocytosis;GO:0030595//leukocyte chemotaxis	gi|83745124|ref|NP_075647.3|/8.56225e-127/C-X-C motif chemokine 16 precursor [Mus musculus]
66734	1063	302.19	353.1833333	0.224961344	Up	0.52429099	Map1lc3a	microtubule-associated protein 1 light chain 3 alpha	K10435|1|2e-51|204|ptg:102964658|microtubule-associated protein 1 light chain	GO:0015630//microtubule cytoskeleton;GO:0005768//endosome;GO:0005774//vacuolar membrane;GO:0031982//vesicle;GO:0015630//microtubule cytoskeleton;GO:0005768//endosome;GO:0005774//vacuolar membrane;GO:0031982//vesicle	GO:0005543//phospholipid binding;GO:0015631//tubulin binding;GO:0005543//phospholipid binding;GO:0015631//tubulin binding	GO:0007033//vacuole organization;GO:0006914//autophagy;GO:0007033//vacuole organization;GO:0006914//autophagy	gi|148674169|gb|EDL06116.1|/1.56651e-76/microtubule-associated protein 1 light chain 3 alpha, partial [Mus musculus]
66131	1856.16	9.493333333	7.403333333	-0.358739753	Down	0.523654584	Tipin	timeless interacting protein	K10904|1|1e-117|426|mmu:66131|TIMELESS-interacting protein	-	-	-	-
114606	2015	8.433333333	6.496666667	-0.376403294	Down	0.523475315	Tle6	transducin-like enhancer of split 6	K04497|1|2e-43|180|aag:AaeL_AAEL010433|groucho	GO:0044444//cytoplasmic part;GO:0032991//macromolecular complex	-	-	gi|16716583|ref|NP_444484.1|/0/transducin-like enhancer protein 6 [Mus musculus]
22256	1922.49	14.24333333	11.51333333	-0.306981234	Down	0.52341257	Ung	uracil DNA glycosylase	K03648|1|5e-150|533|mmu:22256|uracil-DNA glycosylase [EC:3.2.2.27]	GO:0043231//intracellular membrane-bounded organelle;GO:0043231//intracellular membrane-bounded organelle	GO:0019104//DNA N-glycosylase activity;GO:0050263//ribosylpyrimidine nucleosidase activity;GO:0019104//DNA N-glycosylase activity;GO:0050263//ribosylpyrimidine nucleosidase activity	GO:0006281//DNA repair;GO:0006915//apoptotic process;GO:0002566//somatic diversification of immune receptors via somatic mutation;GO:0002562;GO:0006281//DNA repair;GO:0006915//apoptotic process;GO:0002566//somatic diversification of immune receptors via somatic mutation;GO:0002562	gi|101943608|ref|NP_001035781.1|/9.12586e-174/uracil-DNA glycosylase isoform a [Mus musculus]
18787	3024	9.37	11.78333333	0.330626761	Up	0.523296045	Serpine1	serine (or cysteine) peptidase inhibitor, clade E, member 1	K03982|1|0.0|786|mmu:18787|plasminogen activator inhibitor 1	-	-	-	gi|170172562|ref|NP_032897.2|/0/plasminogen activator inhibitor 1 precursor [Mus musculus]
378462	662	12.55	10.02333333	-0.324324997	Down	0.523269155	Morn2	MORN repeat containing 2	K19755|1|2e-14|80.9|crg:105326805|radial spoke head protein 1	-	-	-	gi|672055229|ref|XP_006239713.2|/8.46432e-92/PREDICTED: MORN repeat-containing protein 2 isoform X1 [Rattus norvegicus]
22590	972	6.063333333	7.936666667	0.388422078	Up	0.523260191	Xpa	xeroderma pigmentosum, complementation group A	K10847|1|5e-129|462|mmu:22590|DNA-repair protein complementing XP-A cells	GO:0043231//intracellular membrane-bounded organelle	GO:0043169//cation binding;GO:0042802//identical protein binding;GO:0003677//DNA binding	GO:0006281//DNA repair;GO:0009416//response to light stimulus;GO:0040007//growth;GO:0042221//response to chemical	gi|239937475|ref|NP_035858.2|/3.6843e-128/DNA repair protein complementing XP-A cells homolog [Mus musculus]
319150	461	0.49	0.01	-5.614709844	Down	0.522928543	Hist1h3b	histone cluster 1, H3b	K11253|1|4e-71|268|cge:100757491|histone H3	GO:0000785//chromatin;GO:0043231//intracellular membrane-bounded organelle	GO:0003676//nucleic acid binding;GO:0046983//protein dimerization activity	GO:0034728//nucleosome organization	gi|831287812|ref|XP_012675282.1|/1.90437e-70/PREDICTED: histone H3-like centromeric protein CSE4 [Clupea harengus]
268510	4277	0.36	1.086666667	1.593840652	Up	0.522310064	Mgat5b	mannoside acetylglucosaminyltransferase 5, isoenzyme B	K09661|1|0.0|1644|mmu:268510|mannosyl alpha-1,6-glycoprotein beta-1,6-N-acetyl-glucosaminyltransferase, isozyme B [EC:2.4.1.-]	-	-	-	-
20200	719	16.36333333	19.8	0.275033764	Up	0.522211466	S100a6	S100 calcium binding protein A6 (calcyclin)	-	GO:0043231//intracellular membrane-bounded organelle;GO:0009898//cytoplasmic side of plasma membrane;GO:0031252//cell leading edge;GO:0044444//cytoplasmic part;GO:0012505//endomembrane system	GO:0008092//cytoskeletal protein binding;GO:0046914//transition metal ion binding;GO:0022891//substrate-specific transmembrane transporter activity;GO:0042802//identical protein binding	GO:0048667//cell morphogenesis involved in neuron differentiation;GO:0006811//ion transport;GO:0008284//positive regulation of cell proliferation;GO:0007154//cell communication	gi|674037254|ref|XP_008853760.1|/7.32627e-41/PREDICTED: protein S100-A6 [Nannospalax galili]
319554	2883	14.05	11.36333333	-0.306184032	Down	0.52204116	Idi1	isopentenyl-diphosphate delta isomerase	K01823|1|8e-164|580|mmu:319554|isopentenyl-diphosphate Delta-isomerase [EC:5.3.3.2]	GO:0042579//microbody	GO:0016863//intramolecular oxidoreductase activity, transposing C=C bonds;GO:0046914//transition metal ion binding	GO:0006720//isoprenoid metabolic process;GO:0080184//response to phenylpropanoid;GO:0006694//steroid biosynthetic process;GO:0008203//cholesterol metabolic process;GO:0008654//phospholipid biosynthetic process	gi|281604088|ref|NP_663335.2|/6.87884e-163/isopentenyl-diphosphate Delta-isomerase 1 [Mus musculus]
100043314	963	1.26	2.27	0.849268564	Up	0.521835001	Tigit	T cell immunoreceptor with Ig and ITIM domains	K16350|1|6e-131|469|mmu:100043314|T-cell immunoreceptor with Ig and ITIM domains	-	-	-	-
100503495	2559.7	202.9366667	236.9233333	0.223390734	Up	0.52178122	A930016O22Rik	RIKEN cDNA A930016O22 gene	K00933|1|5e-51|97.4|hgl:101696521|creatine kinase [EC:2.7.3.2]	GO:0044424	GO:0016301//kinase activity;GO:0032550	GO:0006603//phosphocreatine metabolic process	gi|6978661|ref|NP_036662.1|/4.56173e-50/creatine kinase M-type [Rattus norvegicus]
17318	3206.31	46.31333333	39.11666667	-0.243644161	Down	0.521691585	Mid1	midline 1	K08285|1|0.0|877|mmu:17318|midline 1 [EC:2.3.2.27]	GO:0005874//microtubule	GO:0046914//transition metal ion binding;GO:0044389//ubiquitin-like protein ligase binding;GO:0003824//catalytic activity	GO:0007019//microtubule depolymerization;GO:0032872//regulation of stress-activated MAPK cascade;GO:0007275//multicellular organism development	gi|594191002|ref|NP_001277441.1|/0/E3 ubiquitin-protein ligase Midline-1 isoform 4 [Mus musculus]
319185	431	0.3	1.006666667	1.746551643	Up	0.521019325	Hist1h2bl	histone cluster 1, H2bl	K11252|1|3e-44|178|cfa:488279|histone H2B	GO:0000785//chromatin;GO:0043231//intracellular membrane-bounded organelle	GO:0003676//nucleic acid binding;GO:0046983//protein dimerization activity	GO:0034728//nucleosome organization	gi|545554810|ref|XP_005640223.1|/2.65758e-43/PREDICTED: histone H2B type 2-E-like [Canis lupus familiaris]
11625	1524	4.443333333	6.04	0.442906175	Up	0.520840056	Ahsg	alpha-2-HS-glycoprotein	K03898|1|4e-07|58.9|mgp:104912678|kininogen	GO:0032991//macromolecular complex;GO:0044421;GO:0032991//macromolecular complex;GO:0044421;GO:0032991//macromolecular complex;GO:0044421;GO:0032991//macromolecular complex;GO:0044421	GO:0030292//protein tyrosine kinase inhibitor activity;GO:0004866//endopeptidase inhibitor activity;GO:0030292//protein tyrosine kinase inhibitor activity;GO:0004866//endopeptidase inhibitor activity;GO:0030292//protein tyrosine kinase inhibitor activity;GO:0004866//endopeptidase inhibitor activity;GO:0030292//protein tyrosine kinase inhibitor activity;GO:0004866//endopeptidase inhibitor activity	GO:0006909//phagocytosis;GO:0032846;GO:0008286//insulin receptor signaling pathway;GO:0002526//acute inflammatory response;GO:0030279//negative regulation of ossification;GO:0016310//phosphorylation;GO:0008406//gonad development;GO:0021543//pallium development;GO:0065003;GO:0009887//organ morphogenesis;GO:0016049//cell growth;GO:0006909//phagocytosis;GO:0032846;GO:0008286//insulin receptor signal…	gi|7304875|ref|NP_038493.1|/4.87638e-167/alpha-2-HS-glycoprotein isoform 1 precursor [Mus musculus]
93677	1967	60.66	71.32	0.233561205	Up	0.520651823	Lmod2	leiomodin 2 (cardiac)	K10370|1|1e-39|167|shr:100931294|tropomodulin	-	GO:0008092//cytoskeletal protein binding	-	gi|74315957|ref|NP_444328.1|/0/leiomodin-2 [Mus musculus]
238377	3005.84	1.75	0.873333333	-1.002750611	Down	0.520535298	Gpr68	G protein-coupled receptor 68	K08408|1|0.0|729|mmu:238377|G protein-coupled receptor 68	GO:0016021//integral component of membrane;GO:0016021//integral component of membrane;GO:0016021//integral component of membrane	GO:0004888//transmembrane signaling receptor activity;GO:0004888//transmembrane signaling receptor activity;GO:0004888//transmembrane signaling receptor activity	GO:0006952//defense response;GO:0007166//cell surface receptor signaling pathway;GO:0006952//defense response;GO:0007166//cell surface receptor signaling pathway;GO:0006952//defense response;GO:0007166//cell surface receptor signaling pathway	gi|148686940|gb|EDL18887.1|/0/G protein-coupled receptor 68, isoform CRA_a [Mus musculus]
66374	1659	15.73666667	19.09666667	0.279190855	Up	0.520293285	2310011J03Rik	RIKEN cDNA 2310011J03 gene	K08671|1|5e-29|131|nle:100602359|proprotein convertase subtilisin/kexin type 4 [EC:3.4.21.-]	-	-	-	-
76880	1315	0.823333333	1.693333333	1.040317455	Up	0.520266394	6430411K18Rik	RIKEN cDNA 6430411K18 gen	K10798|1|4e-23|111|dre:558045|poly [ADP-ribose] polymerase [EC:2.4.2.30];K04612|2|2e-18|96.3|mze:101472134|calcium-sensing receptor;K00025|3|7e-17|90.9|soc:105204759|malate dehydrogenase [EC:1.1.1.37];K16803|4|7e-15|84.3|pxy:105395769|cytoskeleton-associated protein 5;K08029|5|2e-12|76.3|api:100166494|homeobox protein Nkx-2.2	-	-	-	-
104601	2944	2.086666667	1.12	-0.897701424	Down	0.52023054	Mycbpap	MYCBP associated protein	-	GO:0019898//extrinsic component of membrane;GO:0044424	-	GO:0050954//sensory perception of mechanical stimulus;GO:0007267//cell-cell signaling;GO:0048232//male gamete generation;GO:0048869//cellular developmental process	gi|168229259|ref|NP_733771.2|/0/MYCBP-associated protein [Mus musculus]
13024	1367.88	37.21333333	44.03	0.242667221	Up	0.519925783	Ctla2a	cytotoxic T lymphocyte-associated protein 2 alpha	K01365|1|4e-30|135|cge:100756494|cathepsin L [EC:3.4.22.15];K09601|3|4e-24|115|rno:498688|cathepsin R [EC:3.4.22.-]	GO:0043005//neuron projection;GO:0043005//neuron projection	GO:0005488//binding;GO:0005488//binding	GO:0006954//inflammatory response;GO:0045066//regulatory T cell differentiation;GO:0010466//negative regulation of peptidase activity;GO:0016485//protein processing;GO:0006954//inflammatory response;GO:0045066//regulatory T cell differentiation;GO:0010466//negative regulation of peptidase activity;GO:0016485//protein processing	gi|224809480|ref|NP_031822.2|/2.25321e-74/protein CTLA-2-alpha isoform a precursor [Mus musculus]
12834	3729	156.1233333	181.9733333	0.22104088	Up	0.519746513	Col6a2	collagen, type VI, alpha 2	K06238|1|0.0|1581|mmu:12834|collagen, type VI, alpha	GO:0005886//plasma membrane;GO:0005578//proteinaceous extracellular matrix;GO:0032991//macromolecular complex	-	GO:0051291//protein heterooligomerization;GO:0009746	gi|22203747|ref|NP_666119.1|/0/collagen alpha-2(VI) chain precursor [Mus musculus]
16373	2349	27.64333333	32.86333333	0.249547229	Up	0.51973755	Irx3	Iroquois related homeobox 3	K19383|1|5e-09|65.9|soc:105204813|homeobox protein TGIF1;K19553|2|2e-08|64.3|tru:101063546|homeobox protein TGIF2	GO:0044424;GO:0044424	-	GO:0030182//neuron differentiation;GO:0030182//neuron differentiation	gi|359465568|ref|NP_001240751.1|/3.11798e-134/iroquois-class homeodomain protein IRX-3 isoform 1 [Mus musculus]
15242	1771	4.703333333	6.323333333	0.427001691	Up	0.519594134	Hhex	hematopoietically expressed homeobox	K08024|1|3e-110|401|mmu:15242|homeobox protein HEX	GO:0032991//macromolecular complex;GO:0043231//intracellular membrane-bounded organelle	GO:0031369//translation initiation factor binding;GO:0008134//transcription factor binding;GO:0001071//nucleic acid binding transcription factor activity;GO:0042802//identical protein binding;GO:0019904//protein domain specific binding;GO:0000975//regulatory region DNA binding	GO:0045892//negative regulation of transcription, DNA-templated;GO:0006406//mRNA export from nucleus;GO:0030098//lymphocyte differentiation;GO:0016055//Wnt signaling pathway;GO:0043009//chordate embryonic development;GO:0033365//protein localization to organelle;GO:0001889//liver development;GO:0006259//DNA metabolic process;GO:0040007//growth;GO:0035270//endocrine system development;GO:0009968//…	gi|6680219|ref|NP_032271.1|/2.41644e-109/hematopoietically-expressed homeobox protein Hhex [Mus musculus]
72012	599.02	3.916666667	5.41	0.466002243	Up	0.519477609	1600020E01Rik	RIKEN cDNA 1600020E01 gene	-	-	-	-	-
268697	2316	12.23333333	9.79	-0.321436797	Down	0.519477609	Ccnb1	cyclin B1	K05868|1|0.0|748|mmu:268697|cyclin B	GO:0005815//microtubule organizing center;GO:0005819//spindle;GO:0000778//condensed nuclear chromosome kinetochore	GO:0004672//protein kinase activity;GO:0005102//receptor binding;GO:0019900//kinase binding	GO:0008284//positive regulation of cell proliferation;GO:0000070//mitotic sister chromatid segregation;GO:0003006//developmental process involved in reproduction;GO:0043009//chordate embryonic development;GO:0010041//response to iron(III) ion;GO:0048232//male gamete generation;GO:0014070//response to organic cyclic compound;GO:0051726//regulation of cell cycle;GO:0001666//response to hypoxia;GO:0…	gi|74200173|dbj|BAE22901.1|/0/unnamed protein product [Mus musculus]
18194	2218	13.39666667	10.77666667	-0.31396307	Down	0.519343157	Nsdhl	NAD(P) dependent steroid dehydrogenase-like	K07748|1|0.0|698|mmu:18194|sterol-4alpha-carboxylate 3-dehydrogenase (decarboxylating) [EC:1.1.1.170]	-	-	-	-
102466676	110	0.483333333	0.01	-5.594946589	Down	0.518877057	Mir6538	microRNA 6538	-	-	-	-	-
73474	183	0.01	0.483333333	5.594946589	Up	0.518877057	Snhg9	small nucleolar RNA host gene 9	-	-	-	-	-
387239	110	0.483333333	0.01	-5.594946589	Down	0.518877057	Mir199b	microRNA 199b	-	-	-	-	-
17218	3441	18.80333333	15.51333333	-0.277479726	Down	0.518724678	Mcm5	minichromosome maintenance complex component 5	K02209|1|0.0|1452|mmu:17218|DNA replication licensing factor MCM5 [EC:3.6.4.12]	GO:0043234//protein complex;GO:0031981//nuclear lumen;GO:0043234//protein complex;GO:0031981//nuclear lumen	GO:0032550;GO:0003676//nucleic acid binding;GO:0004386//helicase activity;GO:0032550;GO:0003676//nucleic acid binding;GO:0004386//helicase activity	GO:0044772//mitotic cell cycle phase transition;GO:0006261//DNA-dependent DNA replication;GO:0051320;GO:0032392//DNA geometric change;GO:0044772//mitotic cell cycle phase transition;GO:0006261//DNA-dependent DNA replication;GO:0051320;GO:0032392//DNA geometric change	gi|112293273|ref|NP_032592.2|/0/DNA replication licensing factor MCM5 [Mus musculus]
212933	3540	3.236666667	2.076666667	-0.640239132	Down	0.518464738	Pm20d1	peptidase M20 domain containing 1	K13049|1|0.0|996|mmu:212933|carboxypeptidase PM20D1 [EC:3.4.17.-]	-	GO:0016787//hydrolase activity;GO:0043169//cation binding	GO:0019538//protein metabolic process	gi|227908835|ref|NP_835180.2|/0/probable carboxypeptidase PM20D1 precursor [Mus musculus]
12352	1248	3.826666667	5.303333333	0.470811194	Up	0.518401993	Car5a	carbonic anhydrase 5a, mitochondrial	K01672|1|0.0|636|mmu:12352|carbonic anhydrase [EC:4.2.1.1]	GO:0043231//intracellular membrane-bounded organelle	GO:0046914//transition metal ion binding;GO:0016836//hydro-lyase activity	GO:0044237//cellular metabolic process;GO:0006006//glucose metabolic process	gi|112181175|ref|NP_031634.2|/2.7725e-180/carbonic anhydrase 5A, mitochondrial precursor [Mus musculus]
78653	530	154.35	132.5366667	-0.219813942	Down	0.518330286	Bola3	bolA-like 3 (E. coli)	-	-	-	-	gi|30424938|ref|NP_780486.1|/9.76269e-38/bolA-like protein 3 [Mus musculus]
270076	2152.35	16.14666667	13.16333333	-0.294711497	Down	0.518151016	Gcdh	glutaryl-Coenzyme A dehydrogenase	K00252|1|0.0|820|mmu:270076|glutaryl-CoA dehydrogenase [EC:1.3.8.6]	GO:0043231//intracellular membrane-bounded organelle;GO:0019866//organelle inner membrane;GO:0043231//intracellular membrane-bounded organelle;GO:0019866//organelle inner membrane	GO:0003995//acyl-CoA dehydrogenase activity;GO:0000166//nucleotide binding;GO:0003995//acyl-CoA dehydrogenase activity;GO:0000166//nucleotide binding	GO:0006631//fatty acid metabolic process;GO:0035337;GO:0006631//fatty acid metabolic process;GO:0035337	gi|148679020|gb|EDL10967.1|/0/glutaryl-Coenzyme A dehydrogenase, isoform CRA_a, partial [Mus musculus]
18969	2417.14	18.49	15.24333333	-0.278566806	Down	0.517873149	Pola2	polymerase (DNA directed), alpha 2	K02321|1|0.0|1058|mmu:18969|DNA polymerase alpha subunit B	GO:0043234//protein complex;GO:0031981//nuclear lumen;GO:0043234//protein complex;GO:0031981//nuclear lumen	GO:0003676//nucleic acid binding;GO:0034061//DNA polymerase activity;GO:0046983//protein dimerization activity;GO:0003676//nucleic acid binding;GO:0034061//DNA polymerase activity;GO:0046983//protein dimerization activity	GO:0006259//DNA metabolic process;GO:0006606//protein import into nucleus;GO:0006259//DNA metabolic process;GO:0006606//protein import into nucleus	gi|31982107|ref|NP_032919.2|/0/DNA polymerase alpha subunit B isoform 1 [Mus musculus]
18817	2214	16.21333333	13.24333333	-0.291914435	Down	0.517828332	Plk1	polo-like kinase 1	K06631|1|0.0|1057|mmu:18817|polo-like kinase 1 [EC:2.7.11.21]	-	-	-	-
54123	1835.39	5.406666667	7.133333333	0.399836977	Up	0.517129181	Irf7	interferon regulatory factor 7	K09447|1|0.0|803|mmu:54123|interferon regulatory factor 7	GO:0043231//intracellular membrane-bounded organelle;GO:0043231//intracellular membrane-bounded organelle;GO:0043231//intracellular membrane-bounded organelle	GO:0000977//RNA polymerase II regulatory region sequence-specific DNA binding;GO:0000981//RNA polymerase II transcription factor activity, sequence-specific DNA binding;GO:0000977//RNA polymerase II regulatory region sequence-specific DNA binding;GO:0000981//RNA polymerase II transcription factor activity, sequence-specific DNA binding;GO:0000977//RNA polymerase II regulatory region sequence-spec…	GO:0001961//positive regulation of cytokine-mediated signaling pathway;GO:0032481//positive regulation of type I interferon production;GO:0006366//transcription from RNA polymerase II promoter;GO:0019724//B cell mediated immunity;GO:0002756//MyD88-independent toll-like receptor signaling pathway;GO:0002755//MyD88-dependent toll-like receptor signaling pathway;GO:0043543;GO:0001961//positive regul…	gi|8567364|ref|NP_058546.1|/0/interferon regulatory factor 7 isoform 1 [Mus musculus]
12925	460	137.63	118.35	-0.217735271	Down	0.517003693	Crip1	cysteine-rich protein 1 (intestinal)	K09851|1|3e-24|112|nve:NEMVE_v1g108380|Ras association domain-containing protein 2/4	GO:0044424	GO:0046914//transition metal ion binding;GO:0043565//sequence-specific DNA binding;GO:0033218//amide binding	GO:0012501//programmed cell death;GO:0010038//response to metal ion;GO:0010224//response to UV-B;GO:0046677//response to antibiotic;GO:0044767//single-organism developmental process;GO:0002376//immune system process;GO:0003006//developmental process involved in reproduction;GO:0010467//gene expression	gi|148686610|gb|EDL18557.1|/1.67606e-50/cysteine-rich protein 1 (intestinal), isoform CRA_a [Mus musculus]
237615	6615	11.17666667	8.91	-0.326992646	Down	0.516923022	Ankrd52	ankyrin repeat domain 52	K15504|1|0.0|2152|mmu:237615|serine/threonine-protein phosphatase 6 regulatory ankyrin repeat subunit C	-	-	-	gi|27370168|ref|NP_766378.1|/0/serine/threonine-protein phosphatase 6 regulatory ankyrin repeat subunit C [Mus musculus]
69071	1333	17.96	14.74666667	-0.284398465	Down	0.516887168	Tmem97	transmembrane protein 97	-	GO:0000323//lytic vacuole;GO:0005635//nuclear envelope;GO:0031224//intrinsic component of membrane;GO:0005783//endoplasmic reticulum	GO:0005488//binding	GO:0055092//sterol homeostasis;GO:0016049//cell growth	gi|19526880|ref|NP_598467.1|/1.41132e-76/transmembrane protein 97 [Mus musculus]
17219	3031.96	24.73	20.67333333	-0.258491214	Down	0.516878204	Mcm6	minichromosome maintenance complex component 6	K02542|1|0.0|1551|mmu:17219|DNA replication licensing factor MCM6 [EC:3.6.4.12]	GO:0043234//protein complex;GO:0031981//nuclear lumen;GO:0043234//protein complex;GO:0031981//nuclear lumen	GO:0003678//DNA helicase activity;GO:0032550;GO:0005515//protein binding;GO:0043566//structure-specific DNA binding;GO:0003678//DNA helicase activity;GO:0032550;GO:0005515//protein binding;GO:0043566//structure-specific DNA binding	GO:0044772//mitotic cell cycle phase transition;GO:0006261//DNA-dependent DNA replication;GO:0051320;GO:0044763;GO:0006261//DNA-dependent DNA replication	gi|922960012|ref|NP_001300624.1|/0/DNA replication licensing factor MCM6 isoform 2 [Mus musculus]
665574	3833	3.993333333	5.486666667	0.458336428	Up	0.516806497	Gm7694	predicted gene 7694	K16513|1|7e-97|358|pon:100448244|carboxyl-terminal PDZ ligand of neuronal nitric oxide synthase protein	-	-	-	gi|755495856|ref|XP_011237156.1|/2.13293e-138/PREDICTED: uncharacterized protein C1orf226 homolog isoform X1 [Mus musculus]
331532	1016	8.846666667	6.883333333	-0.362026589	Down	0.516053566	Tceal5	transcription elongation factor A (SII)-like 5	K02910|1|1e-06|56.2|bacu:102998004|large subunit ribosomal protein L31e	-	-	GO:0006351//transcription, DNA-templated	gi|148691903|gb|EDL23850.1|/4.75673e-97/transcription elongation factor A (SII)-like 5, partial [Mus musculus]
14115	4351.7	51.55333333	60.29666667	0.226012537	Up	0.515919114	Fbln2	fibulin 2	K17307|1|0.0|2207|mmu:14115|fibulin 1/2	GO:0031012//extracellular matrix;GO:0031012//extracellular matrix	GO:0005488//binding;GO:0005488//binding	GO:0010810//regulation of cell-substrate adhesion;GO:0010810//regulation of cell-substrate adhesion	gi|124517693|ref|NP_001074906.1|/0/fibulin-2 isoform b precursor [Mus musculus]
15199	1065	14.14666667	11.45666667	-0.304274805	Down	0.515623319	Hebp1	heme binding protein 1	K01942|1|2e-16|89.4|tup:102498435|biotin--protein ligase [EC:6.3.4.9 6.3.4.10 6.3.4.11 6.3.4.15]	-	-	-	-
12833	3990	105.8033333	122.8233333	0.215199582	Up	0.515569539	Col6a1	collagen, type VI, alpha 1	K06238|1|0.0|1039|mmu:12833|collagen, type VI, alpha	GO:0005886//plasma membrane;GO:0005578//proteinaceous extracellular matrix;GO:0032991//macromolecular complex	GO:0019838//growth factor binding	GO:0051291//protein heterooligomerization;GO:0043200//response to amino acid;GO:0022610	gi|6753484|ref|NP_034063.1|/0/collagen alpha-1(VI) chain precursor [Mus musculus]
102465599	109	0.01	0.47	5.554588852	Up	0.514960023	Mir6992	microRNA 6992	-	-	-	-	-
102465172	109	0.01	0.47	5.554588852	Up	0.514960023	Mir6338	microRNA 6338	-	-	-	-	-
751543	109	0.01	0.47	5.554588852	Up	0.514960023	Mir690	microRNA 690	-	-	-	-	-
723853	112	0.01	0.466666667	5.544320516	Up	0.514888315	Mir365-2	microRNA 365-2	-	-	-	-	-
102465173	119	7.766666667	5.953333333	-0.383597874	Down	0.514655265	Mir6340	microRNA 6340	K07891|1|3e-10|65.9|mmu:19334|Ras-related protein Rab-22	-	-	-	gi|148674705|gb|EDL06652.1|/2.53463e-09/RAB22A, member RAS oncogene family, isoform CRA_b [Mus musculus]
18140	3583	15.54666667	12.68666667	-0.293292227	Down	0.51453874	Uhrf1	ubiquitin-like, containing PHD and RING finger domains, 1	K10638|1|0.0|1539|mmu:18140|E3 ubiquitin-protein ligase UHRF1 [EC:2.3.2.27]	GO:0000785//chromatin;GO:0034399//nuclear periphery;GO:0000785//chromatin;GO:0034399//nuclear periphery;GO:0000785//chromatin;GO:0034399//nuclear periphery;GO:0000785//chromatin;GO:0034399//nuclear periphery	GO:0046914//transition metal ion binding;GO:0042393//histone binding;GO:0000166//nucleotide binding;GO:0019787//ubiquitin-like protein transferase activity;GO:0000976//transcription regulatory region sequence-specific DNA binding;GO:0003690//double-stranded DNA binding;GO:0046914//transition metal ion binding;GO:0042393//histone binding;GO:0000166//nucleotide binding;GO:0019787//ubiquitin-like pr…	GO:0031325//positive regulation of cellular metabolic process;GO:0006366//transcription from RNA polymerase II promoter;GO:0006513//protein monoubiquitination;GO:0006259//DNA metabolic process;GO:0033554//cellular response to stress;GO:0006325//chromatin organization;GO:0031325//positive regulation of cellular metabolic process;GO:0006366//transcription from RNA polymerase II promoter;GO:0006513/…	gi|74208423|dbj|BAE26398.1|/0/unnamed protein product [Mus musculus]
215615	2290.03	14.78	17.88666667	0.275238284	Up	0.514520813	Rnpep	arginyl aminopeptidase (aminopeptidase B)	K01260|1|0.0|1295|mmu:215615|aminopeptidase B [EC:3.4.11.6]	GO:0009986//cell surface;GO:0016023//cytoplasmic, membrane-bounded vesicle;GO:0042995//cell projection;GO:0016020//membrane;GO:0044421;GO:0009986//cell surface;GO:0016023//cytoplasmic, membrane-bounded vesicle;GO:0042995//cell projection;GO:0016020//membrane;GO:0044421	GO:0046914//transition metal ion binding;GO:0004177//aminopeptidase activity;GO:0033218//amide binding;GO:0046914//transition metal ion binding;GO:0004177//aminopeptidase activity;GO:0033218//amide binding	GO:0043010//camera-type eye development;GO:0008217//regulation of blood pressure;GO:0051604//protein maturation;GO:0006636//unsaturated fatty acid biosynthetic process;GO:0043010//camera-type eye development;GO:0008217//regulation of blood pressure;GO:0051604//protein maturation;GO:0006636//unsaturated fatty acid biosynthetic process	gi|227499234|ref|NP_001153096.1|/0/aminopeptidase B isoform 2 [Mus musculus]
56808	5524.98	4.826666667	3.446666667	-0.485825417	Down	0.514520813	Cacna2d2	calcium channel, voltage-dependent, alpha 2/delta subunit 2	K04859|1|0.0|2120|mmu:56808|voltage-dependent calcium channel alpha-2/delta-2	GO:0034704//calcium channel complex;GO:0034704//calcium channel complex;GO:0034704//calcium channel complex;GO:0034704//calcium channel complex;GO:0034704//calcium channel complex	GO:0043169//cation binding;GO:0005262//calcium channel activity;GO:0016247//channel regulator activity;GO:0043169//cation binding;GO:0005262//calcium channel activity;GO:0016247//channel regulator activity;GO:0043169//cation binding;GO:0005262//calcium channel activity;GO:0016247//channel regulator activity;GO:0043169//cation binding;GO:0005262//calcium channel activity;GO:0043169//cation binding…	GO:0048741//skeletal muscle fiber development;GO:0050804//modulation of synaptic transmission;GO:0035264//multicellular organism growth;GO:0035265//organ growth;GO:0006816//calcium ion transport;GO:0034220//ion transmembrane transport;GO:0048741//skeletal muscle fiber development;GO:0050804//modulation of synaptic transmission;GO:0035264//multicellular organism growth;GO:0035265//organ growth;GO:…	gi|148689241|gb|EDL21188.1|/0/calcium channel, voltage-dependent, alpha 2/delta subunit 2, isoform CRA_b, partial [Mus musculus]
74530	1867	1.503333333	2.53	0.750972452	Up	0.513956115	9030612E09Rik	RIKEN cDNA 9030612E09 gene	-	-	-	-	gi|148673067|gb|EDL05014.1|/1.00544e-44/RIKEN cDNA 9030612E09 [Mus musculus]
19341	1427	14.5	17.57666667	0.277608596	Up	0.513669284	Rab4a	RAB4A, member RAS oncogene family	K07879|1|8e-121|436|mmu:19341|Ras-related protein Rab-4A	GO:0016020//membrane;GO:0030141//secretory granule;GO:0005768//endosome	GO:0032550;GO:0017111//nucleoside-triphosphatase activity;GO:0000149//SNARE binding;GO:0008047//enzyme activator activity;GO:0022892//substrate-specific transporter activity;GO:0035254//glutamate receptor binding;GO:0019899//enzyme binding	GO:0007265//Ras protein signal transduction;GO:0043462//regulation of ATPase activity;GO:0006897//endocytosis;GO:0045184//establishment of protein localization;GO:0009154//purine ribonucleotide catabolic process	gi|171184402|ref|NP_033029.2|/6.64045e-120/ras-related protein Rab-4A [Mus musculus]
17189	1071.78	3522.056667	4078.246667	0.211530916	Up	0.513543795	Mb	myoglobin	K14946|1|2e-47|192|aam:106488252|RNA binding protein fox-1;K13826|2|6e-11|70.9|ecb:100065056|hemoglobin subunit zeta;K13825|4|5e-10|67.8|ecb:100068926|hemoglobin subunit epsilon	-	GO:0046906//tetrapyrrole binding;GO:0022892//substrate-specific transporter activity;GO:0046914//transition metal ion binding;GO:0046906//tetrapyrrole binding;GO:0022892//substrate-specific transporter activity;GO:0046914//transition metal ion binding;GO:0046906//tetrapyrrole binding;GO:0022892//substrate-specific transporter activity;GO:0046914//transition metal ion binding	GO:0015669;GO:0000302//response to reactive oxygen species;GO:0009719;GO:0014721;GO:0030218//erythrocyte differentiation;GO:0045444//fat cell differentiation;GO:0015669;GO:0000302//response to reactive oxygen species;GO:0009719;GO:0014721;GO:0030218//erythrocyte differentiation;GO:0045444//fat cell differentiation;GO:0015669;GO:0000302//response to reactive oxygen species;GO:0009719;GO:0014721;GO…	gi|21359820|ref|NP_038621.2|/1.60251e-82/myoglobin [Mus musculus]
16515	4434.66	14.40333333	17.46	0.277650829	Up	0.513203184	Kcnj12	potassium inwardly-rectifying channel, subfamily J, member 12	K05005|1|0.0|986|cge:100773954|potassium inwardly-rectifying channel subfamily J member 12	GO:0031224//intrinsic component of membrane;GO:0043005//neuron projection;GO:0044297//cell body;GO:0042383//sarcolemma;GO:0031224//intrinsic component of membrane;GO:0043005//neuron projection;GO:0044297//cell body;GO:0042383//sarcolemma	GO:0005249//voltage-gated potassium channel activity;GO:0019904//protein domain specific binding;GO:0005249//voltage-gated potassium channel activity;GO:0019904//protein domain specific binding	GO:0034220//ion transmembrane transport;GO:0030001//metal ion transport;GO:0034220//ion transmembrane transport;GO:0030001//metal ion transport	gi|390013285|ref|NP_034733.4|/0/ATP-sensitive inward rectifier potassium channel 12 isoform 1 [Mus musculus]
19057	2054.29	15.68	12.86333333	-0.285661016	Down	0.513176293	Ppp3cc	protein phosphatase 3, catalytic subunit, gamma isoform	K04348|1|0.0|981|mmu:19057|serine/threonine-protein phosphatase 2B catalytic subunit [EC:3.1.3.16]	-	-	-	-
105734727	1007	4.22	5.736666667	0.442969693	Up	0.513122513	Emc8-1190005i06rik	Emc8-1190005I06Rik readthrough	K06697|1|5e-11|70.9|oaa:100073774|proteasome activator subunit 2 (PA28 beta);K10733|2|5e-08|60.8|asn:102385759|GINS complex subunit 2	-	-	-	-
70315	1736	2.883333333	4.166666667	0.531156057	Up	0.513041841	Hdac8	histone deacetylase 8	K11405|1|0.0|775|fca:101096383|histone deacetylase 8 [EC:3.5.1.98]	-	-	-	-
19240	565.79	1264.166667	1095.926667	-0.206035415	Down	0.512943243	Tmsb10	thymosin, beta 10	K13785|1|8e-17|89.0|mdo:100019230|thymosin beta 10	GO:0043232;GO:0043232;GO:0043232	GO:0008092//cytoskeletal protein binding;GO:0008092//cytoskeletal protein binding;GO:0008092//cytoskeletal protein binding	GO:0030837//negative regulation of actin filament polymerization;GO:0007281//germ cell development;GO:0030837//negative regulation of actin filament polymerization;GO:0007281//germ cell development;GO:0030837//negative regulation of actin filament polymerization;GO:0007281//germ cell development	gi|148692367|gb|EDL24314.1|/8.0127e-21/mCG7243 [Mus musculus]
18053	3409	2.62	3.85	0.555291634	Up	0.512844645	Ngfr	nerve growth factor receptor (TNFR superfamily, member 16)	K02583|1|0.0|803|mmu:18053|nerve growth factor receptor (TNFR superfamily member 16)	GO:0009986//cell surface;GO:0030139//endocytic vesicle;GO:0031224//intrinsic component of membrane;GO:0032589//neuron projection membrane;GO:0005783//endoplasmic reticulum;GO:0012505//endomembrane system;GO:0043025//neuronal cell body	GO:0043121//neurotrophin binding;GO:0004888//transmembrane signaling receptor activity;GO:0005167;GO:0017016//Ras GTPase binding;GO:0044389//ubiquitin-like protein ligase binding	GO:0010467//gene expression;GO:0008284//positive regulation of cell proliferation;GO:0031641//regulation of myelination;GO:0042475//odontogenesis of dentin-containing tooth;GO:0015031//protein transport;GO:0001942//hair follicle development;GO:0009266//response to temperature stimulus;GO:0035249//synaptic transmission, glutamatergic;GO:0007271//synaptic transmission, cholinergic;GO:0007600//senso…	gi|70794803|ref|NP_150086.2|/0/tumor necrosis factor receptor superfamily member 16 precursor [Mus musculus]
12496	1937	2.133333333	3.276666667	0.619119511	Up	0.512593668	Entpd2	ectonucleoside triphosphate diphosphohydrolase 2	K01509|1|0.0|920|mmu:12496|adenosinetriphosphatase [EC:3.6.1.3]	GO:0031224//intrinsic component of membrane;GO:0005604//basement membrane	GO:0032550;GO:0016462//pyrophosphatase activity	GO:0001775//cell activation;GO:0009137;GO:0007166//cell surface receptor signaling pathway	gi|161484610|ref|NP_033979.2|/0/ectonucleoside triphosphate diphosphohydrolase 2 precursor [Mus musculus]
14132	1738	30.56	36.11333333	0.240887047	Up	0.512432326	Fcgrt	Fc receptor, IgG, alpha chain transporter	K06751|1|2e-34|149|oaa:100078585|major histocompatibility complex, class I	GO:0031224//intrinsic component of membrane;GO:0042611	GO:0019763//immunoglobulin receptor activity;GO:0019865//immunoglobulin binding	GO:0038093//Fc receptor signaling pathway	gi|148690852|gb|EDL22799.1|/0/Fc receptor, IgG, alpha chain transporter, isoform CRA_a, partial [Mus musculus]
20646	1971.31	44.98333333	52.65333333	0.227134296	Up	0.512315801	Snrpn	small nuclear ribonucleoprotein N	K11100|1|6e-64|248|cjc:103787208|small nuclear ribonucleoprotein N	GO:0030532//small nuclear ribonucleoprotein complex;GO:0030532//small nuclear ribonucleoprotein complex;GO:0030532//small nuclear ribonucleoprotein complex	GO:0003676//nucleic acid binding;GO:0003676//nucleic acid binding;GO:0003676//nucleic acid binding	GO:0009719;GO:0006396//RNA processing;GO:0009719;GO:0006396//RNA processing;GO:0009719;GO:0006396//RNA processing	gi|675690021|ref|XP_009004277.1|/5.11982e-63/PREDICTED: small nuclear ribonucleoprotein-associated protein N isoform X2 [Callithrix jacchus]
106572	3476	11.24	13.82	0.29811558	Up	0.511571833	Rab31	RAB31, member RAS oncogene family	K07891|1|7e-109|398|mmu:106572|Ras-related protein Rab-22	-	-	-	-
13830	2816	43.18333333	50.6	0.228662775	Up	0.511276039	Stom	stomatin	K17286|1|5e-141|504|mmu:13830|erythrocyte band 7 integral membrane protein	GO:0043232;GO:0031988//membrane-bounded vesicle;GO:0016021//integral component of membrane	-	GO:0051259//protein oligomerization	gi|7710018|ref|NP_038543.1|/4.6664e-140/erythrocyte band 7 integral membrane protein [Mus musculus]
21407	949	18.33	22.02333333	0.264826058	Up	0.511016098	Tcf15	transcription factor 15	K09070|1|1e-82|308|rno:296272|transcription factor 15	GO:0043231//intracellular membrane-bounded organelle	GO:0003676//nucleic acid binding;GO:0005515//protein binding	GO:0007498//mesoderm development;GO:0003002//regionalization;GO:0050905//neuromuscular process;GO:0007423//sensory organ development;GO:0008544//epidermis development;GO:0009887//organ morphogenesis;GO:0001501//skeletal system development;GO:0006351//transcription, DNA-templated;GO:0007631//feeding behavior	gi|568916160|ref|XP_006499163.1|/8.28259e-85/PREDICTED: transcription factor 15 isoform X1 [Mus musculus]
225845	3523	22.74	27.06	0.250929585	Up	0.509949446	Pla2g16	phospholipase A2, group XVI	K16817|1|4e-63|246|mmu:225845|HRAS-like suppressor 3 [EC:3.1.1.32 3.1.1.4]	-	-	-	-
14465	3194	80.12666667	68.57666667	-0.22456468	Down	0.509797067	Gata6	GATA binding protein 6	K17897|1|0.0|893|mmu:14465|GATA-binding protein 6	GO:0031981//nuclear lumen;GO:0043234//protein complex	GO:0046872//metal ion binding;GO:0019900//kinase binding;GO:0001085//RNA polymerase II transcription factor binding;GO:0043566//structure-specific DNA binding;GO:0000981//RNA polymerase II transcription factor activity, sequence-specific DNA binding;GO:0000977//RNA polymerase II regulatory region sequence-specific DNA binding	GO:0002065;GO:0032905;GO:0006915//apoptotic process;GO:0060487//lung epithelial cell differentiation;GO:0008284//positive regulation of cell proliferation;GO:0042692//muscle cell differentiation;GO:0001709//cell fate determination;GO:0008406//gonad development;GO:0043009//chordate embryonic development;GO:0003299;GO:0006796//phosphate-containing compound metabolic process;GO:0035051//cardiocyte d…	gi|46909571|ref|NP_034388.2|/0/transcription factor GATA-6 [Mus musculus]
22142	1591	402.9233333	349.4566667	-0.205391785	Down	0.509788104	Tuba1a	tubulin, alpha 1A	K07374|1|0.0|859|dre:573216|tubulin alpha	GO:0005874//microtubule;GO:0044444//cytoplasmic part	GO:0005198//structural molecule activity;GO:0032550;GO:0017111//nucleoside-triphosphatase activity;GO:0046983//protein dimerization activity	GO:0007010//cytoskeleton organization;GO:0006458//'de novo' protein folding;GO:0044772//mitotic cell cycle phase transition;GO:0044765//single-organism transport;GO:0043623//cellular protein complex assembly;GO:0009154//purine ribonucleotide catabolic process	gi|6755901|ref|NP_035783.1|/0/tubulin alpha-1A chain [Mus musculus]
23999	1594	29.25666667	34.50666667	0.23810971	Up	0.509653652	Twf2	twinfilin actin binding protein 2	K08870|1|0.0|666|mmu:23999|twinfilin	GO:0043005//neuron projection;GO:0005902//microvillus;GO:0031252//cell leading edge;GO:0043292//contractile fiber	GO:0032550;GO:0019901//protein kinase binding;GO:0003779//actin binding;GO:0043168//anion binding	GO:0070848//response to growth factor;GO:0030307//positive regulation of cell growth;GO:0032526//response to retinoic acid;GO:0010975//regulation of neuron projection development;GO:0032530;GO:0010591//regulation of lamellipodium assembly;GO:0051693//actin filament capping	gi|6755224|ref|NP_036006.1|/0/twinfilin-2 [Mus musculus]
330814	8202	12.31666667	9.94	-0.309294107	Down	0.509635725	Adgrl1	adhesion G protein-coupled receptor L1	K04592|1|0.0|2529|mmu:330814|latrophilin 1	GO:0031224//intrinsic component of membrane;GO:0044327//dendritic spine head;GO:0097060//synaptic membrane	GO:0004888//transmembrane signaling receptor activity;GO:0005515//protein binding	GO:0007417//central nervous system development;GO:0016337//single organismal cell-cell adhesion;GO:0051094//positive regulation of developmental process;GO:0006887//exocytosis;GO:0007186//G-protein coupled receptor signaling pathway;GO:0019722//calcium-mediated signaling	gi|913517852|ref|XP_013210535.1|/0/PREDICTED: latrophilin-1 isoform X2 [Microtus ochrogaster]
72657	679.04	47.37	40.33	-0.232120266	Down	0.5095192	2700094K13Rik	RIKEN cDNA 2700094K13 gene	-	-	-	GO:0019725//cellular homeostasis;GO:0019725//cellular homeostasis	gi|76781489|ref|NP_001028338.1|/6.74819e-49/selenoprotein H [Mus musculus]
74569	4607	9.543333333	7.516666667	-0.344400237	Down	0.509474382	Ttc17	tetratricopeptide repeat domain 17	-	-	-	-	gi|124430551|ref|NP_898929.2|/0/tetratricopeptide repeat protein 17 [Mus musculus]
13628	2111	355.37	307.7966667	-0.207344288	Down	0.509250296	Eef1a2	eukaryotic translation elongation factor 1 alpha 2	K03231|1|0.0|912|rno:24799|elongation factor 1-alpha	GO:0043231//intracellular membrane-bounded organelle;GO:0044297//cell body;GO:0043234//protein complex	GO:0032550;GO:0017111//nucleoside-triphosphatase activity;GO:0008135//translation factor activity, RNA binding	GO:0042221//response to chemical;GO:0006412//translation;GO:0006915//apoptotic process;GO:0009154//purine ribonucleotide catabolic process	gi|913508551|ref|XP_013207515.1|/0/PREDICTED: elongation factor 1-alpha 2 [Microtus ochrogaster]
12322	4258.16	47.19	40.23	-0.230209434	Down	0.509169625	Camk2a	calcium/calmodulin-dependent protein kinase II alpha	K04515|1|0.0|954|ssc:100626014|calcium/calmodulin-dependent protein kinase (CaM kinase) II [EC:2.7.11.17]	GO:0031981//nuclear lumen;GO:0097060//synaptic membrane;GO:0030425//dendrite;GO:0030139//endocytic vesicle;GO:0043234//protein complex;GO:0031981//nuclear lumen;GO:0097060//synaptic membrane;GO:0030425//dendrite;GO:0030139//endocytic vesicle;GO:0043234//protein complex;GO:0031981//nuclear lumen;GO:0097060//synaptic membrane;GO:0030425//dendrite;GO:0030139//endocytic vesicle;GO:0043234//protein co…	GO:0005102//receptor binding;GO:0032550;GO:0004674//protein serine/threonine kinase activity;GO:0005102//receptor binding;GO:0032550;GO:0004674//protein serine/threonine kinase activity;GO:0005102//receptor binding;GO:0032550;GO:0004674//protein serine/threonine kinase activity	GO:0044772//mitotic cell cycle phase transition;GO:0007269//neurotransmitter secretion;GO:0048167//regulation of synaptic plasticity;GO:0051091//positive regulation of sequence-specific DNA binding transcription factor activity;GO:0019221//cytokine-mediated signaling pathway;GO:0006468//protein phosphorylation;GO:0070838//divalent metal ion transport;GO:0007215//glutamate receptor signaling pathw…	gi|39104626|dbj|BAC65692.3|/0/mKIAA0968 protein [Mus musculus]
320683	6116	10.33333333	8.216666667	-0.330680569	Down	0.509044136	Zfp629	zinc finger protein 629	K09228|1|0.0|695|pss:102456868|KRAB domain-containing zinc finger protein	GO:0043231//intracellular membrane-bounded organelle	GO:0046914//transition metal ion binding;GO:0003676//nucleic acid binding	GO:0006351//transcription, DNA-templated	gi|568950877|ref|XP_006508015.1|/0/PREDICTED: zinc finger protein 629 isoform X2 [Mus musculus]
14131	1353	5.35	7.02	0.391932139	Up	0.508981392	Fcgr3	Fc receptor, IgG, low affinity III	K16824|1|9e-151|535|mmu:14131|low affinity immunoglobulin gamma Fc region receptor II-c;K06472|2|3e-111|404|rno:498276|low affinity immunoglobulin gamma Fc region receptor II-a;K06463|5|4e-107|390|rno:116591|low affinity immunoglobulin gamma Fc region receptor III	GO:0031224//intrinsic component of membrane	GO:0019763//immunoglobulin receptor activity;GO:0019865//immunoglobulin binding	GO:0001802;GO:0006909//phagocytosis;GO:0006837//serotonin transport;GO:0002274;GO:0002474//antigen processing and presentation of peptide antigen via MHC class I;GO:0038093//Fc receptor signaling pathway;GO:0001794;GO:0007399//nervous system development;GO:0042108//positive regulation of cytokine biosynthetic process;GO:0001810;GO:0030595//leukocyte chemotaxis	gi|190570188|ref|NP_034318.2|/7.47596e-150/low affinity immunoglobulin gamma Fc region receptor III precursor [Mus musculus]
67887	1914	65.65	76.43	0.219344019	Up	0.508685598	Saraf	store-operated calcium entry-associated regulatory factor	-	GO:0031227//intrinsic component of endoplasmic reticulum membrane	GO:0005262//calcium channel activity	GO:0051924//regulation of calcium ion transport	gi|19353203|gb|AAH24888.1|/1.27265e-135/Tmem66 protein [Mus musculus]
100037282	1614	45.38	38.62	-0.232708445	Down	0.508210534	Rsph3b	radial spoke 3B homolog (Chlamydomonas)	-	-	-	-	gi|82571474|gb|AAI10285.1|/0/Rshl2a protein [Mus musculus]
76267	3474	21.60666667	18.05666667	-0.25894493	Down	0.508058155	Fads1	fatty acid desaturase 1	K10224|1|0.0|875|mmu:76267|acyl-CoA (8-3)-desaturase (Delta-5 desaturase) [EC:1.14.19.44]	GO:0043231//intracellular membrane-bounded organelle;GO:0031224//intrinsic component of membrane;GO:0031090//organelle membrane	GO:0046914//transition metal ion binding;GO:0016215//acyl-CoA desaturase activity;GO:0046906//tetrapyrrole binding	GO:0051234//establishment of localization;GO:0006351//transcription, DNA-templated;GO:0001676//long-chain fatty acid metabolic process;GO:0034285;GO:0006091//generation of precursor metabolites and energy;GO:0006633//fatty acid biosynthetic process;GO:0006690//icosanoid metabolic process;GO:0007154//cell communication;GO:0043434//response to peptide hormone;GO:0033273//response to vitamin;GO:0030…	gi|22164784|ref|NP_666206.1|/0/fatty acid desaturase 1 [Mus musculus]
77744	2293	4.02	2.78	-0.532110618	Down	0.507959557	Bora	bora, aurora kinase A activator	K16831|1|0.0|960|mmu:77744|protein aurora borealis	-	GO:0019900//kinase binding	GO:0008104//protein localization;GO:0007052//mitotic spindle organization;GO:0007067//mitotic nuclear division	gi|148668129|gb|EDL00459.1|/0/RIKEN cDNA 6720463M24, isoform CRA_d, partial [Mus musculus]
108816	4551	8.18	10.28333333	0.33013524	Up	0.50794163	4933409K07Rik	RIKEN cDNA 4933409K07 gene	K04676|1|2e-23|114|cge:100762264|mothers against decapentaplegic homolog 1;K04257|2|1e-11|75.9|mmu:259023|olfactory receptor;K06751|3|1e-11|75.9|mmu:100529082|major histocompatibility complex, class I	-	-	-	gi|49117662|gb|AAH72647.1|/0/RIKEN cDNA 4933409K07 gene [Mus musculus]
11867	1555	63.07333333	73.42666667	0.219273928	Up	0.507878886	Arpc1b	actin related protein 2/3 complex, subunit 1B	K05757|1|0.0|748|mmu:11867|actin related protein 2/3 complex, subunit 1A/1B	GO:0015629//actin cytoskeleton	-	GO:0008064//regulation of actin polymerization or depolymerization	gi|160837788|ref|NP_075631.2|/0/actin-related protein 2/3 complex subunit 1B [Mus musculus]
242894	2120.34	12.16333333	9.823333333	-0.30825409	Down	0.507816141	Actr3b	ARP3 actin-related protein 3B	K18584|1|0.0|784|mmu:242894|actin-related protein 3	GO:0015629//actin cytoskeleton;GO:0015629//actin cytoskeleton	GO:0008092//cytoskeletal protein binding;GO:0032550;GO:0008092//cytoskeletal protein binding;GO:0032550	GO:0045010//actin nucleation;GO:0045010//actin nucleation	gi|52345394|ref|NP_001004365.1|/0/actin-related protein 3B isoform 1 [Mus musculus]
106344	1231	8.836666667	6.923333333	-0.352035454	Down	0.50773547	Rfc4	replication factor C (activator 1) 4	K10755|1|0.0|711|mmu:106344|replication factor C subunit 2/4	GO:0005657//replication fork;GO:0043231//intracellular membrane-bounded organelle	GO:0003676//nucleic acid binding;GO:0016462//pyrophosphatase activity;GO:0032550	GO:0006259//DNA metabolic process	gi|21703948|ref|NP_663455.1|/0/replication factor C subunit 4 [Mus musculus]
14788	2676	4.573333333	3.256666667	-0.489850014	Down	0.507618945	Gpr162	G protein-coupled receptor 162	K08440|1|0.0|840|mmu:14788|G protein-coupled receptor 162	GO:0016020//membrane	GO:0004871//signal transducer activity	GO:0007165//signal transduction	gi|7305103|ref|NP_038561.1|/0/probable G-protein coupled receptor 162 [Mus musculus]
70772	1304.64	10.24333333	8.156666667	-0.328633666	Down	0.507376932	Ggnbp1	gametogenetin binding protein 1	K11835|1|6e-08|61.6|mze:101478314|ubiquitin carboxyl-terminal hydrolase 4/11/15 [EC:3.4.19.12]	GO:0005740//mitochondrial envelope;GO:0016020//membrane;GO:0005740//mitochondrial envelope;GO:0016020//membrane	GO:0005488//binding;GO:0005488//binding	GO:0007005//mitochondrion organization;GO:0048232//male gamete generation;GO:0048869//cellular developmental process;GO:0007005//mitochondrion organization;GO:0048232//male gamete generation;GO:0048869//cellular developmental process	gi|353523860|ref|NP_001238810.1|/7.56071e-147/gametogenetin-binding protein 1 isoform b [Mus musculus]
66469	785	26.07	21.92666667	-0.249704075	Down	0.507350041	Fam213b	family with sequence similarity 213, member B	K15717|1|7e-94|345|mmu:66469|prostamide/prostaglandin F2alpha synthase [EC:1.11.1.20]	GO:0044444//cytoplasmic part	GO:0016616//oxidoreductase activity, acting on the CH-OH group of donors, NAD or NADP as acceptor	GO:0006693//prostaglandin metabolic process	gi|27754130|ref|NP_079858.2|/5.82486e-93/prostamide/prostaglandin F synthase [Mus musculus]
16985	1995.73	38.33333333	44.93	0.229079607	Up	0.507323151	Lsp1	lymphocyte specific 1	K14957|1|1e-140|503|mmu:16985|lymphocyte-specific protein 1	GO:0016020//membrane;GO:0016020//membrane;GO:0016020//membrane;GO:0016020//membrane;GO:0016020//membrane;GO:0016020//membrane	GO:0060089;GO:0060089;GO:0060089;GO:0060089;GO:0060089;GO:0060089	GO:0006950//response to stress;GO:0042221//response to chemical;GO:0012501//programmed cell death;GO:0006996//organelle organization;GO:0007154//cell communication;GO:0006950//response to stress;GO:0042221//response to chemical;GO:0012501//programmed cell death;GO:0006996//organelle organization;GO:0007154//cell communication;GO:0006950//response to stress;GO:0042221//response to chemical;GO:0012…	gi|11225264|ref|NP_062264.1|/1.7385e-149/lymphocyte-specific protein 1 isoform 2 [Mus musculus]
319183	429	0.01	0.45	5.491853096	Up	0.507099064	Hist1h2bj	histone cluster 1, H2bj	K11252|1|3e-44|178|pps:100984497|histone H2B	GO:0000785//chromatin;GO:0043231//intracellular membrane-bounded organelle	GO:0003676//nucleic acid binding;GO:0046983//protein dimerization activity	GO:0034728//nucleosome organization	gi|355558373|gb|EHH15153.1|/1.55802e-43/hypothetical protein EGK_01208 [Macaca mulatta]
12643	1653	0.53	1.28	1.272079545	Up	0.506982539	Chad	chondroadherin	K06248|1|0.0|657|mmu:12643|chondroadherin	GO:0031012//extracellular matrix	-	-	gi|6680926|ref|NP_031715.1|/0/chondroadherin precursor [Mus musculus]
319713	4291.83	22.15666667	26.26333333	0.245309181	Up	0.506973576	Ablim3	actin binding LIM protein family, member 3	K07520|1|0.0|1335|mmu:319713|actin-binding LIM protein	GO:0044424;GO:0044424	GO:0008092//cytoskeletal protein binding;GO:0046914//transition metal ion binding;GO:0008092//cytoskeletal protein binding;GO:0046914//transition metal ion binding	GO:0006996//organelle organization;GO:0006366//transcription from RNA polymerase II promoter;GO:0006996//organelle organization;GO:0006366//transcription from RNA polymerase II promoter	gi|50510665|dbj|BAD32318.1|/0/mKIAA0843 protein [Mus musculus]
74840	2206	32.77666667	27.84	-0.235509931	Down	0.506973576	Manf	mesencephalic astrocyte-derived neurotrophic factor	K13190|1|2e-94|349|fca:101090926|RNA-binding protein 15	GO:0044421;GO:0043231//intracellular membrane-bounded organelle;GO:0044444//cytoplasmic part	GO:0005102//receptor binding	GO:0035966//response to topologically incorrect protein;GO:0001980//regulation of systemic arterial blood pressure by ischemic conditions	gi|110625813|ref|NP_083379.2|/3.30674e-98/mesencephalic astrocyte-derived neurotrophic factor precursor [Mus musculus]
67445	1383	5.62	7.32	0.381273518	Up	0.506928758	C1qtnf4	C1q and tumor necrosis factor related protein 4	K19470|1|1e-19|100|bfo:BRAFLDRAFT_91625|complement C1q tumor necrosis factor-related protein 6;K18744|3|1e-16|90.1|ngi:103737773|caprin-2	GO:0044421	GO:0005102//receptor binding	-	gi|635013582|ref|XP_007997484.1|/1.59309e-163/PREDICTED: complement C1q tumor necrosis factor-related protein 4 [Chlorocebus sabaeus]
110310	1602	1.623333333	2.646666667	0.705217235	Up	0.506749489	Krt7	keratin 7	K07605|1|0.0|816|rno:300242|type II keratin, basic	GO:0031981//nuclear lumen;GO:0005882//intermediate filament	GO:0005488//binding	GO:0006412//translation;GO:0006259//DNA metabolic process;GO:0022403	gi|148672099|gb|EDL04046.1|/0/keratin 7, isoform CRA_a, partial [Mus musculus]
20316	1284	27.08333333	31.99666667	0.240516304	Up	0.506677781	Sdf2	stromal cell derived factor 2	K15692|1|3e-15|85.5|tsp:Tsp_05947|E3 ubiquitin-protein ligase RNF13 [EC:2.3.2.27];K00728|2|1e-09|66.6|bmor:101741371|dolichyl-phosphate-mannose-protein mannosyltransferase [EC:2.4.1.109]	-	-	-	gi|226958306|ref|NP_033169.3|/4.85393e-103/stromal cell-derived factor 2 precursor [Mus musculus]
228608	1944.91	21.56	25.63	0.249476301	Up	0.506381987	Smox	spermine oxidase	K12259|1|0.0|1120|mmu:228608|spermine oxidase [EC:1.5.3.16 1.5.3.-]	GO:0044424;GO:0044424;GO:0044424;GO:0044424;GO:0044424;GO:0044424;GO:0044424;GO:0044424;GO:0043231//intracellular membrane-bounded organelle;GO:0044444//cytoplasmic part	GO:0016647//oxidoreductase activity, acting on the CH-NH group of donors, oxygen as acceptor;GO:0016647//oxidoreductase activity, acting on the CH-NH group of donors, oxygen as acceptor;GO:0016647//oxidoreductase activity, acting on the CH-NH group of donors, oxygen as acceptor;GO:0016647//oxidoreductase activity, acting on the CH-NH group of donors, oxygen as acceptor;GO:0016647//oxidoreductase …	GO:0006598//polyamine catabolic process;GO:0044710;GO:0006598//polyamine catabolic process;GO:0044710;GO:0006598//polyamine catabolic process;GO:0044710;GO:0006598//polyamine catabolic process;GO:0044710;GO:0006598//polyamine catabolic process;GO:0044710;GO:0006598//polyamine catabolic process;GO:0044710;GO:0006598//polyamine catabolic process;GO:0044710;GO:0006598//polyamine catabolic process;GO…	gi|295389757|ref|NP_001171308.1|/0/spermine oxidase isoform f [Mus musculus]
19012	1627.57	36.32333333	42.73	0.234352715	Up	0.506355097	Plpp1	phospholipid phosphatase 1	K01080|1|2e-164|581|mmu:19012|phosphatidate phosphatase [EC:3.1.3.4]	-	-	-	-
76478	1685.61	21.35333333	25.41	0.250935078	Up	0.506220645	Haus8	4HAUS augmin-like complex, subunit 8	K16591|1|4e-164|580|mmu:76478|HAUS augmin-like complex subunit 8	GO:0005815//microtubule organizing center;GO:0005875//microtubule associated complex;GO:0005815//microtubule organizing center;GO:0005875//microtubule associated complex	-	GO:0006461//protein complex assembly;GO:0031023//microtubule organizing center organization;GO:0000087//mitotic M phase;GO:0006461//protein complex assembly;GO:0031023//microtubule organizing center organization;GO:0000087//mitotic M phase	gi|251823893|ref|NP_083897.2|/1.44715e-164/HAUS augmin-like complex subunit 8 isoform 2 [Mus musculus]
69161	1107	17.56	21.01	0.258783317	Up	0.506220645	Manbal	mannosidase, beta A, lysosomal-like	-	GO:0031224//intrinsic component of membrane	-	-	gi|148674286|gb|EDL06233.1|/2.747e-40/mannosidase, beta A, lysosomal-like, isoform CRA_b, partial [Mus musculus]
100306954	132	5.666666667	7.356666667	0.376551883	Up	0.50613101	Snora17	small nucleolar RNA, H/ACA box 17	-	-	-	-	-
20536	4441	31.57333333	26.73	-0.240246743	Down	0.506014485	Slc4a3	solute carrier family 4 (anion exchanger), member 3	K13856|1|0.0|1868|mmu:20536|solute carrier family 4 (anion exchanger), member 3	GO:0016021//integral component of membrane	GO:0015301//anion:anion antiporter activity	GO:0015711//organic anion transport;GO:0030641//regulation of cellular pH	gi|165377246|ref|NP_033234.2|/0/anion exchange protein 3 [Mus musculus]
12428	2827	25.01666667	20.98	-0.253874893	Down	0.506014485	Ccna2	cyclin A2	K06627|1|0.0|845|mmu:12428|cyclin A	GO:0045120//pronucleus	GO:0019900//kinase binding	GO:0006351//transcription, DNA-templated;GO:0043627//response to estrogen;GO:0043434//response to peptide hormone;GO:0008284//positive regulation of cell proliferation;GO:0007264//small GTPase mediated signal transduction;GO:0051726//regulation of cell cycle;GO:0009887//organ morphogenesis;GO:0000087//mitotic M phase	gi|161353444|ref|NP_033958.2|/0/cyclin-A2 [Mus musculus]
14609	3105	212.9466667	184.7033333	-0.205282244	Down	0.505915887	Gja1	gap junction protein, alpha 1	K07372|1|0.0|706|fca:101100211|gap junction protein, alpha 1	GO:0000323//lytic vacuole;GO:0005921//gap junction;GO:0043234//protein complex;GO:0043232;GO:0031966//mitochondrial membrane;GO:0000139//Golgi membrane;GO:0044459;GO:0016021//integral component of membrane;GO:0005913//cell-cell adherens junction;GO:0005770//late endosome;GO:0044291//cell-cell contact zone	GO:0060089;GO:0019904//protein domain specific binding;GO:0022829//wide pore channel activity;GO:0015631//tubulin binding	GO:0006461//protein complex assembly;GO:0010467//gene expression;GO:0006954//inflammatory response;GO:0015711//organic anion transport;GO:0002064//epithelial cell development;GO:0001662//behavioral fear response;GO:0030278//regulation of ossification;GO:0019229//regulation of vasoconstriction;GO:0030010//establishment of cell polarity;GO:0009612//response to mechanical stimulus;GO:0043009//chorda…	gi|33286888|gb|AAH55375.1|/0/Gja1 protein [Mus musculus]
12843	5222	181.4666667	209.62	0.208071806	Up	0.505880033	Col1a2	collagen, type I, alpha 2	K06236|1|0.0|793|mmu:12843|collagen, type I, alpha	-	-	-	-
59054	1590	31.77333333	26.97	-0.236460929	Down	0.505638019	Mrps30	mitochondrial ribosomal protein S30	K17409|1|0.0|739|mmu:59054|small subunit ribosomal protein S30	GO:0043231//intracellular membrane-bounded organelle;GO:0030529//intracellular ribonucleoprotein complex	GO:0005198//structural molecule activity	GO:0010467//gene expression	gi|148686412|gb|EDL18359.1|/0/mitochondrial ribosomal protein S30, partial [Mus musculus]
101540	3510.46	13.12333333	15.92666667	0.279310141	Up	0.505530458	Prkd2	protein kinase D2	K06070|1|0.0|1580|mmu:101540|protein kinase D [EC:2.7.11.13]	GO:0043231//intracellular membrane-bounded organelle;GO:0016020//membrane;GO:0043231//intracellular membrane-bounded organelle;GO:0016020//membrane	GO:0004674//protein serine/threonine kinase activity;GO:0008289//lipid binding;GO:0032550;GO:0043169//cation binding;GO:0004674//protein serine/threonine kinase activity;GO:0008289//lipid binding;GO:0032550;GO:0043169//cation binding	GO:0001935//endothelial cell proliferation;GO:0010557//positive regulation of macromolecule biosynthetic process;GO:0010595//positive regulation of endothelial cell migration;GO:0051091//positive regulation of sequence-specific DNA binding transcription factor activity;GO:0043410//positive regulation of MAPK cascade;GO:0001934//positive regulation of protein phosphorylation;GO:0001819//positive r…	gi|148710129|gb|EDL42075.1|/0/protein kinase D2, isoform CRA_a, partial [Mus musculus]
224093	3075	17.37333333	20.79666667	0.259477726	Up	0.505467714	Fam43a	family with sequence similarity 43, member A	K14539|1|3e-35|153|cmk:103184473|large subunit GTPase 1 [EC:3.6.1.-];K12474|2|2e-10|70.9|sko:102804161|low density lipoprotein receptor adapter protein 1	-	-	-	gi|29244026|ref|NP_808300.1|/0/protein FAM43A [Mus musculus]
12554	3913	57.1	66.40666667	0.217837338	Up	0.50545875	Cdh13	cadherin 13	K06808|1|0.0|1364|mmu:12554|cadherin 13, H-cadherin	-	-	-	-
20643	508	65.6	56.30333333	-0.220475478	Down	0.505440823	Snrpe	small nuclear ribonucleoprotein E	K11097|1|2e-41|170|umr:103657741|small nuclear ribonucleoprotein E	GO:0030532//small nuclear ribonucleoprotein complex;GO:0005681//spliceosomal complex;GO:0031981//nuclear lumen;GO:0044444//cytoplasmic part	GO:0003676//nucleic acid binding	GO:0000398//mRNA splicing, via spliceosome;GO:0006366//transcription from RNA polymerase II promoter	gi|148707696|gb|EDL39643.1|/1.59055e-44/small nuclear ribonucleoprotein E, isoform CRA_a, partial [Mus musculus]
329659	1541	2.776666667	3.996666667	0.525443258	Up	0.505440823	E130311K13Rik	RIKEN cDNA E130311K13 gene	K02970|1|1e-14|84.0|tsp:Tsp_11893|small subunit ribosomal protein S21;K17081|2|3e-12|75.9|loa:LOAG_08798|prohibitin 2	GO:0031224//intrinsic component of membrane	GO:0097159//organic cyclic compound binding	-	gi|29244450|ref|NP_808524.1|/4.70931e-167/protein C3orf33 homolog [Mus musculus]
100628593	79	41.86666667	35.7	-0.229877984	Down	0.505073321	Mir5125	microRNA 5125	-	-	-	-	-
14612	1686	25.88333333	30.64333333	0.243549816	Up	0.505064358	Gja4	gap junction protein, alpha 4	K07613|1|0.0|659|mmu:14612|gap junction protein, alpha 4	GO:0005921//gap junction;GO:0031224//intrinsic component of membrane	-	GO:0070838//divalent metal ion transport;GO:0033555//multicellular organismal response to stress;GO:0009888//tissue development;GO:0001944//vasculature development;GO:0007154//cell communication	gi|6680003|ref|NP_032146.1|/0/gap junction alpha-4 protein [Mus musculus]
18626	4662.61	31.55666667	26.80333333	-0.235532392	Down	0.504938869	Per1	period circadian clock 1	K02633|1|0.0|1543|mmu:18626|period circadian protein	GO:0043231//intracellular membrane-bounded organelle;GO:0043231//intracellular membrane-bounded organelle	GO:0000977//RNA polymerase II regulatory region sequence-specific DNA binding;GO:0000977//RNA polymerase II regulatory region sequence-specific DNA binding	GO:0007623//circadian rhythm;GO:0006366//transcription from RNA polymerase II promoter;GO:0007623//circadian rhythm;GO:0006366//transcription from RNA polymerase II promoter	gi|226823277|ref|NP_035195.2|/0/period circadian protein homolog 1 [Mus musculus]
70394	1665	15.56	12.78333333	-0.283577983	Down	0.504849235	Kptn	kaptin	-	GO:0044424	GO:0008092//cytoskeletal protein binding	-	gi|228480267|ref|NP_598488.2|/0/kaptin [Mus musculus]
50912	2804.41	41.83666667	35.74333333	-0.227093727	Down	0.504696856	Exosc10	exosome component 10	K12591|1|0.0|1597|mmu:50912|exosome complex exonuclease RRP6 [EC:3.1.13.-]	-	-	-	-
69550	866	25.69333333	30.40333333	0.242835434	Up	0.504607221	Bst2	bone marrow stromal cell antigen 2	K06731|1|5e-65|249|mmu:69550|bone marrow stromal cell antigen 2	GO:0043231//intracellular membrane-bounded organelle;GO:0031224//intrinsic component of membrane;GO:0044459;GO:0044444//cytoplasmic part	GO:0060089;GO:0042802//identical protein binding;GO:0004866//endopeptidase inhibitor activity	GO:0051707//response to other organism;GO:0019079//viral genome replication;GO:0006955//immune response;GO:0030036//actin cytoskeleton organization;GO:0034097//response to cytokine;GO:0002252;GO:0007249//I-kappaB kinase/NF-kappaB signaling;GO:0016049//cell growth;GO:0006952//defense response;GO:0043901;GO:0016477//cell migration	gi|148696985|gb|EDL28932.1|/2.52405e-66/bone marrow stromal cell antigen 2, isoform CRA_b, partial [Mus musculus]
434179	3166	11.61	14.17	0.287471786	Up	0.504221792	Gm5595	zinc finger protein 975	K09228|1|0.0|1156|mmu:434179|KRAB domain-containing zinc finger protein	-	-	-	gi|148680477|gb|EDL12424.1|/0/mCG140430, isoform CRA_b, partial [Mus musculus]
109815	1208	17.13666667	20.5	0.258537398	Up	0.504203865	Vimp	VCP-interacting membrane protein	K14025|1|8e-73|276|mmu:109815|selenoprotein S	-	-	-	-
100316735	75	1.83	0.96	-0.930737338	Down	0.504159048	Mir432	microRNA 432	-	-	-	-	-
213068	2931	10.71666667	8.596666667	-0.318006964	Down	0.504078377	Tmem71	transmembrane protein 71	K19753|1|5e-28|129|ccw:104692632|protein TilB	GO:0031224//intrinsic component of membrane	-	-	gi|27369716|ref|NP_766102.1|/4.28086e-144/transmembrane protein 71 [Mus musculus]
19124	1504	3.066666667	4.34	0.501023682	Up	0.503934961	Procr	protein C receptor, endothelial	K06557|1|2e-119|432|mmu:19124|protein C receptor, endothelial (EPCR)	GO:0005815//microtubule organizing center;GO:0031224//intrinsic component of membrane	GO:0005515//protein binding	GO:0007599//hemostasis;GO:0050817//coagulation;GO:0002376//immune system process	gi|251823822|ref|NP_035301.2|/1.3513e-118/endothelial protein C receptor precursor [Mus musculus]
17930	4953	135.06	156.7266667	0.214650209	Up	0.5038274	Myom2	myomesin 2	K12567|1|1e-71|275|sko:100367237|titin [EC:2.7.11.1]	GO:0031672//A band	GO:0005198//structural molecule activity	GO:0003012//muscle system process	gi|568953176|ref|XP_006508790.1|/0/PREDICTED: myomesin-2 isoform X2 [Mus musculus]
75255	801.76	4.7	6.236666667	0.408114396	Up	0.503773619	4930562F07Rik	RIKEN cDNA 4930562F07 gene	-	-	-	-	gi|148707400|gb|EDL39347.1|/2.4002e-63/mCG146136, partial [Mus musculus]
19193	1774	2.203333333	1.266666667	-0.798650853	Down	0.503522642	Pipox	pipecolic acid oxidase	K00306|1|0.0|810|mmu:19193|sarcosine oxidase / L-pipecolate oxidase [EC:1.5.3.1 1.5.3.7]	-	-	-	-
109731	2428	5.353333333	3.933333333	-0.444685033	Down	0.503406117	Maob	monoamine oxidase B	K00274|1|0.0|1019|mmu:109731|monoamine oxidase [EC:1.4.3.4]	GO:0031966//mitochondrial membrane;GO:0031224//intrinsic component of membrane;GO:0019866//organelle inner membrane	GO:0000166//nucleotide binding;GO:0016641//oxidoreductase activity, acting on the CH-NH2 group of donors, oxygen as acceptor;GO:0042802//identical protein binding	GO:0042053//regulation of dopamine metabolic process;GO:0051384//response to glucocorticoid;GO:0042133//neurotransmitter metabolic process;GO:0010038//response to metal ion;GO:0097305//response to alcohol;GO:0002237//response to molecule of bacterial origin;GO:0001820//serotonin secretion	gi|257196228|ref|NP_766366.2|/0/amine oxidase [flavin-containing] B [Mus musculus]
100113364	116	0.01	0.443333333	5.470319935	Up	0.503002761	Snora15	small nucleolar RNA, H/ACA box 15	-	-	-	-	-
319655	2017	33.89666667	39.7	0.227995599	Up	0.502931053	Podxl2	podocalyxin-like 2	K06818|1|0.0|931|mmu:319655|podocalyxin-like 2	GO:0031224//intrinsic component of membrane	-	GO:0007159//leukocyte cell-cell adhesion	gi|568942122|ref|XP_006506309.1|/0/PREDICTED: podocalyxin-like protein 2 isoform X3 [Mus musculus]
102465150	117	0.436666667	0.01	-5.448460501	Down	0.502877272	Mir6244	microRNA 6244	K18668|1|1e-16|87.0|mmu:244871|ribonuclease ZC3H12 [EC:3.1.-.-]	-	GO:0097159//organic cyclic compound binding;GO:0046914//transition metal ion binding	-	gi|148693839|gb|EDL25786.1|/1.06455e-15/mCG4830, partial [Mus musculus]
76263	930	15.42333333	12.72	-0.278015928	Down	0.502348428	Gstk1	glutathione S-transferase kappa 1	K13299|1|2e-128|460|mmu:76263|glutathione S-transferase kappa 1 [EC:2.5.1.18]	GO:0019866//organelle inner membrane;GO:0042579//microbody;GO:0044429	GO:0015036//disulfide oxidoreductase activity;GO:0005515//protein binding;GO:0004601//peroxidase activity;GO:0016765//transferase activity, transferring alkyl or aryl (other than methyl) groups	GO:0006790//sulfur compound metabolic process;GO:0044710	gi|21313138|ref|NP_083831.1|/1.71185e-127/glutathione S-transferase kappa 1 [Mus musculus]
227613	1600	137.5233333	119.29	-0.205203311	Down	0.50204367	Tubb4b	tubulin, beta 4B class IVB	K07375|1|0.0|831|lcm:102348335|tubulin beta	GO:0016020//membrane;GO:0043231//intracellular membrane-bounded organelle;GO:0015630//microtubule cytoskeleton;GO:0043234//protein complex;GO:0044444//cytoplasmic part	GO:0042287//MHC protein binding;GO:0005198//structural molecule activity;GO:0032550;GO:0017111//nucleoside-triphosphatase activity	GO:0006458//'de novo' protein folding;GO:0044772//mitotic cell cycle phase transition;GO:0043623//cellular protein complex assembly;GO:0009154//purine ribonucleotide catabolic process;GO:0001909//leukocyte mediated cytotoxicity	gi|634865305|ref|XP_007945164.1|/0/PREDICTED: tubulin beta-4B chain isoform X1 [Orycteropus afer afer]
14239	1311	7.653333333	9.643333333	0.333443681	Up	0.501909218	Foxs1	forkhead box S1	K09412|1|4e-176|619|mmu:14239|forkhead-like 18 protein	-	-	-	gi|148674052|gb|EDL05999.1|/0/forkhead-like 18 (Drosophila), partial [Mus musculus]
67286	911	13.66333333	11.16333333	-0.291541614	Down	0.501819583	Ift22	intraflagellar transport 22	K07935|1|2e-105|384|mmu:67286|intraflagellar transport protein 22	-	-	-	-
51789	3408.76	19.95333333	23.71333333	0.249068696	Up	0.50178373	Tnk2	tyrosine kinase, non-receptor, 2	K08886|1|0.0|1004|mmu:51789|activated CDC42 kinase 1 [EC:2.7.10.2 2.7.11.1]	GO:0043005//neuron projection;GO:0016020//membrane;GO:0030135//coated vesicle;GO:0044297//cell body;GO:0043234//protein complex;GO:0012505//endomembrane system;GO:0043005//neuron projection;GO:0016020//membrane;GO:0030135//coated vesicle;GO:0044297//cell body;GO:0043234//protein complex;GO:0012505//endomembrane system;GO:0043005//neuron projection;GO:0016020//membrane;GO:0030135//coated vesicle;G…	GO:0032550;GO:0004713//protein tyrosine kinase activity;GO:0019904//protein domain specific binding;GO:0070851//growth factor receptor binding;GO:0043169//cation binding;GO:0032550;GO:0004713//protein tyrosine kinase activity;GO:0019904//protein domain specific binding;GO:0070851//growth factor receptor binding;GO:0043169//cation binding;GO:0032550;GO:0004713//protein tyrosine kinase activity;GO:…	GO:0001934//positive regulation of protein phosphorylation;GO:0048259//regulation of receptor-mediated endocytosis;GO:0001934//positive regulation of protein phosphorylation;GO:0048259//regulation of receptor-mediated endocytosis;GO:0001934//positive regulation of protein phosphorylation;GO:0048259//regulation of receptor-mediated endocytosis	gi|148665389|gb|EDK97805.1|/0/tyrosine kinase, non-receptor, 2, isoform CRA_e, partial [Mus musculus]
68943	2367	114.2233333	131.8	0.206492978	Up	0.501685131	Pink1	PTEN induced putative kinase 1	K05688|1|0.0|1013|mmu:68943|PTEN induced putative kinase 1 [EC:2.7.11.1]	-	GO:0004672//protein kinase activity;GO:0032550	GO:0006796//phosphate-containing compound metabolic process;GO:0006464//cellular protein modification process	gi|60360296|dbj|BAD90392.1|/0/mFLJ00387 protein [Mus musculus]
15214	2549	37.36333333	31.83	-0.231236012	Down	0.501245922	Hey2	hairy/enhancer-of-split related with YRPW motif 2	K09091|1|3e-123|445|mmu:15214|hairy and enhancer of split related with YRPW motif	GO:0070822//Sin3-type complex	GO:0003696//satellite DNA binding;GO:0001085//RNA polymerase II transcription factor binding;GO:0000981//RNA polymerase II transcription factor activity, sequence-specific DNA binding;GO:0019899//enzyme binding	GO:0002027//regulation of heart rate;GO:0003177;GO:0008284//positive regulation of cell proliferation;GO:0043392//negative regulation of DNA binding;GO:0003299;GO:0003188//heart valve formation;GO:0042491//auditory receptor cell differentiation;GO:0001837//epithelial to mesenchymal transition;GO:0055001//muscle cell development;GO:0009798//axis specification;GO:0007219//Notch signaling pathway;GO…	gi|7305159|ref|NP_038932.1|/2.29073e-122/hairy/enhancer-of-split related with YRPW motif protein 2 [Mus musculus]
108116	3322.35	7.113333333	9.003333333	0.339933464	Up	0.501147324	Slco3a1	solute carrier organic anion transporter family, member 3a1	K14353|1|0.0|1257|mmu:108116|solute carrier organic anion transporter family, member 3A	GO:0016323//basolateral plasma membrane;GO:0016021//integral component of membrane	GO:0015197//peptide transporter activity;GO:0008509//anion transmembrane transporter activity	GO:0044763;GO:0015833//peptide transport;GO:0015908//fatty acid transport	gi|84579880|ref|NP_076397.2|/0/solute carrier organic anion transporter family member 3A1 isoform 1 [Mus musculus]
66695	2362	9.98	12.29666667	0.301155568	Up	0.500842566	Aspn	asporin	K08120|1|0.0|727|mmu:66695|asporin	GO:0016021//integral component of membrane;GO:0031012//extracellular matrix;GO:0016021//integral component of membrane;GO:0031012//extracellular matrix	GO:0005488//binding;GO:0022829//wide pore channel activity;GO:0005488//binding;GO:0022829//wide pore channel activity	GO:0001503//ossification;GO:0034505//tooth mineralization;GO:0007179//transforming growth factor beta receptor signaling pathway;GO:0001503//ossification;GO:0034505//tooth mineralization;GO:0007179//transforming growth factor beta receptor signaling pathway	gi|27754118|ref|NP_079987.2|/0/asporin preproprotein [Mus musculus]
12628	4365	3.73	5.093333333	0.449434507	Up	0.500708114	Cfh	complement component factor h	K04004|1|0.0|2693|mmu:12628|complement factor H	GO:0043231//intracellular membrane-bounded organelle;GO:0016020//membrane;GO:0044421	GO:0043168//anion binding;GO:0005539//glycosaminoglycan binding	GO:0006956//complement activation;GO:0002673//regulation of acute inflammatory response;GO:0034341//response to interferon-gamma;GO:0032496//response to lipopolysaccharide	gi|109627652|ref|NP_034018.2|/0/complement factor H precursor [Mus musculus]
20893	3113	19.5	16.30666667	-0.258012221	Down	0.500708114	Bhlhe40	basic helix-loop-helix family, member e40	K03729|1|0.0|721|mmu:20893|class B basic helix-loop-helix protein 2	GO:0031981//nuclear lumen	GO:0000982//transcription factor activity, RNA polymerase II core promoter proximal region sequence-specific binding;GO:0001076//transcription factor activity, RNA polymerase II transcription factor binding;GO:0046983//protein dimerization activity;GO:0044212//transcription regulatory region DNA binding;GO:0042802//identical protein binding;GO:0001085//RNA polymerase II transcription factor bindi…	GO:0048731//system development;GO:0009605//response to external stimulus;GO:0006366//transcription from RNA polymerase II promoter;GO:0048167//regulation of synaptic plasticity;GO:0009648//photoperiodism;GO:0044092//negative regulation of molecular function;GO:0007623//circadian rhythm	gi|6755680|ref|NP_035628.1|/0/class E basic helix-loop-helix protein 40 [Mus musculus]
108156	3324	13.51666667	11.05	-0.290693044	Down	0.500681223	Mthfd1	methylenetetrahydrofolate dehydrogenase (NADP+ dependent), methenyltetrahydrofolate cyclohydrolase, formyltetrahydrofolate synthase	K00288|1|0.0|1734|mmu:108156|methylenetetrahydrofolate dehydrogenase (NADP+) / methenyltetrahydrofolate cyclohydrolase / formyltetrahydrofolate synthetase [EC:1.5.1.5 3.5.4.9 6.3.4.3]	-	-	-	gi|148704520|gb|EDL36467.1|/0/methylenetetrahydrofolate dehydrogenase (NADP+ dependent), methenyltetrahydrofolate cyclohydrolase, formyltetrahydrofolate synthase, isoform CRA_b, partial [Mus musculus]
213484	3716	2.583333333	3.753333333	0.538938612	Up	0.500519881	Nudt18	nudix (nucleoside diphosphate linked moiety X)-type motif 18	K17817|1|4e-174|615|mmu:213484|8-oxo-dGDP phosphatase [EC:3.6.1.58]	-	GO:0046872//metal ion binding;GO:0017110//nucleoside-diphosphatase activity	GO:0009154//purine ribonucleotide catabolic process;GO:0009155	gi|148703939|gb|EDL35886.1|/0/nudix (nucleoside diphosphate linked moiety X)-type motif 18, isoform CRA_a, partial [Mus musculus]
72575	2868.52	10.32333333	8.273333333	-0.319368268	Down	0.500412319	C430049B03Rik	RIKEN cDNA C430049B03 gene	-	-	-	-	-
14181	1198	0.496666667	1.213333333	1.28862612	Up	0.500412319	Fgfbp1	fibroblast growth factor binding protein 1	-	GO:0044421;GO:0044464;GO:0016020//membrane;GO:0044421;GO:0044464;GO:0016020//membrane	GO:0019838//growth factor binding;GO:0019838//growth factor binding	GO:0008543//fibroblast growth factor receptor signaling pathway;GO:0008283//cell proliferation;GO:0008543//fibroblast growth factor receptor signaling pathway;GO:0008283//cell proliferation	gi|47132512|ref|NP_032035.2|/4.80209e-134/fibroblast growth factor-binding protein 1 precursor [Mus musculus]
227154	2338	13.83666667	16.70333333	0.271639606	Up	0.500403356	Stradb	STE20-related kinase adaptor beta	K17532|1|0.0|806|mmu:227154|STE20-related kinase adapter protein beta	GO:0043231//intracellular membrane-bounded organelle;GO:0044444//cytoplasmic part	GO:0016301//kinase activity;GO:0032550	GO:0032989;GO:0006915//apoptotic process;GO:0006886//intracellular protein transport;GO:0007169//transmembrane receptor protein tyrosine kinase signaling pathway;GO:0006996//organelle organization;GO:0022402//cell cycle process;GO:0045860//positive regulation of protein kinase activity;GO:0019217//regulation of fatty acid metabolic process;GO:0051403//stress-activated MAPK cascade	gi|148667693|gb|EDL00110.1|/0/mCG117847, isoform CRA_g, partial [Mus musculus]
353156	1381.79	98.16	113.8766667	0.214265015	Up	0.50023305	Egfl7	EGF-like domain 7	K02599|1|6e-14|81.3|ptg:102970846|Notch;K06824|4|7e-13|77.8|tgu:100230214|nephronectin	GO:0044421;GO:0044421;GO:0044421;GO:0044421	GO:0046872//metal ion binding;GO:0046872//metal ion binding;GO:0046872//metal ion binding;GO:0046872//metal ion binding	GO:0048646//anatomical structure formation involved in morphogenesis;GO:0016477//cell migration;GO:0001944//vasculature development;GO:0048869//cellular developmental process;GO:0048646//anatomical structure formation involved in morphogenesis;GO:0016477//cell migration;GO:0001944//vasculature development;GO:0048869//cellular developmental process;GO:0048646//anatomical structure formation involv…	gi|257096010|ref|NP_848538.3|/6.97047e-159/epidermal growth factor-like protein 7 isoform 1 precursor [Mus musculus]
13636	1483	31.85666667	37.25	0.225645108	Up	0.500116525	Efna1	ephrin A1	K05462|1|4e-109|397|mmu:13636|ephrin-A	GO:0031225//anchored component of membrane;GO:0031225//anchored component of membrane	GO:0005102//receptor binding;GO:0005102//receptor binding	GO:0001934//positive regulation of protein phosphorylation;GO:0001525//angiogenesis;GO:0010594//regulation of endothelial cell migration;GO:0006366//transcription from RNA polymerase II promoter;GO:0003176//aortic valve development;GO:0001837//epithelial to mesenchymal transition;GO:0007409//axonogenesis;GO:0003188//heart valve formation;GO:0030155//regulation of cell adhesion;GO:0007169//transme…	gi|672043177|ref|XP_008759449.1|/1.78618e-123/PREDICTED: ephrin-A1 isoform X1 [Rattus norvegicus]
17215	2886	23.41	19.75333333	-0.245028809	Down	0.49997311	Mcm3	minichromosome maintenance complex component 3	K02541|1|0.0|1452|mmu:17215|DNA replication licensing factor MCM3 [EC:3.6.4.12]	GO:0043231//intracellular membrane-bounded organelle;GO:0043234//protein complex;GO:0044444//cytoplasmic part	GO:0032550;GO:0003676//nucleic acid binding;GO:0004386//helicase activity	GO:0044763;GO:0006259//DNA metabolic process	gi|33859484|ref|NP_032589.1|/0/DNA replication licensing factor MCM3 [Mus musculus]
68404	1622	1.233333333	0.51	-1.273993618	Down	0.499668352	Nrn1	neuritin 1	K05726|1|1e-15|87.4|lcm:102355909|breast cancer anti-estrogen resistance 1	GO:0008328//ionotropic glutamate receptor complex	-	GO:0048667//cell morphogenesis involved in neuron differentiation	gi|23956286|ref|NP_705757.1|/5.96272e-59/neuritin precursor [Mus musculus]
12715	1415	2080.603333	2391.75	0.201064657	Up	0.499462192	Ckm	creatine kinase, muscle	K00933|1|0.0|729|mmu:12715|creatine kinase [EC:2.7.3.2]	GO:0044424	GO:0016301//kinase activity;GO:0032550	GO:0006603//phosphocreatine metabolic process	gi|6671762|ref|NP_031736.1|/0/creatine kinase M-type [Mus musculus]
11732	3511	24.06666667	28.33666667	0.235633723	Up	0.49932774	Ank	progressive ankylosis	-	GO:0016021//integral component of membrane	GO:0015291//secondary active transmembrane transporter activity;GO:0015103//inorganic anion transmembrane transporter activity	GO:0048731//system development;GO:0044708//single-organism behavior;GO:0030278//regulation of ossification;GO:0006817//phosphate ion transport	gi|795412631|ref|XP_011757635.1|/0/PREDICTED: progressive ankylosis protein homolog [Macaca nemestrina]
102466213	91	8.33	6.55	-0.346821589	Down	0.4990678	Mir6990	microRNA 6990	-	-	-	-	-
11770	646	909.68	1046.563333	0.20222858	Up	0.498870603	Fabp4	fatty acid binding protein 4, adipocyte	K08753|1|3e-69|263|mmu:11770|fatty acid-binding protein 4, adipocyte	-	-	-	-
11829	5088	4.79	3.473333333	-0.463704784	Down	0.49883475	Aqp4	aquaporin 4	K09866|1|7e-164|581|mmu:11829|aquaporin-4	-	-	-	-
27370	457	1019.5	889.65	-0.196551998	Down	0.498754078	Rps26	ribosomal protein S26	K02976|1|2e-41|169|rno:100360508|small subunit ribosomal protein S26e	-	-	-	gi|564315719|ref|XP_003752685.2|/1.57638e-40/PREDICTED: 40S ribosomal protein S26-like [Rattus norvegicus]
20686	709.89	10.13666667	8.113333333	-0.321216648	Down	0.498745115	Spa17	sperm autoantigenic protein 17	-	GO:0005929//cilium	-	GO:0048870//cell motility;GO:0035036//sperm-egg recognition	gi|6755614|ref|NP_035579.1|/5.2658e-57/sperm surface protein Sp17 [Mus musculus]
77569	5951.32	6.96	8.813333333	0.340600465	Up	0.49865548	Limch1	LIM and calponin homology domains 1	K06084|1|7e-78|296|ptr:452604|F-box protein 20	-	-	-	gi|371122487|ref|NP_001243051.1|/0/LIM and calponin homology domains-containing protein 1 isoform 2 [Mus musculus]
627352	1710	7.556666667	9.483333333	0.327644261	Up	0.498556882	Morf4l1b	mortality factor 4 like 1B	K11339|1|0.0|664|mmu:627352|mortality factor 4-like protein 1	-	-	-	-
19703	1434	14.84	12.25333333	-0.276316826	Down	0.498512065	Renbp	renin binding protein	K01787|1|0.0|885|mmu:19703|N-acylglucosamine 2-epimerase [EC:5.1.3.8]	-	GO:0032550;GO:0016857//racemase and epimerase activity, acting on carbohydrates and derivatives;GO:0061135;GO:0042802//identical protein binding;GO:0016861//intramolecular oxidoreductase activity, interconverting aldoses and ketoses;GO:0000166//nucleotide binding;GO:0032550;GO:0016857//racemase and epimerase activity, acting on carbohydrates and derivatives;GO:0061135;GO:0042802//identical protei…	GO:0019318//hexose metabolic process;GO:0006054//N-acetylneuraminate metabolic process;GO:0006050;GO:1901071;GO:0010466//negative regulation of peptidase activity;GO:0008015//blood circulation;GO:0019318//hexose metabolic process;GO:0006054//N-acetylneuraminate metabolic process;GO:0006050;GO:1901071;GO:0010466//negative regulation of peptidase activity;GO:0008015//blood circulation	gi|257796226|ref|NP_001158176.1|/0/N-acylglucosamine 2-epimerase isoform 2 [Mus musculus]
382522	465	0.433333333	0.01	-5.437405312	Down	0.49839554	Hist3h2bb-ps	histone cluster 3, H2bb, pseudogene	K11252|1|7e-46|184|tup:102490906|histone H2B	-	-	-	-
100217414	118	0.43	0.01	-5.426264755	Down	0.49839554	Scarna3a	small Cajal body-specific RNA 3A	-	-	-	-	-
73824	407	15.49	18.58333333	0.26267216	Up	0.498234197	Snhg6	small nucleolar RNA host gene 6	-	-	-	-	-
100017	2671	9.676666667	11.93666667	0.302817947	Up	0.498028038	Ldlrap1	low density lipoprotein receptor adaptor protein 1	K12474|1|4e-165|584|mmu:100017|low density lipoprotein receptor adapter protein 1	-	-	-	-
99543	1736	23.55333333	27.72333333	0.235169483	Up	0.497884622	Olfml3	olfactomedin-like 3	K19909|1|6e-57|224|ngi:103748885|synaptotagmin-9;K04593|3|5e-28|128|mze:101471113|latrophilin 2;K04592|4|1e-27|127|ngi:103751849|latrophilin 1	-	-	GO:0032502//developmental process	gi|86439989|ref|NP_598620.2|/0/olfactomedin-like protein 3 precursor [Mus musculus]
80708	1868.63	41.94	48.87666667	0.220819037	Up	0.49749023	Pacsin3	protein kinase C and casein kinase substrate in neurons 3	K20123|1|0.0|839|mmu:80708|protein kinase C and casein kinase substrate in neurons protein	GO:0043231//intracellular membrane-bounded organelle;GO:0016020//membrane;GO:0043231//intracellular membrane-bounded organelle;GO:0016020//membrane;GO:0043231//intracellular membrane-bounded organelle;GO:0016020//membrane;GO:0043231//intracellular membrane-bounded organelle;GO:0016020//membrane	GO:0016772//transferase activity, transferring phosphorus-containing groups;GO:0005515//protein binding;GO:0016772//transferase activity, transferring phosphorus-containing groups;GO:0005515//protein binding;GO:0016772//transferase activity, transferring phosphorus-containing groups;GO:0005515//protein binding;GO:0016772//transferase activity, transferring phosphorus-containing groups;GO:0005515/…	GO:0006509//membrane protein ectodomain proteolysis;GO:0006796//phosphate-containing compound metabolic process;GO:0006897//endocytosis;GO:0006509//membrane protein ectodomain proteolysis;GO:0006796//phosphate-containing compound metabolic process;GO:0006897//endocytosis;GO:0006509//membrane protein ectodomain proteolysis;GO:0006796//phosphate-containing compound metabolic process;GO:0006897//end…	gi|148695609|gb|EDL27556.1|/0/protein kinase C and casein kinase substrate in neurons 3, isoform CRA_b, partial [Mus musculus]
70615	3658	6.713333333	5.146666667	-0.383390931	Down	0.496513212	Ankrd24	ankyrin repeat domain 24	K15503|1|9e-24|115|cmy:102935647|serine/threonine-protein phosphatase 6 regulatory ankyrin repeat subunit B	-	-	-	gi|148699437|gb|EDL31384.1|/0/ankyrin repeat domain 24, isoform CRA_b, partial [Mus musculus]
15170	2219	3.203333333	4.466666667	0.479624665	Up	0.496504249	Ptpn6	protein tyrosine phosphatase, non-receptor type 6	K05697|1|0.0|1186|mmu:15170|tyrosine-protein phosphatase non-receptor type 6 [EC:3.1.3.48]	GO:0043231//intracellular membrane-bounded organelle;GO:0042101//T cell receptor complex;GO:0043231//intracellular membrane-bounded organelle;GO:0042101//T cell receptor complex	GO:0005102//receptor binding;GO:0004725//protein tyrosine phosphatase activity;GO:0019904//protein domain specific binding;GO:0019900//kinase binding;GO:0045309//protein phosphorylated amino acid binding;GO:0005102//receptor binding;GO:0004725//protein tyrosine phosphatase activity;GO:0019904//protein domain specific binding;GO:0019900//kinase binding;GO:0045309//protein phosphorylated amino acid…	GO:1901990//regulation of mitotic cell cycle phase transition;GO:0002455//humoral immune response mediated by circulating immunoglobulin;GO:0030183//B cell differentiation;GO:0001933//negative regulation of protein phosphorylation;GO:0009967//positive regulation of signal transduction;GO:0050852//T cell receptor signaling pathway;GO:0043405//regulation of MAP kinase activity;GO:0006950//response …	gi|118130771|ref|NP_038573.2|/0/tyrosine-protein phosphatase non-receptor type 6 isoform a [Mus musculus]
27209	81	1.656666667	0.833333333	-0.991317757	Down	0.496477358	Snord32a	small nucleolar RNA, C/D box 32A	-	-	-	-	-
20533	4584	2.353333333	3.46	0.556066355	Up	0.496136747	Slc4a1	solute carrier family 4 (anion exchanger), member 1	K06573|1|0.0|1541|mmu:20533|solute carrier family 4 (anion exchanger), member 1	GO:0005856//cytoskeleton;GO:0044459;GO:0016021//integral component of membrane;GO:0031674//I band	GO:0042802//identical protein binding;GO:0008092//cytoskeletal protein binding;GO:0015301//anion:anion antiporter activity;GO:0015103//inorganic anion transmembrane transporter activity	GO:0015698//inorganic anion transport	gi|6755560|ref|NP_035533.1|/0/band 3 anion transport protein [Mus musculus]
30935	3268	3.653333333	4.976666667	0.445966367	Up	0.495849916	Tor3a	torsin family 3, member A	-	GO:0044432	GO:0016836//hydro-lyase activity;GO:0032550	GO:0051084//'de novo' posttranslational protein folding	gi|74212660|dbj|BAE31066.1|/0/unnamed protein product [Mus musculus]
245195	610	1.05	1.913333333	0.865698908	Up	0.495751318	Retnlg	resistin like gamma	K13438|1|6e-20|99.4|amj:102571173|resistin	-	GO:0005102//receptor binding	-	gi|225007619|ref|NP_853627.2|/1.21893e-55/resistin-like gamma precursor [Mus musculus]
71701	2704	7.43	5.773333333	-0.363957687	Down	0.495751318	Pnpt1	polyribonucleotide nucleotidyltransferase 1	K00962|1|0.0|1388|mmu:71701|polyribonucleotide nucleotidyltransferase [EC:2.7.7.8]	GO:0016020//membrane;GO:0000177//cytoplasmic exosome (RNase complex);GO:0005740//mitochondrial envelope	GO:0016779//nucleotidyltransferase activity;GO:0070717//poly-purine tract binding;GO:0008187//poly-pyrimidine tract binding;GO:0008408//3'-5' exonuclease activity	GO:0071047//polyadenylation-dependent mRNA catabolic process;GO:0000963//mitochondrial RNA processing;GO:0040007//growth;GO:0035927//RNA import into mitochondrion;GO:0043467//regulation of generation of precursor metabolites and energy;GO:0010587//miRNA catabolic process;GO:0007050//cell cycle arrest;GO:0006402//mRNA catabolic process;GO:0000957//mitochondrial RNA catabolic process;GO:0080135//re…	gi|25188204|ref|NP_082145.1|/0/polyribonucleotide nucleotidyltransferase 1, mitochondrial precursor [Mus musculus]
217310	3237	4.63	6.106666667	0.399372904	Up	0.495742354	Hid1	HID1 domain containing	-	GO:0031312;GO:0031985//Golgi cisterna;GO:0005874//microtubule	-	GO:0014070//response to organic cyclic compound;GO:0015031//protein transport	gi|148702530|gb|EDL34477.1|/0/RIKEN cDNA C630004H02, isoform CRA_a, partial [Mus musculus]
18829	868	18.15666667	21.58666667	0.249641118	Up	0.495509304	Ccl21a	chemokine (C-C motif) ligand 21A (serine)	K16062|1|9e-57|222|mmu:100504362|C-C motif chemokine 21	GO:0009986//cell surface	GO:0005125//cytokine activity	GO:0001952//regulation of cell-matrix adhesion;GO:0033627//cell adhesion mediated by integrin;GO:0031346//positive regulation of cell projection organization;GO:0043410//positive regulation of MAPK cascade;GO:0034694//response to prostaglandin;GO:0002408//myeloid dendritic cell chemotaxis;GO:0001934//positive regulation of protein phosphorylation;GO:0007254//JNK cascade;GO:0031269//pseudopodium a…	gi|14547891|ref|NP_035254.1|/6.93617e-56/C-C motif chemokine 21a precursor [Mus musculus]
626009	1369	2.07	3.126666667	0.594994654	Up	0.495491377	Gm6644	Akr1b3 pseudogene	K00011|1|1e-175|618|mmu:11677|aldehyde reductase [EC:1.1.1.21]	GO:0031981//nuclear lumen;GO:0044421	GO:0016903//oxidoreductase activity, acting on the aldehyde or oxo group of donors;GO:0008106//alcohol dehydrogenase (NADP+) activity	GO:0030647;GO:0007259//JAK-STAT cascade;GO:0042221//response to chemical;GO:0006060//sorbitol metabolic process;GO:0008284//positive regulation of cell proliferation	gi|148667618|gb|EDL00035.1|/2.35326e-175/mCG117541 [Mus musculus]
16206	4966	9.833333333	7.87	-0.321316913	Down	0.495365889	Lrig1	leucine-rich repeats and immunoglobulin-like domains 1	K19511|1|9e-57|225|ssc:100516076|peroxidase [EC:1.11.1.7]	GO:0031224//intrinsic component of membrane	-	-	gi|88014689|ref|NP_032403.2|/0/leucine-rich repeats and immunoglobulin-like domains protein 1 precursor [Mus musculus]
100504703	329	5.9	7.553333333	0.356398501	Up	0.494935642	A730063M14Rik	RIKEN cDNA A730063M14 gene	-	-	-	-	-
12516	1052	0.276666667	0.896666667	1.696422931	Up	0.494908752	Cd7	CD7 antigen	K06457|1|2e-105|384|mmu:12516|CD7 antigen	GO:0031224//intrinsic component of membrane	-	GO:0001894//tissue homeostasis	gi|6806905|ref|NP_033984.1|/1.45437e-104/T-cell antigen CD7 precursor [Mus musculus]
12447	2022	6.013333333	4.543333333	-0.404413776	Down	0.494738446	Ccne1	cyclin E1	K06626|1|0.0|750|mmu:12447|cyclin E	GO:0031981//nuclear lumen;GO:0005815//microtubule organizing center;GO:0043234//protein complex	GO:0016772//transferase activity, transferring phosphorus-containing groups;GO:0019887//protein kinase regulator activity;GO:0019900//kinase binding	GO:0007166//cell surface receptor signaling pathway;GO:0001541//ovarian follicle development;GO:0010243//response to organonitrogen compound;GO:0043627//response to estrogen;GO:0006259//DNA metabolic process;GO:0051384//response to glucocorticoid;GO:0051726//regulation of cell cycle;GO:0009887//organ morphogenesis;GO:0030154//cell differentiation;GO:0006464//cellular protein modification process;…	gi|443940|emb|CAA53482.1|/0/cyclin E [Mus musculus]
15901	934	39.5	45.86333333	0.21548856	Up	0.494738446	Id1	inhibitor of DNA binding 1	K04680|1|3e-70|267|mmu:15901|DNA-binding protein inhibitor ID1	GO:0043231//intracellular membrane-bounded organelle	GO:0005515//protein binding;GO:0001071//nucleic acid binding transcription factor activity	GO:0001525//angiogenesis;GO:0044259//multicellular organismal macromolecule metabolic process;GO:0001649//osteoblast differentiation;GO:0007178//transmembrane receptor protein serine/threonine kinase signaling pathway;GO:0006366//transcription from RNA polymerase II promoter;GO:0031647//regulation of protein stability;GO:0012501//programmed cell death;GO:0001885//endothelial cell development;GO:0…	gi|194091|gb|AAA37879.1|/2.35993e-76/helix-loop-helix protein (Id), partial [Mus musculus]
66117	441	77.66333333	66.91666667	-0.214868048	Down	0.494693629	1110001J03Rik	formation of mitochondrial complex V assembly factor 1	K13212|1|2e-41|169|hsa:100996928|RNA-binding protein Luc7-like 2	GO:0043231//intracellular membrane-bounded organelle	-	-	gi|13384728|ref|NP_079639.1|/2.61909e-59/UPF0562 protein C7orf55 homolog [Mus musculus]
73863	566	1.82	0.976666667	-0.898000286	Down	0.494155821	4930415O20Rik	RIKEN cDNA 4930415O20 gene	-	-	-	-	gi|318043086|ref|NP_001188251.1|/3.06662e-73/uncharacterized protein LOC73863 [Mus musculus]
20862	423	2.92	1.9	-0.619968951	Down	0.493806246	Stfa2	stefin A2	K13907|1|1e-33|143|mmu:209294|cystatin-A/B	GO:0044424	GO:0019899//enzyme binding;GO:0004866//endopeptidase inhibitor activity	GO:0010466//negative regulation of peptidase activity;GO:0006464//cellular protein modification process;GO:0007155//cell adhesion;GO:0009913//epidermal cell differentiation	gi|127139252|ref|NP_001076014.1|/7.01197e-52/stefin-2 [Mus musculus]
225791	3321	25.25	21.39333333	-0.239122099	Down	0.493779355	Zadh2	zinc binding alcohol dehydrogenase, domain containing 2	K07119|1|0.0|697|mmu:225791|uncharacterized protein	GO:0042579//microbody	GO:0046914//transition metal ion binding;GO:0036094//small molecule binding;GO:0003824//catalytic activity	GO:0044710	gi|31559926|ref|NP_666202.2|/0/zinc-binding alcohol dehydrogenase domain-containing protein 2 [Mus musculus]
100316749	120	0.01	0.423333333	5.403722186	Up	0.493725575	Mir467f	microRNA 467f	-	-	-	-	-
56501	5847	12.81	10.50666667	-0.285965442	Down	0.493716611	Elf4	E74-like factor 4 (ets domain transcription factor)	K09428|1|0.0|1120|mmu:56501|E74-like factor 1/2/4	GO:0016604//nuclear body	GO:0001071//nucleic acid binding transcription factor activity;GO:0003677//DNA binding	GO:0030101//natural killer cell activation;GO:0046633//alpha-beta T cell proliferation;GO:0006366//transcription from RNA polymerase II promoter	gi|225543336|ref|NP_062654.2|/0/ETS-related transcription factor Elf-4 [Mus musculus]
232811	2240	42.85666667	36.69666667	-0.223870621	Down	0.493671794	Suv420h2	suppressor of variegation 4-20 homolog 2 (Drosophila)	K11429|1|0.0|849|mmu:232811|histone-lysine N-methyltransferase SUV420H [EC:2.1.1.43]	GO:0000794//condensed nuclear chromosome;GO:0000794//condensed nuclear chromosome	GO:0018024//histone-lysine N-methyltransferase activity;GO:0018024//histone-lysine N-methyltransferase activity	GO:0034968//histone lysine methylation;GO:0018023//peptidyl-lysine trimethylation;GO:0006351//transcription, DNA-templated;GO:0034968//histone lysine methylation;GO:0018023//peptidyl-lysine trimethylation;GO:0006351//transcription, DNA-templated	gi|169234795|ref|NP_666289.2|/0/histone-lysine N-methyltransferase SUV420H2 [Mus musculus]
239650	2345	0.563333333	1.273333333	1.176549392	Up	0.493026424	Ccdc184	coiled-coil domain containing 184	-	GO:0044424	-	-	gi|226053365|ref|NP_808384.2|/1.26858e-95/coiled-coil domain-containing protein 184 [Mus musculus]
21379	2695.3	43.26	37.26	-0.215405991	Down	0.492847155	Tbrg4	transforming growth factor beta regulated gene 4	K18190|1|2e-22|110|lcm:102347920|FAST kinase domain-containing protein 2	GO:0043231//intracellular membrane-bounded organelle;GO:0043231//intracellular membrane-bounded organelle	GO:0016301//kinase activity;GO:0016301//kinase activity	GO:0006464//cellular protein modification process;GO:0015980//energy derivation by oxidation of organic compounds;GO:0006464//cellular protein modification process;GO:0015980//energy derivation by oxidation of organic compounds	gi|148669288|gb|EDL01235.1|/0/mCG21397, isoform CRA_a, partial [Mus musculus]
320292	2994.63	11.28333333	13.72666667	0.282787996	Up	0.492847155	Rasgef1b	RasGEF domain family, member 1B	K17636|1|1e-23|115|xma:102232099|ral guanine nucleotide dissociation stimulator-like 2;K06277|4|2e-20|103|bfo:BRAFLDRAFT_124752|Rap guanine nucleotide exchange factor 1	GO:0043231//intracellular membrane-bounded organelle;GO:0043231//intracellular membrane-bounded organelle	-	GO:0007264//small GTPase mediated signal transduction;GO:0007264//small GTPase mediated signal transduction	gi|31044455|ref|NP_851835.1|/0/ras-GEF domain-containing family member 1B isoform 2 [Mus musculus]
11936	569	1.07	0.4	-1.419538892	Down	0.492578251	Fxyd2	FXYD domain-containing ion transport regulator 2	K01538|1|6e-27|123|mmu:11936|sodium/potassium-transporting ATPase subunit gamma (FXYD domain-containing ion transport regulator 2)	GO:0043227//membrane-bounded organelle;GO:0005887//integral component of plasma membrane;GO:0043227//membrane-bounded organelle;GO:0005887//integral component of plasma membrane;GO:0043227//membrane-bounded organelle;GO:0005887//integral component of plasma membrane	GO:0005488//binding;GO:0008556//potassium-transporting ATPase activity;GO:0005488//binding;GO:0008556//potassium-transporting ATPase activity;GO:0005488//binding;GO:0008556//potassium-transporting ATPase activity	GO:0008283//cell proliferation;GO:0030001//metal ion transport;GO:0008283//cell proliferation;GO:0030001//metal ion transport;GO:0008283//cell proliferation;GO:0030001//metal ion transport	gi|16554570|ref|NP_031529.2|/2.67408e-32/sodium/potassium-transporting ATPase subunit gamma isoform a [Mus musculus]
29867	1155.32	2.736666667	3.896666667	0.509820803	Up	0.49249758	Cabp1	calcium binding protein 1	K02183|1|3e-24|115|sko:100371257|calmodulin	GO:0032991//macromolecular complex;GO:0044327//dendritic spine head;GO:0097060//synaptic membrane;GO:0043231//intracellular membrane-bounded organelle;GO:0044297//cell body;GO:0012505//endomembrane system;GO:0043232;GO:0044459;GO:0044444//cytoplasmic part;GO:0032991//macromolecular complex;GO:0044327//dendritic spine head;GO:0097060//synaptic membrane;GO:0043231//intracellular membrane-bounded or…	GO:0046872//metal ion binding;GO:0042802//identical protein binding;GO:0035256//G-protein coupled glutamate receptor binding;GO:0005048//signal sequence binding;GO:0030234//enzyme regulator activity;GO:0046872//metal ion binding;GO:0042802//identical protein binding;GO:0035256//G-protein coupled glutamate receptor binding;GO:0005048//signal sequence binding;GO:0030234//enzyme regulator activity;G…	GO:1901020//negative regulation of calcium ion transmembrane transporter activity;GO:0050804//modulation of synaptic transmission;GO:0006606//protein import into nucleus;GO:0032502//developmental process;GO:0010644//cell communication by electrical coupling;GO:1901020//negative regulation of calcium ion transmembrane transporter activity;GO:0050804//modulation of synaptic transmission;GO:0006606/…	gi|894216294|ref|NP_001297641.1|/2.48991e-113/calcium-binding protein 1 isoform 1 [Mus musculus]
12177	3237	26.22666667	30.78333333	0.231115004	Up	0.492327274	Bnip3l	BCL2/adenovirus E1B interacting protein 3-like	K15465|1|8e-78|295|nle:100581402|BCL2/adenovirus E1B 19 kDa protein-interacting protein 3-like	-	-	-	-
100689	2237	25.71	30.25	0.234605532	Up	0.492148005	Spon2	spondin 2, extracellular matrix protein	K06532|1|8e-23|111|dpe:Dper_GL10630|prominin 1	GO:0031012//extracellular matrix	GO:0043169//cation binding	GO:0006952//defense response;GO:0022610	gi|254939623|ref|NP_598664.3|/0/spondin-2 precursor [Mus musculus]
19201	3138	1.506666667	2.446666667	0.69945729	Up	0.491977699	Pstpip2	proline-serine-threonine phosphatase-interacting protein 2	K20124|1|0.0|681|mmu:19201|proline-serine-threonine phosphatase interacting protein 2	GO:0044444//cytoplasmic part;GO:0043232	-	GO:0006996//organelle organization	gi|86355499|ref|NP_038859.3|/0/proline-serine-threonine phosphatase-interacting protein 2 [Mus musculus]
72297	2103	5.77	7.38	0.355049497	Up	0.491923918	B3gnt3	UDP-GlcNAc:betaGal beta-1,3-N-acetylglucosaminyltransferase 3	K07970|1|0.0|724|mmu:72297|beta-1,3-N-acetylglucosaminyltransferase 3 [EC:2.4.1.-]	GO:0043231//intracellular membrane-bounded organelle;GO:0016021//integral component of membrane;GO:0012505//endomembrane system	GO:0016758//transferase activity, transferring hexosyl groups	GO:0006024//glycosaminoglycan biosynthetic process;GO:0006790//sulfur compound metabolic process;GO:0006493//protein O-linked glycosylation	gi|170784852|ref|NP_082465.3|/0/N-acetyllactosaminide beta-1,3-N-acetylglucosaminyltransferase 3 precursor [Mus musculus]
19842	164	1.933333333	1.076666667	-0.844518735	Down	0.491888064	Rnu1a1	U1a1 small nuclear RNA	K17540|1|8e-25|114|ssc:100737915|inactive serine/threonine-protein kinase TEX14;K06628|2|1e-18|93.6|ocu:103350632|cell division control protein 45;K10393|3|2e-15|83.2|myb:102254543|kinesin family member 2/24	-	-	-	gi|927196956|ref|XP_013836555.1|/7.87342e-24/PREDICTED: inactive serine/threonine-protein kinase TEX14 [Sus scrofa]
102466886	137	1.236666667	2.123333333	0.779874186	Up	0.491780503	Mir8111	microRNA 8111	-	-	-	-	-
67375	1211	0.84	0.236666667	-1.827532804	Down	0.491726722	Qprt	quinolinate phosphoribosyltransferase	K00767|1|2e-152|540|mmu:67375|nicotinate-nucleotide pyrophosphorylase (carboxylating) [EC:2.4.2.19]	GO:0044424	GO:0016763//transferase activity, transferring pentosyl groups;GO:0042802//identical protein binding	GO:0043649//dicarboxylic acid catabolic process;GO:0006461//protein complex assembly;GO:0019359//nicotinamide nucleotide biosynthetic process	gi|19526852|ref|NP_598447.1|/1.9788e-151/nicotinate-nucleotide pyrophosphorylase [carboxylating] [Mus musculus]
276829	2624	58.64666667	67.93666667	0.212141322	Up	0.491726722	Smtnl2	smoothelin-like 2	K10314|1|7e-122|441|bacu:103002192|F-box protein 39;K06115|2|6e-20|102|mze:101474420|spectrin beta	-	-	-	gi|148680730|gb|EDL12677.1|/0/RIKEN cDNA D130058I21, isoform CRA_a, partial [Mus musculus]
72039	2992	24.51	20.78333333	-0.237943425	Down	0.491637087	Mccc1	methylcrotonoyl-Coenzyme A carboxylase 1 (alpha)	K01968|1|0.0|1346|mmu:72039|3-methylcrotonyl-CoA carboxylase alpha subunit [EC:6.4.1.4]	GO:0019866//organelle inner membrane;GO:0044429	GO:0043169//cation binding;GO:0032550;GO:0016879//ligase activity, forming carbon-nitrogen bonds;GO:0016421//CoA carboxylase activity	GO:0006551//leucine metabolic process	gi|186700620|ref|NP_076133.3|/0/methylcrotonoyl-CoA carboxylase subunit alpha, mitochondrial [Mus musculus]
546049	1621	1.08	0.41	-1.397335498	Down	0.491529526	C330021F23Rik	RIKEN cDNA C330021F23 gene	K02973|1|2e-73|278|ptg:102972452|small subunit ribosomal protein S23e	GO:0015935//small ribosomal subunit	GO:0005488//binding;GO:0005198//structural molecule activity	GO:0006412//translation;GO:0019080;GO:0000956//nuclear-transcribed mRNA catabolic process;GO:0006613//cotranslational protein targeting to membrane	gi|586975096|ref|XP_003981174.2|/2.11094e-72/PREDICTED: 40S ribosomal protein S23 [Felis catus]
56222	1258	58.56333333	67.67	0.208518717	Up	0.491260622	Cited4	Cbp/p300-interacting transactivator, with Glu/Asp-rich carboxy-terminal domain, 4	-	GO:0043231//intracellular membrane-bounded organelle	GO:0003712//transcription cofactor activity	GO:0048545//response to steroid hormone;GO:0006351//transcription, DNA-templated	gi|9625010|ref|NP_062509.1|/4.93745e-60/cbp/p300-interacting transactivator 4 [Mus musculus]
209497	5261.98	30.15333333	25.69	-0.231110605	Down	0.491233731	Tmem164	transmembrane protein 164	-	GO:0031224//intrinsic component of membrane;GO:0031224//intrinsic component of membrane;GO:0031224//intrinsic component of membrane	-	-	gi|54633300|ref|NP_808260.2|/3.02081e-162/transmembrane protein 164 isoform a [Mus musculus]
14782	2692	16.90333333	14.07666667	-0.264002027	Down	0.491197877	Gsr	glutathione reductase	K00383|1|0.0|925|mmu:14782|glutathione reductase (NADPH) [EC:1.8.1.7]	-	-	-	gi|160298213|ref|NP_034474.4|/0/glutathione reductase, mitochondrial precursor [Mus musculus]
22117	1096	13.45666667	11.06333333	-0.282534957	Down	0.49089312	Tst	thiosulfate sulfurtransferase, mitochondrial	K01011|1|9e-175|615|mmu:22117|thiosulfate/3-mercaptopyruvate sulfurtransferase [EC:2.8.1.1 2.8.1.2]	GO:0019866//organelle inner membrane;GO:0044429	GO:0016783//sulfurtransferase activity;GO:0019843//rRNA binding	GO:0009058//biosynthetic process;GO:0035927//RNA import into mitochondrion	gi|6678449|ref|NP_033463.1|/7.06375e-174/thiosulfate sulfurtransferase [Mus musculus]
110750	3604	20.26333333	17.07666667	-0.246845127	Down	0.490776595	Cse1l	chromosome segregation 1-like (S. cerevisiae)	K18423|1|0.0|1817|mmu:110750|exportin-2 (importin alpha re-exporter)	GO:0005635//nuclear envelope	GO:0005488//binding;GO:0005049//nuclear export signal receptor activity	GO:0012501//programmed cell death;GO:0015031//protein transport	gi|532040142|ref|XP_005362925.1|/0/PREDICTED: exportin-2 [Microtus ochrogaster]
433367	1751	3.546666667	2.446666667	-0.535646183	Down	0.490695923	Gm5532	predicted gene 5532	K08462|1|5e-09|43.5|mmu:70693|G protein-coupled receptor 125	-	-	-	-
11898	1631	3.346666667	4.593333333	0.456816619	Up	0.490471837	Ass1	argininosuccinate synthetase 1	K01940|1|0.0|810|mmu:11898|argininosuccinate synthase [EC:6.3.4.5]	GO:0043005//neuron projection;GO:0000323//lytic vacuole;GO:0031966//mitochondrial membrane;GO:0043025//neuronal cell body	GO:0032550;GO:0016879//ligase activity, forming carbon-nitrogen bonds	GO:0014075//response to amine;GO:0032496//response to lipopolysaccharide;GO:0060538//skeletal muscle organ development;GO:0006575//cellular modified amino acid metabolic process;GO:0002526//acute inflammatory response;GO:0071385//cellular response to glucocorticoid stimulus;GO:0033762//response to glucagon;GO:0009636//response to toxic substance;GO:0043627//response to estrogen;GO:0034612//respon…	gi|6996911|ref|NP_031520.1|/0/argininosuccinate synthase [Mus musculus]
23825	825.8	163.1466667	141.7333333	-0.202990415	Down	0.490435983	Banf1	barrier to autointegration factor 1	-	GO:0043232;GO:0044444//cytoplasmic part;GO:0031981//nuclear lumen;GO:0031981//nuclear lumen;GO:0043232;GO:0044444//cytoplasmic part;GO:0031981//nuclear lumen;GO:0043232;GO:0044444//cytoplasmic part;GO:0031981//nuclear lumen;GO:0043232;GO:0044444//cytoplasmic part	GO:0003676//nucleic acid binding;GO:0003676//nucleic acid binding;GO:0003676//nucleic acid binding;GO:0003676//nucleic acid binding	GO:0006259//DNA metabolic process;GO:0051707//response to other organism;GO:0051707//response to other organism;GO:0006259//DNA metabolic process;GO:0019043//establishment of viral latency;GO:0051707//response to other organism;GO:0006259//DNA metabolic process;GO:0019043//establishment of viral latency;GO:0051707//response to other organism;GO:0006259//DNA metabolic process;GO:0019043//establish…	gi|470598522|ref|XP_004332472.1|/1.52095e-64/PREDICTED: LOW QUALITY PROTEIN: barrier to autointegration factor 1 [Tursiops truncatus]
18577	4430.73	16.84333333	14.04	-0.262634744	Down	0.490337385	Pde4a	phosphodiesterase 4A, cAMP specific	K13293|1|0.0|1517|mmu:18577|cAMP-specific phosphodiesterase 4 [EC:3.1.4.53]	GO:0043231//intracellular membrane-bounded organelle;GO:0044444//cytoplasmic part	GO:0043169//cation binding;GO:0004114//3',5'-cyclic-nucleotide phosphodiesterase activity	GO:0007606//sensory perception of chemical stimulus;GO:0046058//cAMP metabolic process;GO:0042493//response to drug	gi|111185525|gb|AAH27224.2|/0/Pde4a protein, partial [Mus musculus]
212427	2214	3.08	2.053333333	-0.584962501	Down	0.489862321	A730008H23Rik	RIKEN cDNA A730008H23 gene	-	GO:0031981//nuclear lumen;GO:0000776//kinetochore	GO:0005515//protein binding	GO:0006461//protein complex assembly;GO:0043486//histone exchange;GO:0051098//regulation of binding	gi|27369700|ref|NP_766093.1|/0/Holliday junction recognition protein [Mus musculus]
257633	2236	16.62666667	13.85	-0.263612988	Down	0.489692015	Acsf3	acyl-CoA synthetase family member 3	K18660|1|0.0|1161|mmu:257633|malonyl-CoA/methylmalonyl-CoA synthetase [EC:6.2.1.-]	GO:0043231//intracellular membrane-bounded organelle	GO:0032550;GO:0016878//acid-thiol ligase activity	GO:0006631//fatty acid metabolic process;GO:0043649//dicarboxylic acid catabolic process	gi|113199775|ref|NP_659181.2|/0/acyl-CoA synthetase family member 3, mitochondrial precursor [Mus musculus]
57743	2369	13.13666667	10.78666667	-0.284350142	Down	0.489279696	Sec61a2	Sec61, alpha subunit 2 (S. cerevisiae)	K10956|1|0.0|938|pale:102895305|protein transport protein SEC61 subunit alpha	GO:0031090//organelle membrane;GO:0043231//intracellular membrane-bounded organelle;GO:0031224//intrinsic component of membrane	GO:0043021//ribonucleoprotein complex binding	GO:0044763;GO:0042590//antigen processing and presentation of exogenous peptide antigen via MHC class I;GO:0045184//establishment of protein localization	gi|10946604|ref|NP_067280.1|/0/protein transport protein Sec61 subunit alpha isoform 2 [Mus musculus]
66286	770	9.336666667	7.49	-0.317941859	Down	0.488804632	Sec11c	SEC11 homolog C, signal peptidase complex subunit	K13280|1|1e-108|394|ssc:100524124|signal peptidase, endoplasmic reticulum-type [EC:3.4.-.-]	GO:0031090//organelle membrane;GO:0031224//intrinsic component of membrane	GO:0070011//peptidase activity, acting on L-amino acid peptides	GO:0016485//protein processing	gi|545802024|ref|XP_003121761.2|/8.02904e-108/PREDICTED: signal peptidase complex catalytic subunit SEC11C isoform X1 [Sus scrofa]
68588	1164	7.47	9.323333333	0.319737605	Up	0.488804632	Cthrc1	collagen triple helix repeat containing 1	K04828|1|8e-38|160|bfo:BRAFLDRAFT_107688|acid-sensing ion channel 2;K13649|2|1e-16|89.7|bfo:BRAFLDRAFT_123559|folate receptor;K06823|4|8e-07|57.4|xma:102216429|collagen, type XVIII, alpha	GO:0044424;GO:0005578//proteinaceous extracellular matrix	GO:0001664//G-protein coupled receptor binding	GO:0042249//establishment of planar polarity of embryonic epithelium;GO:0001649//osteoblast differentiation;GO:0043393//regulation of protein binding;GO:0048870//cell motility;GO:0030178//negative regulation of Wnt signaling pathway;GO:0008284//positive regulation of cell proliferation;GO:0030030//cell projection organization;GO:0035567//non-canonical Wnt signaling pathway;GO:0048598//embryonic m…	gi|149066481|gb|EDM16354.1|/8.12391e-139/collagen triple helix repeat containing 1 [Rattus norvegicus]
232987	1058	9.296666667	7.446666667	-0.320118749	Down	0.488804632	B9d2	B9 protein domain 2	K16745|1|3e-104|380|mmu:232987|B9 domain-containing protein 2	GO:0005815//microtubule organizing center;GO:0005930//axoneme;GO:0035869//ciliary transition zone	GO:0015631//tubulin binding	GO:0010927	gi|26024311|ref|NP_742160.1|/2.76933e-103/B9 domain-containing protein 2 [Mus musculus]
170767	2185	8.046666667	10.01	0.314978799	Up	0.488526765	Rfxap	regulatory factor X-associated protein	K08063|1|1e-67|260|mmu:170767|regulatory factor X-associated protein	GO:0043231//intracellular membrane-bounded organelle	-	GO:0006351//transcription, DNA-templated	gi|18875392|ref|NP_573494.1|/1.13142e-66/regulatory factor X-associated protein [Mus musculus]
50784	1635.54	2.503333333	3.603333333	0.52548171	Up	0.488455057	Plpp2	phospholipid phosphatase 2	K01080|1|1e-140|502|mmu:50784|phosphatidate phosphatase [EC:3.1.3.4]	-	-	-	-
18452	2280.43	9.99	12.17666667	0.28556267	Up	0.488428167	P4ha2	procollagen-proline, 2-oxoglutarate 4-dioxygenase (proline 4-hydroxylase), alpha II polypeptide	K00472|1|0.0|1053|mmu:18452|prolyl 4-hydroxylase [EC:1.14.11.2]	GO:0043231//intracellular membrane-bounded organelle;GO:0005578//proteinaceous extracellular matrix;GO:0043231//intracellular membrane-bounded organelle;GO:0005578//proteinaceous extracellular matrix	GO:0019842//vitamin binding;GO:0046914//transition metal ion binding;GO:0016705//oxidoreductase activity, acting on paired donors, with incorporation or reduction of molecular oxygen;GO:0016701//oxidoreductase activity, acting on single donors with incorporation of molecular oxygen;GO:0019842//vitamin binding;GO:0046914//transition metal ion binding;GO:0016705//oxidoreductase activity, acting on …	GO:0019471//4-hydroxyproline metabolic process;GO:0019471//4-hydroxyproline metabolic process	gi|148701600|gb|EDL33547.1|/0/procollagen-proline, 2-oxoglutarate 4-dioxygenase (proline 4-hydroxylase), alpha II polypeptide, isoform CRA_e, partial [Mus musculus]
234395	3549	20.04333333	23.59	0.235052961	Up	0.488230971	Ushbp1	Usher syndrome 1C binding protein 1	-	-	GO:0019904//protein domain specific binding	-	gi|148696967|gb|EDL28914.1|/0/Usher syndrome 1C binding protein 1, partial [Mus musculus]
103712	1626	2.15	3.2	0.573735245	Up	0.488222007	6330403K07Rik	RIKEN cDNA 6330403K07 gene	K12798|1|2e-07|60.1|bacu:102999016|NACHT, LRR and PYD domains-containing protein 1	-	-	-	gi|40548844|gb|AAR87485.1|/1.93645e-33/UGS148 protein [Mus musculus]
77721	1448	57.76	49.83333333	-0.212959664	Down	0.48797103	Mrps5	mitochondrial ribosomal protein S5	K02988|1|0.0|798|mmu:77721|small subunit ribosomal protein S5	GO:0043231//intracellular membrane-bounded organelle;GO:0030529//intracellular ribonucleoprotein complex	GO:0005198//structural molecule activity	GO:0010467//gene expression	gi|17157985|ref|NP_084239.1|/0/28S ribosomal protein S5, mitochondrial [Mus musculus]
67564	1979	23.07333333	19.54333333	-0.239549885	Down	0.48794414	Tmem35	transmembrane protein 35A	-	GO:0044439;GO:0031982//vesicle;GO:0031224//intrinsic component of membrane	-	-	gi|444518831|gb|ELV12416.1|/2.38125e-76/Transmembrane protein 35 [Tupaia chinensis]
100359413	403	0.773333333	0.196666667	-1.975337946	Down	0.487818651	AA413626	ribosomal protein L17 pseudogene	K02880|1|4e-14|78.6|phd:102321340|large subunit ribosomal protein L17e	-	-	-	gi|507636850|ref|XP_004629263.1|/3.35258e-14/PREDICTED: 60S ribosomal protein L17 [Octodon degus]
11607	2284	19.22666667	16.17	-0.249788985	Down	0.487791761	Agtr1a	angiotensin II receptor, type 1a	K04166|1|6e-172|607|mmu:11607|angiotensin II receptor type 1	-	-	-	-
104383	2446.96	19.39333333	16.33666667	-0.24744715	Down	0.487791761	Rcor2	REST corepressor 2	K11829|1|6e-111|404|rno:102554884|REST corepressor 1	GO:0043231//intracellular membrane-bounded organelle;GO:0043234//protein complex;GO:0043231//intracellular membrane-bounded organelle;GO:0043234//protein complex	GO:0003712//transcription cofactor activity;GO:0003676//nucleic acid binding;GO:0001071//nucleic acid binding transcription factor activity;GO:0003712//transcription cofactor activity;GO:0003676//nucleic acid binding;GO:0001071//nucleic acid binding transcription factor activity	GO:0006351//transcription, DNA-templated;GO:0006351//transcription, DNA-templated	gi|672039306|ref|XP_008758335.1|/0/PREDICTED: REST corepressor 2 isoform X2 [Rattus norvegicus]
67141	1820	6.656666667	5.133333333	-0.374903982	Down	0.487755907	Fbxo5	F-box protein 5	K10292|1|0.0|856|mmu:67141|F-box protein 5	GO:0031981//nuclear lumen;GO:0015630//microtubule cytoskeleton	GO:0046914//transition metal ion binding;GO:0019900//kinase binding	GO:0007127//meiosis I;GO:0003006//developmental process involved in reproduction;GO:0007056//spindle assembly involved in female meiosis;GO:0031109//microtubule polymerization or depolymerization;GO:0051440	gi|110225374|ref|NP_080271.2|/0/F-box only protein 5 [Mus musculus]
70152	1883	12.06666667	14.55666667	0.270652834	Up	0.487621455	Mettl7a1	methyltransferase like 7A1	K07755|1|7e-06|55.1|cin:100181209|arsenite methyltransferase [EC:2.1.1.137]	-	GO:0016741	GO:0008152//metabolic process	gi|33563290|ref|NP_081610.2|/4.01188e-142/methyltransferase-like protein 7A [Mus musculus]
230726	1217	1.266666667	2.15	0.763299742	Up	0.487549747	Rhbdl2	rhomboid, veinlet-like 2 (Drosophila)	K02857|1|7e-144|512|mmu:230726|rhomboid-related protein 1/2/3 [EC:3.4.21.105]	GO:0031224//intrinsic component of membrane	GO:0004175//endopeptidase activity	GO:0019538//protein metabolic process	gi|126723321|ref|NP_898986.2|/5.81537e-143/rhomboid-related protein 2 [Mus musculus]
193003	3014	9.576666667	11.74666667	0.294655931	Up	0.487460113	Pirt	phosphoinositide-interacting regulator of transient receptor potential channels	-	GO:0031224//intrinsic component of membrane	-	-	gi|30520017|ref|NP_848771.1|/1.45554e-62/phosphoinositide-interacting protein [Mus musculus]
233765	4825.63	13.03333333	10.73	-0.280556031	Down	0.487200172	Plekha7	pleckstrin homology domain containing, family A member 7	K17536|1|3e-10|71.2|mze:101484241|connector enhancer of kinase suppressor of Ras 2	GO:0005815//microtubule organizing center;GO:0005913//cell-cell adherens junction	GO:0005515//protein binding	GO:0016337//single organismal cell-cell adhesion;GO:0045217//cell-cell junction maintenance	gi|755522470|ref|XP_011240049.1|/0/PREDICTED: pleckstrin homology domain-containing family A member 7 isoform X1 [Mus musculus]
56484	2889	2.433333333	1.513333333	-0.685204166	Down	0.487011939	Foxo3	forkhead box O3	K09408|1|0.0|974|mmu:56484|forkhead box protein O3	GO:0043231//intracellular membrane-bounded organelle;GO:0044444//cytoplasmic part	GO:0001071//nucleic acid binding transcription factor activity;GO:0003677//DNA binding	GO:0001541//ovarian follicle development;GO:0006366//transcription from RNA polymerase II promoter;GO:0033500//carbohydrate homeostasis;GO:0006412//translation;GO:0042770//signal transduction in response to DNA damage;GO:0006355//regulation of transcription, DNA-templated;GO:0012502//induction of programmed cell death;GO:0030218//erythrocyte differentiation	gi|9789951|ref|NP_062714.1|/0/forkhead box protein O3 [Mus musculus]
11807	711.5	1.88	2.866666667	0.608641497	Up	0.486940232	Apoa2	apolipoprotein A-II	K08758|1|7e-21|82.8|mmu:11807|apolipoprotein A-II	GO:0034364//high-density lipoprotein particle;GO:0034385;GO:0034364//high-density lipoprotein particle;GO:0034385;GO:0034364//high-density lipoprotein particle;GO:0034385	GO:0004857//enzyme inhibitor activity;GO:0070325//lipoprotein particle receptor binding;GO:0005543//phospholipid binding;GO:0032934//sterol binding;GO:0008047//enzyme activator activity;GO:0042802//identical protein binding;GO:0071813//lipoprotein particle binding;GO:0046983//protein dimerization activity;GO:0015248//sterol transporter activity;GO:0004857//enzyme inhibitor activity;GO:0070325//li…	GO:0042108//positive regulation of cytokine biosynthetic process;GO:0010608//posttranscriptional regulation of gene expression;GO:0044093;GO:0032787//monocarboxylic acid metabolic process;GO:0015914//phospholipid transport;GO:0055092//sterol homeostasis;GO:0016125//sterol metabolic process;GO:0010872//regulation of cholesterol esterification;GO:0002374//cytokine secretion involved in immune respo…	gi|157951676|ref|NP_038502.2|/6.20366e-49/apolipoprotein A-II preproprotein [Mus musculus]
66175	1194	10.58333333	12.87666667	0.282965086	Up	0.486778889	Mustn1	musculoskeletal, embryonic nuclear protein 1	-	GO:0031981//nuclear lumen	-	GO:0009611//response to wounding;GO:0035108//limb morphogenesis;GO:0009888//tissue development	gi|148692820|gb|EDL24767.1|/5.41252e-53/musculoskeletal, embryonic nuclear protein 1, partial [Mus musculus]
13857	1829	1.66	2.61	0.652866565	Up	0.486563766	Epor	erythropoietin receptor	K05079|1|0.0|952|mmu:13857|erythropoietin receptor	GO:0016021//integral component of membrane	GO:0005515//protein binding;GO:0004896//cytokine receptor activity	GO:0007417//central nervous system development;GO:0043066//negative regulation of apoptotic process;GO:0003208//cardiac ventricle morphogenesis;GO:0019221//cytokine-mediated signaling pathway;GO:0051480//regulation of cytosolic calcium ion concentration;GO:0001893//maternal placenta development;GO:0001570//vasculogenesis	gi|116292186|ref|NP_034279.3|/0/erythropoietin receptor precursor [Mus musculus]
21386	4708.34	4.58	6.003333333	0.390416177	Up	0.486545839	Tbx3	T-box 3	K10177|1|0.0|1065|mmu:21386|T-box protein 3	GO:0043234//protein complex;GO:0043231//intracellular membrane-bounded organelle;GO:0043234//protein complex;GO:0043231//intracellular membrane-bounded organelle	GO:0001071//nucleic acid binding transcription factor activity;GO:0001085//RNA polymerase II transcription factor binding;GO:0003677//DNA binding;GO:0001071//nucleic acid binding transcription factor activity;GO:0001085//RNA polymerase II transcription factor binding;GO:0003677//DNA binding	GO:0030326//embryonic limb morphogenesis;GO:0060592//mammary gland formation;GO:0046545//development of primary female sexual characteristics;GO:0045445//myoblast differentiation;GO:0006915//apoptotic process;GO:0008284//positive regulation of cell proliferation;GO:0007498//mesoderm development;GO:0003166//bundle of His development;GO:0048754//branching morphogenesis of an epithelial tube;GO:0046…	gi|37622347|ref|NP_035665.2|/0/T-box transcription factor TBX3 isoform 1 [Mus musculus]
16993	2058.92	56.39666667	48.91666667	-0.205283797	Down	0.486384497	Lta4h	leukotriene A4 hydrolase	K01254|1|0.0|928|pon:100171657|leukotriene-A4 hydrolase [EC:3.3.2.6]	GO:0031981//nuclear lumen	GO:0046914//transition metal ion binding;GO:0008238//exopeptidase activity;GO:0016803	GO:0006518//peptide metabolic process;GO:0010038//response to metal ion;GO:0009725//response to hormone;GO:0060487//lung epithelial cell differentiation;GO:0006690//icosanoid metabolic process;GO:0019538//protein metabolic process;GO:0006636//unsaturated fatty acid biosynthetic process	gi|116734870|ref|NP_032543.2|/0/leukotriene A-4 hydrolase isoform 1 [Mus musculus]
66647	1391	15.9	18.9	0.249359469	Up	0.486267972	Ndnl2	necdin-like 2	K12464|1|2e-48|195|tup:102484167|melanoma-associated antigen D1	GO:0043231//intracellular membrane-bounded organelle;GO:0000793//condensed chromosome	GO:0005488//binding	GO:0006259//DNA metabolic process;GO:0033554//cellular response to stress;GO:0040007//growth;GO:0016567//protein ubiquitination;GO:0006351//transcription, DNA-templated	gi|47847470|dbj|BAD21407.1|/1.01206e-149/mFLJ00211 protein [Mus musculus]
66375	1318	53.85	46.42333333	-0.214096229	Down	0.486187301	Dhrs7	dehydrogenase/reductase (SDR family) member 7	K11165|1|0.0|637|mmu:66375|dehydrogenase/reductase SDR family member 7 [EC:1.1.-.-]	-	-	-	gi|148704579|gb|EDL36526.1|/0/dehydrogenase/reductase (SDR family) member 7, partial [Mus musculus]
19075	1533	9.133333333	7.326666667	-0.317984507	Down	0.48616041	Prim1	DNA primase, p49 subunit	K02684|1|0.0|868|mmu:19075|DNA primase small subunit [EC:2.7.7.-]	GO:0031981//nuclear lumen;GO:0005657//replication fork	GO:0003899//DNA-directed RNA polymerase activity;GO:0043169//cation binding	GO:0000723//telomere maintenance;GO:0044772//mitotic cell cycle phase transition;GO:0006261//DNA-dependent DNA replication;GO:0051320;GO:0010467//gene expression	gi|6679459|ref|NP_032947.1|/0/DNA primase small subunit [Mus musculus]
66234	1824	16.11666667	13.46	-0.259874979	Down	0.486151447	Msmo1	methylsterol monoxygenase 1	K07750|1|1e-179|632|mmu:66234|methylsterol monooxygenase [EC:1.14.13.72]	GO:0031224//intrinsic component of membrane;GO:0043231//intracellular membrane-bounded organelle;GO:0031090//organelle membrane	GO:0046914//transition metal ion binding;GO:0016709//oxidoreductase activity, acting on paired donors, with incorporation or reduction of molecular oxygen, NAD(P)H as one donor, and incorporation of one atom of oxygen	GO:0006631//fatty acid metabolic process;GO:0006694//steroid biosynthetic process;GO:0008203//cholesterol metabolic process	gi|13384836|ref|NP_079712.1|/1.14416e-178/methylsterol monooxygenase 1 [Mus musculus]
14205	1865.88	2.566666667	3.67	0.515884118	Up	0.486124556	Figf	vascular endothelial growth factor D	K05449|1|0.0|746|mmu:14205|vascular endothelial growth factor C/D	GO:0031091//platelet alpha granule;GO:0044421;GO:0044421	GO:0005172//vascular endothelial growth factor receptor binding;GO:0042802//identical protein binding;GO:0042802//identical protein binding;GO:0005172//vascular endothelial growth factor receptor binding	GO:0007599//hemostasis;GO:0050927//positive regulation of positive chemotaxis;GO:0008283//cell proliferation;GO:0006887//exocytosis;GO:0002551//mast cell chemotaxis;GO:0007169//transmembrane receptor protein tyrosine kinase signaling pathway;GO:0001819//positive regulation of cytokine production;GO:0048522;GO:0009966//regulation of signal transduction;GO:0048869//cellular developmental process;GO…	gi|819231786|ref|NP_001295418.1|/0/vascular endothelial growth factor D isoform VEGF-D326 preproprotein [Mus musculus]
102465604	61	4.306666667	5.686666667	0.401011577	Up	0.486070776	Mir6999	microRNA 6999	-	-	-	-	-
233733	2595	16.13	19.11666667	0.245084547	Up	0.486025958	Galnt18	UDP-N-acetyl-alpha-D-galactosamine:polypeptide N-acetylgalactosaminyltransferase 18	K00710|1|0.0|1207|mmu:233733|polypeptide N-acetylgalactosaminyltransferase [EC:2.4.1.41]	GO:0012505//endomembrane system;GO:0043231//intracellular membrane-bounded organelle;GO:0031224//intrinsic component of membrane	GO:0008376//acetylgalactosaminyltransferase activity	GO:0006464//cellular protein modification process	gi|31982036|ref|NP_776100.2|/0/polypeptide N-acetylgalactosaminyltransferase 18 [Mus musculus]
73130	3751	9.583333333	11.72	0.290373114	Up	0.485999068	Tmed5	transmembrane emp24 protein transport domain containing 5	K14825|1|2e-107|393|mmu:73130|p24 family protein gamma-2	GO:0044432;GO:0005793//endoplasmic reticulum-Golgi intermediate compartment;GO:0031090//organelle membrane;GO:0031224//intrinsic component of membrane	-	GO:0007030//Golgi organization;GO:0045184//establishment of protein localization	gi|18043634|gb|AAH20076.1|/2.09913e-106/Transmembrane emp24 protein transport domain containing 5 [Mus musculus]
214791	3146.23	6.346666667	8.006666667	0.335202672	Up	0.485748091	Sertad4	SERTA domain containing 4	-	-	-	-	gi|148681014|gb|EDL12961.1|/1.15121e-179/SERTA domain containing 4, isoform CRA_a, partial [Mus musculus]
20382	1903	106.42	92.58	-0.200996841	Down	0.485649493	Srsf2	serine/arginine-rich splicing factor 2	K12891|1|6e-47|191|pon:100439801|splicing factor, arginine/serine-rich 2	GO:0016604//nuclear body	GO:0003712//transcription cofactor activity;GO:0003676//nucleic acid binding;GO:0036094//small molecule binding	GO:0000377;GO:0006405//RNA export from nucleus;GO:0006397//mRNA processing;GO:0006366//transcription from RNA polymerase II promoter	gi|293675|gb|AAA39332.1|/1.62086e-91/IFN-response element binding factor 2, partial [Mus musculus]
16658	3389	4.063333333	5.41	0.412964874	Up	0.485586748	Mafb	v-maf musculoaponeurotic fibrosarcoma oncogene family, protein B (avian)	K09036|1|2e-122|442|mmu:16658|transcription factor MAFB	GO:0043231//intracellular membrane-bounded organelle;GO:0043234//protein complex	GO:0005515//protein binding	GO:0006366//transcription from RNA polymerase II promoter;GO:0007389//pattern specification process;GO:0021546//rhombomere development;GO:0030218//erythrocyte differentiation;GO:0042471//ear morphogenesis	gi|23308601|ref|NP_034788.1|/2.06477e-121/transcription factor MafB [Mus musculus]
226641	7463	7.283333333	9.08	0.318093424	Up	0.485524004	Atf6	activating transcription factor 6	K09054|1|0.0|1110|mmu:226641|cyclic AMP-dependent transcription factor ATF-6 alpha	-	-	-	gi|26331318|dbj|BAC29389.1|/0/unnamed protein product [Mus musculus]
66349	1610.47	54.48333333	47.20666667	-0.206824356	Down	0.485452296	Atp5sl	ATP5S-like	K09649|1|8e-23|111|amj:102566372|thymus-specific serine protease [EC:3.4.-.-];K14816|2|1e-16|91.3|tsp:Tsp_01411|pre-60S factor REI1;K07554|3|9e-14|81.6|spu:593766|ATP synthase, H+ transporting, mitochondrial F0 complex, subunit s	GO:0043231//intracellular membrane-bounded organelle;GO:0043231//intracellular membrane-bounded organelle	-	-	gi|31560249|ref|NP_079780.2|/2.75821e-130/ATP synthase subunit s-like protein isoform 2 [Mus musculus]
383619	2541	1.993333333	1.143333333	-0.801936908	Down	0.485398516	Aim2	absent in melanoma 2	K12966|1|8e-179|630|mmu:383619|absent in melanoma 2	GO:0043231//intracellular membrane-bounded organelle;GO:0005737//cytoplasm;GO:0043234//protein complex	GO:0005515//protein binding;GO:0043566//structure-specific DNA binding	GO:0002253//activation of immune response;GO:0012501//programmed cell death;GO:0051091//positive regulation of sequence-specific DNA binding transcription factor activity;GO:0050691//regulation of defense response to virus by host;GO:0043433//negative regulation of sequence-specific DNA binding transcription factor activity;GO:0019221//cytokine-mediated signaling pathway;GO:0032731//positive regu…	gi|162461985|ref|NP_001013801.2|/6.52948e-178/interferon-inducible protein AIM2 [Mus musculus]
56454	3540.35	14.25666667	11.82666667	-0.269593198	Down	0.485398516	Aldh18a1	aldehyde dehydrogenase 18 family, member A1	K12657|1|0.0|1515|mmu:56454|delta-1-pyrroline-5-carboxylate synthetase [EC:2.7.2.11 1.2.1.41]	GO:0043231//intracellular membrane-bounded organelle;GO:0019866//organelle inner membrane;GO:0043231//intracellular membrane-bounded organelle;GO:0019866//organelle inner membrane	GO:0032550;GO:0016620//oxidoreductase activity, acting on the aldehyde or oxo group of donors, NAD or NADP as acceptor;GO:0016774//phosphotransferase activity, carboxyl group as acceptor;GO:0032550;GO:0016620//oxidoreductase activity, acting on the aldehyde or oxo group of donors, NAD or NADP as acceptor;GO:0016774//phosphotransferase activity, carboxyl group as acceptor	GO:0006591//ornithine metabolic process;GO:0006560//proline metabolic process;GO:0006796//phosphate-containing compound metabolic process;GO:0000052//citrulline metabolic process;GO:0006591//ornithine metabolic process;GO:0006560//proline metabolic process;GO:0006796//phosphate-containing compound metabolic process;GO:0000052//citrulline metabolic process	gi|148709892|gb|EDL41838.1|/0/aldehyde dehydrogenase 18 family, member A1, isoform CRA_b, partial [Mus musculus]
228961	2110	47.00666667	54.19333333	0.205250008	Up	0.485138575	Npepl1	aminopeptidase-like 1	K09611|1|0.0|995|mmu:228961|probable aminopeptidase NPEPL1 [EC:3.4.11.-]	GO:0044424	GO:0046914//transition metal ion binding;GO:0008237//metallopeptidase activity;GO:0008238//exopeptidase activity	GO:0019538//protein metabolic process	gi|148674714|gb|EDL06661.1|/0/aminopeptidase-like 1, isoform CRA_a, partial [Mus musculus]
19817	332	0.72	1.436666667	0.996656557	Up	0.484950342	Rn7sk	RNA, 7SK, nuclear	K17570|1|2e-09|63.2|ssc:100624841|hydrocephalus-inducing protein;K17896|2|2e-07|56.2|umr:103660578|GATA-binding protein 5	-	-	-	gi|432116232|gb|ELK37276.1|/3.44784e-36/hypothetical protein MDA_GLEAN10012073 [Myotis davidii]
216725	7265	8.596666667	10.6	0.302214992	Up	0.484914489	Adamts2	a disintegrin-like and metallopeptidase (reprolysin type) with thrombospondin type 1 motif, 2	K08618|1|0.0|2350|mmu:216725|a disintegrin and metalloproteinase with thrombospondin motifs 2 [EC:3.4.24.14]	GO:0031012//extracellular matrix	GO:0004175//endopeptidase activity;GO:0046914//transition metal ion binding	GO:0030323//respiratory tube development;GO:0008544//epidermis development;GO:0051604//protein maturation;GO:0032963//collagen metabolic process;GO:0007166//cell surface receptor signaling pathway;GO:0048232//male gamete generation;GO:0030198//extracellular matrix organization	gi|33563307|ref|NP_783574.1|/0/A disintegrin and metalloproteinase with thrombospondin motifs 2 preproprotein [Mus musculus]
75476	436	14.15333333	11.74666667	-0.268890447	Down	0.48458284	1700010I02Rik	RIKEN cDNA 1700010I02 gene	-	-	-	-	-
257635	1223	10.49333333	8.5	-0.303938294	Down	0.484475279	Sdsl	serine dehydratase-like	K17989|1|4e-163|576|mmu:257635|L-serine/L-threonine ammonia-lyase [EC:4.3.1.17 4.3.1.19]	GO:0043231//intracellular membrane-bounded organelle	GO:0016841//ammonia-lyase activity	-	gi|755513685|ref|XP_011246504.1|/4.5985e-168/PREDICTED: serine dehydratase-like isoform X2 [Mus musculus]
654802	568	0.01	0.403333333	5.333900737	Up	0.4843229	1700105P06Rik	RIKEN cDNA 1700105P06 gene	-	-	-	-	-
104433	130	0.4	0.01	-5.321928095	Down	0.4843229	Snora62	small nucleolar RNA, H/ACA box 62	-	-	-	-	-
217830	3229	8.34	6.63	-0.331038513	Down	0.484269119	9030617O03Rik	RIKEN cDNA 9030617O03 gene	-	GO:0043231//intracellular membrane-bounded organelle	-	-	gi|148686944|gb|EDL18891.1|/0/RIKEN cDNA 9030617O03, isoform CRA_a, partial [Mus musculus]
100526548	90	1.336666667	0.633333333	-1.077602818	Down	0.484233265	Mir3079	microRNA 3079	-	-	-	-	-
102614	1361	11.63333333	9.536666667	-0.286707539	Down	0.484179484	Rpp25	ribonuclease P/MRP 25 subunit	K14525|1|4e-85|317|mmu:102614|ribonucleases P/MRP protein subunit RPP25 [EC:3.1.26.5]	GO:0005815//microtubule organizing center;GO:0031981//nuclear lumen	GO:0004549//tRNA-specific ribonuclease activity;GO:0003676//nucleic acid binding	GO:0006399//tRNA metabolic process	gi|19527204|ref|NP_598743.1|/3.23123e-84/ribonuclease P protein subunit p25 [Mus musculus]
12798	1800	95.42666667	83.36	-0.195037201	Down	0.483838873	Cnn2	calponin 2	K07441|1|1e-96|356|gga:424484|beta-1,4-N-acetylglucosaminyltransferase [EC:2.4.1.141];K06712|2|9e-40|167|myb:102249966|butyrophilin;K20526|3|2e-38|163|bfo:BRAFLDRAFT_61874|transgelin	GO:0030054//cell junction;GO:0032432//actin filament bundle	GO:0008092//cytoskeletal protein binding	GO:0016477//cell migration;GO:0048534//hematopoietic or lymphoid organ development;GO:0006909//phagocytosis;GO:0009611//response to wounding;GO:0030036//actin cytoskeleton organization;GO:0010467//gene expression;GO:0008283//cell proliferation;GO:0009612//response to mechanical stimulus	gi|6680952|ref|NP_031751.1|/1.74635e-163/calponin-2 [Mus musculus]
69123	1346	1.283333333	0.593333333	-1.112981205	Down	0.483686494	Eci3	enoyl-Coenzyme A delta isomerase 3	K13239|1|6e-139|496|mmu:23986|peroxisomal 3,2-trans-enoyl-CoA isomerase [EC:5.3.3.8]	GO:0044439	GO:0005515//protein binding;GO:0016863//intramolecular oxidoreductase activity, transposing C=C bonds	GO:0009062//fatty acid catabolic process	gi|21312210|ref|NP_081223.1|/8.1545e-173/enoyl-CoA delta isomerase 3, peroxisomal [Mus musculus]
269604	4762	11.51	9.42	-0.289088869	Down	0.48365064	Gpr157	G protein-coupled receptor 157	K08467|1|6e-153|545|mmu:269604|G protein-coupled receptor 157	GO:0031224//intrinsic component of membrane	GO:0004888//transmembrane signaling receptor activity	GO:0007166//cell surface receptor signaling pathway	gi|74178472|dbj|BAE32492.1|/9.76231e-155/unnamed protein product [Mus musculus]
76580	3882.96	9.533333333	11.62333333	0.285971217	Up	0.48365064	Mib2	mindbomb E3 ubiquitin protein ligase 2	K10645|1|0.0|1733|mmu:76580|E3 ubiquitin-protein ligase mind-bomb [EC:2.3.2.27]	GO:0005768//endosome;GO:0005768//endosome;GO:0005768//endosome	GO:0008092//cytoskeletal protein binding;GO:0046914//transition metal ion binding;GO:0060089;GO:0019787//ubiquitin-like protein transferase activity;GO:0008092//cytoskeletal protein binding;GO:0046914//transition metal ion binding;GO:0060089;GO:0019787//ubiquitin-like protein transferase activity;GO:0008092//cytoskeletal protein binding;GO:0046914//transition metal ion binding;GO:0060089;GO:00197…	GO:0032446//protein modification by small protein conjugation;GO:0007166//cell surface receptor signaling pathway;GO:0007249//I-kappaB kinase/NF-kappaB signaling;GO:0032446//protein modification by small protein conjugation;GO:0007166//cell surface receptor signaling pathway;GO:0007249//I-kappaB kinase/NF-kappaB signaling;GO:0032446//protein modification by small protein conjugation;GO:0007166//c…	gi|110347531|ref|NP_660106.2|/0/E3 ubiquitin-protein ligase MIB2 isoform 2 [Mus musculus]
100169864	1151	2.11	1.246666667	-0.75916723	Down	0.483614786	Gm44504	predicted readthrough transcript (NMD candidate), 44504	K00036|1|1e-10|69.7|bacu:103016715|glucose-6-phosphate 1-dehydrogenase [EC:1.1.1.49 1.1.1.363]	-	-	-	-
13555	2727.89	15.63	13.04666667	-0.260636523	Down	0.483507225	E2f1	E2F transcription factor 1	K17454|1|2e-169|598|mmu:13555|transcription factor E2F1	GO:0005667//transcription factor complex;GO:0005667//transcription factor complex	GO:0005515//protein binding;GO:0001071//nucleic acid binding transcription factor activity;GO:0044212//transcription regulatory region DNA binding;GO:0005515//protein binding;GO:0001071//nucleic acid binding transcription factor activity;GO:0044212//transcription regulatory region DNA binding	GO:0070848//response to growth factor;GO:1901990//regulation of mitotic cell cycle phase transition;GO:0006974//cellular response to DNA damage stimulus;GO:0012501//programmed cell death;GO:0070542//response to fatty acid;GO:0043488//regulation of mRNA stability;GO:0008284//positive regulation of cell proliferation;GO:0007420//brain development;GO:0001666//response to hypoxia;GO:0048232//male gam…	gi|597955341|ref|NP_001278034.1|/0/transcription factor E2F1 isoform b precursor [Mus musculus]
271424	2305	2.18	3.213333333	0.559742511	Up	0.483354846	Ip6k3	inositol hexaphosphate kinase 3	K07756|1|0.0|746|mmu:271424|inositol-hexakisphosphate 5-kinase [EC:2.7.4.21]	GO:0043231//intracellular membrane-bounded organelle	GO:0051766//inositol trisphosphate kinase activity;GO:0032550;GO:0000828//inositol hexakisphosphate kinase activity	GO:0006464//cellular protein modification process;GO:0043647//inositol phosphate metabolic process;GO:0006650//glycerophospholipid metabolic process	gi|148690586|gb|EDL22533.1|/0/inositol hexaphosphate kinase 3, isoform CRA_a, partial [Mus musculus]
18127	4140	28.27333333	33.02333333	0.224043769	Up	0.483310028	Nos3	nitric oxide synthase 3, endothelial cell	K13242|1|0.0|2189|mmu:18127|nitric-oxide synthase, endothelial [EC:1.14.13.39]	-	-	-	gi|161086988|ref|NP_032739.3|/0/nitric oxide synthase, endothelial [Mus musculus]
68680	912	91.34	79.62666667	-0.197995125	Down	0.483292101	Fitm1	fat storage-inducing transmembrane protein 1	K11801|1|2e-26|122|asn:102385236|WD repeat-containing protein 23	GO:0031227//intrinsic component of endoplasmic reticulum membrane	-	GO:0010884//positive regulation of lipid storage;GO:0006996//organelle organization	gi|23272977|gb|AAH37188.1|/1.58203e-138/1110028A07Rik protein, partial [Mus musculus]
19073	938	11.65666667	14.03	0.267359714	Up	0.483256248	Srgn	serglycin	K06849|1|6e-72|273|mmu:19073|proteoglycan peptide core protein	GO:0005764//lysosome;GO:0030141//secretory granule;GO:0012505//endomembrane system;GO:0044421	GO:0005515//protein binding	GO:0012501//programmed cell death;GO:0009888//tissue development;GO:0030279//negative regulation of ossification;GO:0050663//cytokine secretion;GO:0051604//protein maturation;GO:0033368//protease localization to mast cell secretory granule;GO:0033379	gi|148700146|gb|EDL32093.1|/9.63757e-78/proteoglycan 1, secretory granule, isoform CRA_b [Mus musculus]
319801	3653	11.68666667	14.05666667	0.266391026	Up	0.483256248	Tigar	Trp53 induced glycolysis repulatory phosphatase	K14634|1|3e-151|539|mmu:319801|fructose-2,6-bisphosphatase [EC:3.1.3.46]	-	-	-	-
240055	6195	5.57	4.22	-0.400434329	Down	0.483229357	Neurl1b	neuralized E3 ubiquitin protein ligase 1B	K01931|1|0.0|975|mmu:240055|protein neuralized [EC:2.3.2.27]	GO:0044424	GO:0046914//transition metal ion binding;GO:0003824//catalytic activity	GO:0007166//cell surface receptor signaling pathway;GO:0032446//protein modification by small protein conjugation	gi|126116567|ref|NP_001075125.1|/0/E3 ubiquitin-protein ligase NEURL1B [Mus musculus]
228788	2205	12.80666667	15.37333333	0.263534994	Up	0.483157649	Ccm2l	cerebral cavernous malformation 2-like	-	-	-	-	gi|755499408|ref|XP_006499388.2|/0/PREDICTED: cerebral cavernous malformations 2 protein-like isoform X1 [Mus musculus]
68428	2769	21.93333333	25.77333333	0.232754054	Up	0.483157649	Steap3	STEAP family member 3	K10142|1|0.0|888|mmu:68428|metalloreductase STEAP3 [EC:1.16.1.-]	GO:0031224//intrinsic component of membrane;GO:0005770//late endosome;GO:0031090//organelle membrane	GO:0043169//cation binding;GO:0016723//oxidoreductase activity, oxidizing metal ions, NAD or NADP as acceptor	GO:0012502//induction of programmed cell death;GO:0044710;GO:0055080//cation homeostasis;GO:0000041//transition metal ion transport;GO:0015031//protein transport	gi|568909603|ref|XP_006529909.1|/0/PREDICTED: metalloreductase STEAP3 isoform X2 [Mus musculus]
107197	847	28.14666667	32.88	0.224246221	Up	0.483112832	Uqcc3	ubiquinol-cytochrome c reductase complex assembly factor 3	-	-	GO:0016772//transferase activity, transferring phosphorus-containing groups	GO:0006796//phosphate-containing compound metabolic process	gi|237858808|ref|NP_001153828.1|/8.13697e-30/ubiquinol-cytochrome-c reductase complex assembly factor 3 precursor [Mus musculus]
17470	2363	10.33333333	12.54	0.279231633	Up	0.483050088	Cd200	CD200 antigen	K06556|1|1e-148|530|mmu:17470|CD200 antigen	GO:0031224//intrinsic component of membrane	-	-	gi|26006825|sp|O54901.1|OX2G_MOUSE/8.45177e-148/RecName: Full=OX-2 membrane glycoprotein; AltName: Full=MRC OX-2 antigen; AltName: CD_antigen=CD200; Flags: Precursor
72155	1768	7.643333333	6.02	-0.344438462	Down	0.482826001	Cenpn	centromere protein N	K11506|1|0.0|679|mmu:72155|centromere protein N	GO:0000775//chromosome, centromeric region;GO:0043231//intracellular membrane-bounded organelle	-	-	gi|21312392|ref|NP_082407.1|/0/centromere protein N [Mus musculus]
77552	1190	12.87666667	15.43666667	0.261602079	Up	0.482817038	Shisa4	shisa family member 4	K10135|1|1e-14|83.6|lcm:102352894|scotin	GO:0031224//intrinsic component of membrane	-	-	gi|148707634|gb|EDL39581.1|/1.77399e-88/transmembrane protein 58, partial [Mus musculus]
100040462	1930	4.356666667	3.17	-0.458741895	Down	0.482727403	Mndal	myeloid nuclear differentiation antigen like	K12971|1|6e-53|211|mmu:26388|interferon-activable protein 202;K12966|5|5e-36|155|ecb:100057148|absent in melanoma 2	GO:0016604//nuclear body	GO:0005515//protein binding;GO:0000989//transcription factor activity, transcription factor binding;GO:0043566//structure-specific DNA binding	GO:0031348//negative regulation of defense response;GO:0002253//activation of immune response;GO:0001649//osteoblast differentiation;GO:0006366//transcription from RNA polymerase II promoter;GO:0032611//interleukin-1 beta production;GO:0010951//negative regulation of endopeptidase activity;GO:0043583//ear development;GO:0072331//signal transduction by p53 class mediator;GO:0002573//myeloid leukoc…	gi|283046753|ref|NP_001164324.1|/0/myeloid cell nuclear differentiation antigen-like protein [Mus musculus]
74190	3169	2.853333333	1.886666667	-0.596808744	Down	0.48230612	Exoc3l4	exocyst complex component 3-like 4	K06110|1|9e-58|228|lcm:102360701|exocyst complex component 3;K19988|3|4e-33|146|mmu:74463|exocyst complex component 3-like protein 2	-	-	GO:0016192//vesicle-mediated transport;GO:0016192//vesicle-mediated transport;GO:0016192//vesicle-mediated transport;GO:0016192//vesicle-mediated transport	gi|148686688|gb|EDL18635.1|/0/RIKEN cDNA 1200009I06, isoform CRA_b, partial [Mus musculus]
12263	2644	0.53	1.196666667	1.174957079	Up	0.48227923	C2	complement component 2 (within H-2S)	K01332|1|0.0|1493|mmu:12263|complement component 2 [EC:3.4.21.43]	-	-	-	-
11740	1317	499.45	437.9433333	-0.189596049	Down	0.481965509	Slc25a5	solute carrier family 25 (mitochondrial carrier, adenine nucleotide translocator), member 5	K05863|1|4e-162|573|mmu:11740|solute carrier family 25 (mitochondrial adenine nucleotide translocator), member 4/5/6/31	GO:0005759//mitochondrial matrix;GO:0016021//integral component of membrane;GO:0005819//spindle;GO:0019866//organelle inner membrane	GO:0005345//purine nucleobase transmembrane transporter activity;GO:0005488//binding	GO:0015980//energy derivation by oxidation of organic compounds;GO:0010823//negative regulation of mitochondrion organization;GO:0008283//cell proliferation;GO:0006863//purine nucleobase transport;GO:0030073//insulin secretion	gi|45829841|gb|AAH68199.1|/4.63358e-165/SLC25A5 protein, partial [Homo sapiens]
140795	1815.51	1.293333333	2.156666667	0.73770906	Up	0.481822093	P2ry14	purinergic receptor P2Y, G-protein coupled, 14	K04299|1|0.0|648|mmu:140795|purinergic receptor P2Y, G protein-coupled, 14	GO:0031224//intrinsic component of membrane;GO:0031224//intrinsic component of membrane;GO:0031224//intrinsic component of membrane;GO:0031224//intrinsic component of membrane;GO:0031224//intrinsic component of membrane;GO:0031224//intrinsic component of membrane;GO:0031224//intrinsic component of membrane;GO:0031224//intrinsic component of membrane	GO:0015065//uridine nucleotide receptor activity;GO:0015065//uridine nucleotide receptor activity;GO:0015065//uridine nucleotide receptor activity;GO:0015065//uridine nucleotide receptor activity;GO:0015065//uridine nucleotide receptor activity;GO:0015065//uridine nucleotide receptor activity;GO:0015065//uridine nucleotide receptor activity;GO:0015065//uridine nucleotide receptor activity	GO:0035588;GO:0002376//immune system process;GO:0035588;GO:0002376//immune system process;GO:0035588;GO:0002376//immune system process;GO:0035588;GO:0002376//immune system process;GO:0035588;GO:0002376//immune system process;GO:0035588;GO:0002376//immune system process;GO:0035588;GO:0002376//immune system process;GO:0035588;GO:0002376//immune system process	gi|560879477|ref|NP_001274053.1|/0/P2Y purinoceptor 14 isoform b [Mus musculus]
100124433	77	11.41333333	9.363333333	-0.285626077	Down	0.481732458	Mir208b	microRNA 208b	-	-	-	-	-
20779	3872.51	7.083333333	8.82	0.31635022	Up	0.48160697	Src	Rous sarcoma oncogene	K05704|1|0.0|1107|mmu:20779|tyrosine-protein kinase Src [EC:2.7.10.2]	GO:0000323//lytic vacuole;GO:0043232;GO:0019866//organelle inner membrane;GO:0044459;GO:0044327//dendritic spine head;GO:0005768//endosome;GO:0019866//organelle inner membrane;GO:0005768//endosome;GO:0044327//dendritic spine head;GO:0043232;GO:0000323//lytic vacuole;GO:0044459	GO:0004713//protein tyrosine kinase activity;GO:0035258//steroid hormone receptor binding;GO:0046906//tetrapyrrole binding;GO:0032550;GO:0019904//protein domain specific binding;GO:0019901//protein kinase binding;GO:0019901//protein kinase binding;GO:0030674//protein binding, bridging;GO:0035258//steroid hormone receptor binding;GO:0046906//tetrapyrrole binding;GO:0019904//protein domain specific…	GO:0006006//glucose metabolic process;GO:0030177//positive regulation of Wnt signaling pathway;GO:0030520//intracellular estrogen receptor signaling pathway;GO:0001894//tissue homeostasis;GO:0043405//regulation of MAP kinase activity;GO:0010557//positive regulation of macromolecule biosynthetic process;GO:0048754//branching morphogenesis of an epithelial tube;GO:0000079//regulation of cyclin-depe…	gi|70794809|ref|NP_001020566.1|/0/neuronal proto-oncogene tyrosine-protein kinase Src isoform 2 [Mus musculus]
268958	2575	0.673333333	0.143333333	-2.231946728	Down	0.481589043	Capn11	calpain 11	K08580|1|0.0|1492|mmu:268958|calpain-11 [EC:3.4.22.-]	GO:0030141//secretory granule	GO:0046872//metal ion binding;GO:0004197//cysteine-type endopeptidase activity	GO:0019538//protein metabolic process	gi|62000644|ref|NP_001013789.1|/0/calpain-11 [Mus musculus]
68797	1545	6.466666667	8.14	0.332006548	Up	0.481472518	Pdgfrl	platelet-derived growth factor receptor-like	K05098|1|8e-24|114|dre:554230|kinase insert domain protein receptor [EC:2.7.10.1];K05096|4|2e-20|102|sko:100313537|FMS-like tyrosine kinase 1 [EC:2.7.10.1]	-	-	-	gi|170763511|ref|NP_081116.3|/0/platelet-derived growth factor receptor-like protein precursor [Mus musculus]
12842	5946	382.3966667	435.58	0.187867766	Up	0.481418737	Col1a1	collagen, type I, alpha 1	K06236|1|5e-151|539|mmu:12842|collagen, type I, alpha	-	-	-	-
245305	1264	1.103333333	0.453333333	-1.283224566	Down	0.481355993	B230307C23Rik	RIKEN cDNA B230307C23 gene	K09228|1|5e-42|174|mmu:630579|KRAB domain-containing zinc finger protein	-	-	-	-
98170	3543	27.67	32.2	0.218738044	Up	0.481275322	Tmem132a	transmembrane protein 132A	K17599|1|0.0|1768|mmu:98170|transmembrane protein 132	GO:0012505//endomembrane system;GO:0031090//organelle membrane;GO:0043231//intracellular membrane-bounded organelle;GO:0031224//intrinsic component of membrane	GO:0005488//binding	GO:0007417//central nervous system development;GO:0012501//programmed cell death	gi|50510999|dbj|BAD32485.1|/0/mKIAA1583 protein [Mus musculus]
66069	1370	6.883333333	8.613333333	0.323464288	Up	0.481087089	Snupn	snurportin 1	K13151|1|0.0|704|mmu:66069|snurportin-1	GO:0005635//nuclear envelope;GO:0034518//RNA cap binding complex	GO:0003676//nucleic acid binding;GO:0022892//substrate-specific transporter activity	GO:0006404//RNA import into nucleus;GO:0006886//intracellular protein transport	gi|30410012|ref|NP_848461.1|/0/snurportin-1 [Mus musculus]
69784	1211	3.03	4.186666667	0.466484265	Up	0.481051235	1500009L16Rik	RIKEN cDNA 1500009L16 gene	K02953|1|4e-16|88.2|umr:103676563|small subunit ribosomal protein S13e	-	-	-	gi|537241732|gb|ERE87282.1|/5.30789e-33/putative overexpressed in colon carcinoma 1 protein like protein [Cricetulus griseus]
[truncated: 17,683 more rows]
