# Supplementary material for: Cardiomyocyte-restricted high-mobility group box 1 (HMGB1) deletion leads to small heart and glycolipid metabolic disorder through GR/PGC-1α signalling
Source: Cell Death Discov. 2020 Oct 20;6:106. doi: 10.1038/s41420-020-00340-9 (PMC7575537; doi:10.1038/s41420-020-00340-9)
Supplement: Supplementary file 6 — Table S3 [file 41420_2020_340_MOESM6_ESM.xls]

GeneID	geneLength	Means-Adult_Control	Means-Adult_cKO	log2Ratio(Adult_cKO/Adult_Control)	Up-Down-Regulation(Adult_cKO/Adult_Control)	Probability	Symbol	Description	KEGG Orthology	GO Component	GO Function	GO Process	Blast nr
100034726	539	111.3366667	0.923333333	-6.91386151	Down	0.989553951	Gm15772	ribosomal protein L26 pseudogene	K02898|1|2e-74|279|cge:100760077|large subunit ribosomal protein L26e	-	-	-	gi|537145497|gb|ERE69430.1|/6.25371e-75/60S ribosomal protein L26-like protein [Cricetulus griseus]
68436	495.19	34.85	77.03333333	1.144324198	Up	0.842068148	Rpl34	ribosomal protein L34	K02915|1|3e-52|206|mmu:68436|large subunit ribosomal protein L34e	GO:0043231//intracellular membrane-bounded organelle;GO:0015934//large ribosomal subunit;GO:0043231//intracellular membrane-bounded organelle;GO:0015934//large ribosomal subunit;GO:0043231//intracellular membrane-bounded organelle;GO:0015934//large ribosomal subunit	GO:0003676//nucleic acid binding;GO:0005198//structural molecule activity;GO:0003676//nucleic acid binding;GO:0005198//structural molecule activity;GO:0003676//nucleic acid binding;GO:0005198//structural molecule activity	GO:0006412//translation;GO:0019080;GO:0000956//nuclear-transcribed mRNA catabolic process;GO:0006613//cotranslational protein targeting to membrane;GO:0006412//translation;GO:0019080;GO:0000956//nuclear-transcribed mRNA catabolic process;GO:0006613//cotranslational protein targeting to membrane;GO:0006412//translation;GO:0019080;GO:0000956//nuclear-transcribed mRNA catabolic process;GO:0006613//c…	gi|725571770|ref|XP_010338387.1|/2.86167e-61/PREDICTED: LOW QUALITY PROTEIN: 60S ribosomal protein L34 [Saimiri boliviensis boliviensis]
66184	941	28.85666667	15.19666667	-0.92514975	Down	0.786575275	Rps4l	ribosomal protein S4-like	K02987|1|3e-148|526|cge:100760991|small subunit ribosomal protein S4e	GO:0015935//small ribosomal subunit	GO:0005198//structural molecule activity;GO:0003723//RNA binding	GO:0006412//translation;GO:0008283//cell proliferation;GO:0000956//nuclear-transcribed mRNA catabolic process;GO:0019080;GO:0006613//cotranslational protein targeting to membrane;GO:0032502//developmental process	gi|148678798|gb|EDL10745.1|/5.20936e-148/RIKEN cDNA 1110033J19 [Mus musculus]
19941	564	193.9533333	305.3933333	0.654958998	Up	0.758621987	Rpl26	ribosomal protein L26	K02898|1|3e-76|285|cge:100760077|large subunit ribosomal protein L26e	-	-	-	gi|537145497|gb|ERE69430.1|/9.99982e-77/60S ribosomal protein L26-like protein [Cricetulus griseus]
27367	1361	119.7133333	166.4066667	0.475129388	Up	0.68596036	Rpl3	ribosomal protein L3	K02925|1|0.0|792|mmu:27367|large subunit ribosomal protein L3e	GO:0015934//large ribosomal subunit;GO:0031981//nuclear lumen	GO:0005198//structural molecule activity	GO:0010467//gene expression;GO:0070670//response to interleukin-4	gi|74185237|dbj|BAE30097.1|/0/unnamed protein product [Mus musculus]
666899	524	1.67	0.32	-2.383704292	Down	0.643057279	Gm12191	ribosomal protein L30 pseudogene	K02908|1|1e-59|230|pale:102897778|large subunit ribosomal protein L30e	GO:0015934//large ribosomal subunit	GO:0003676//nucleic acid binding;GO:0005198//structural molecule activity	GO:0006412//translation;GO:0019080;GO:0000956//nuclear-transcribed mRNA catabolic process;GO:0006613//cotranslational protein targeting to membrane	gi|664777237|ref|XP_008507911.1|/3.05585e-60/PREDICTED: 60S ribosomal protein L30-like [Equus przewalskii]
66845	484	51.98333333	65.63666667	0.336452827	Up	0.578528715	Mrpl33	mitochondrial ribosomal protein L33	K02913|1|2e-20|99.8|mmu:66845|large subunit ribosomal protein L33	GO:0043231//intracellular membrane-bounded organelle;GO:0030529//intracellular ribonucleoprotein complex	-	GO:0010467//gene expression	gi|269784741|ref|NP_080072.2|/1.55385e-19/39S ribosomal protein L33, mitochondrial [Mus musculus]
66211	1363.71	277.2766667	221.39	-0.324736158	Down	0.578067998	Rpl3l	ribosomal protein L3-like	K02925|1|6e-138|492|mmu:66211|large subunit ribosomal protein L3e	GO:0015934//large ribosomal subunit;GO:0015934//large ribosomal subunit	GO:0005198//structural molecule activity;GO:0005198//structural molecule activity	GO:0010467//gene expression;GO:0010467//gene expression	gi|755558820|ref|XP_011244871.1|/5.04815e-137/PREDICTED: 60S ribosomal protein L3-like isoform X1 [Mus musculus]
619547	495	90.84333333	72.27666667	-0.329850672	Down	0.575501147	Rpl34-ps1	ribosomal protein L34, pseudogene 1	K02915|1|2e-52|206|acs:100555733|large subunit ribosomal protein L34e	GO:0043231//intracellular membrane-bounded organelle;GO:0015934//large ribosomal subunit	GO:0003676//nucleic acid binding;GO:0005198//structural molecule activity	GO:0006412//translation;GO:0019080;GO:0000956//nuclear-transcribed mRNA catabolic process;GO:0006613//cotranslational protein targeting to membrane	gi|594102238|ref|XP_006074192.1|/6.57787e-53/PREDICTED: 60S ribosomal protein L34-like [Bubalus bubalis]
107094	4344	10.72333333	7.726666667	-0.47283537	Down	0.569737485	Rrp12	ribosomal RNA processing 12 homolog (S. cerevisiae)	K14794|1|0.0|2247|mmu:107094|ribosomal RNA-processing protein 12	GO:0043231//intracellular membrane-bounded organelle;GO:0031224//intrinsic component of membrane	-	-	gi|148709918|gb|EDL41864.1|/0/expressed sequence AA408556, isoform CRA_b, partial [Mus musculus]
100042173	824	10.64333333	14.22666667	0.418647623	Up	0.564152469	Rps15a-ps6	ribosomal protein S15A, pseudogene 6	K02957|1|4e-69|263|cjc:100394618|small subunit ribosomal protein S15Ae	-	-	-	gi|675706491|ref|XP_009007486.1|/3.18886e-68/PREDICTED: 40S ribosomal protein S15a [Callithrix jacchus]
94064	828	33.50333333	42.21333333	0.333394115	Up	0.557523788	Mrpl27	mitochondrial ribosomal protein L27	K02899|1|7e-66|252|mmu:94064|large subunit ribosomal protein L27	GO:0000315//organellar large ribosomal subunit;GO:0043231//intracellular membrane-bounded organelle	-	GO:0010467//gene expression	gi|16716447|ref|NP_444391.1|/5.67088e-65/39S ribosomal protein L27, mitochondrial [Mus musculus]
100502825	678.7	10.43333333	13.77	0.400328403	Up	0.547660687	Rpl37rt	ribosomal protein L37, retrotransposed	K02922|1|5e-48|192|pale:102886771|large subunit ribosomal protein L37e	GO:0015934//large ribosomal subunit;GO:0015934//large ribosomal subunit	GO:0043169//cation binding;GO:0003723//RNA binding;GO:0005198//structural molecule activity;GO:0043169//cation binding;GO:0003723//RNA binding;GO:0005198//structural molecule activity	GO:0006412//translation;GO:0019080;GO:0000956//nuclear-transcribed mRNA catabolic process;GO:0006613//cotranslational protein targeting to membrane;GO:0006412//translation;GO:0019080;GO:0000956//nuclear-transcribed mRNA catabolic process;GO:0006613//cotranslational protein targeting to membrane	gi|850272454|ref|XP_012863843.1|/3.24106e-48/PREDICTED: 60S ribosomal protein L37 [Echinops telfairi]
66481	396	196.81	240.8433333	0.291291463	Up	0.547660687	Rps21	ribosomal protein S21	K02971|1|4e-41|168|mmu:66481|small subunit ribosomal protein S21e	-	-	-	gi|564345076|ref|XP_006235885.1|/1.44779e-49/PREDICTED: 40S ribosomal protein S21 isoform X1 [Rattus norvegicus]
100359413	403	0.526666667	0.01	-5.718818247	Down	0.530943247	AA413626	ribosomal protein L17 pseudogene	K02880|1|4e-14|78.6|phd:102321340|large subunit ribosomal protein L17e	-	-	-	gi|507636850|ref|XP_004629263.1|/3.35258e-14/PREDICTED: 60S ribosomal protein L17 [Octodon degus]
59014	2058	11.39	14.3	0.3282474	Up	0.496934823	Rrs1	ribosome biogenesis regulator 1	K14852|1|1e-151|539|mmu:59014|regulator of ribosome biosynthesis	GO:0000228//nuclear chromosome	GO:0005488//binding	GO:0000070//mitotic sister chromatid segregation;GO:0022613//ribonucleoprotein complex biogenesis	gi|49022822|dbj|BAC65489.2|/6.02291e-155/mKIAA0112 protein [Mus musculus]
16785	1861	253.8766667	299.8733333	0.240225429	Up	0.491519049	Rpsa	ribosomal protein SA	K02998|1|7e-158|560|xla:100037080|small subunit ribosomal protein SAe	-	-	-	gi|820983550|ref|XP_012351476.1|/3.00651e-158/PREDICTED: 40S ribosomal protein SA isoform X1 [Nomascus leucogenys]
277692	426	0.82	1.663333333	1.0203815	Up	0.491189966	Rps19-ps3	ribosomal protein S19, pseudogene 3	K02966|1|6e-71|267|ngi:103744615|small subunit ribosomal protein S19e	GO:0031981//nuclear lumen;GO:0015935//small ribosomal subunit	GO:0019838//growth factor binding;GO:0005198//structural molecule activity	GO:0009605//response to external stimulus;GO:0006412//translation;GO:0022618//ribonucleoprotein complex assembly;GO:0006928//movement of cell or subcellular component;GO:0000956//nuclear-transcribed mRNA catabolic process;GO:0019080;GO:0030099//myeloid cell differentiation;GO:0006613//cotranslational protein targeting to membrane;GO:0006364//rRNA processing	gi|12963511|ref|NP_075622.1|/5.69554e-70/40S ribosomal protein S19 [Mus musculus]
94063	1134	31.92	38.10333333	0.255456561	Up	0.484194592	Mrpl16	mitochondrial ribosomal protein L16	K02878|1|3e-129|463|mmu:94063|large subunit ribosomal protein L16	GO:0000315//organellar large ribosomal subunit;GO:0043231//intracellular membrane-bounded organelle	GO:0003723//RNA binding	GO:0010467//gene expression	gi|19424352|ref|NP_079882.2|/2.78492e-128/39S ribosomal protein L16, mitochondrial precursor [Mus musculus]
64660	1007	45.63	54.17	0.247511437	Up	0.482934672	Mrps24	mitochondrial ribosomal protein S24	K17403|1|1e-81|305|mmu:64660|small subunit ribosomal protein S24	GO:0000314//organellar small ribosomal subunit;GO:0043231//intracellular membrane-bounded organelle	-	-	gi|13385578|ref|NP_080356.1|/1.04832e-80/28S ribosomal protein S24, mitochondrial precursor [Mus musculus]
99045	991	23.1	27.78333333	0.266326847	Up	0.481674753	Mrps26	mitochondrial ribosomal protein S26	K17405|1|4e-66|253|mmu:99045|small subunit ribosomal protein S26	GO:0044444//cytoplasmic part;GO:0030529//intracellular ribonucleoprotein complex;GO:0043231//intracellular membrane-bounded organelle	-	-	gi|46402169|ref|NP_997090.1|/3.526e-65/28S ribosomal protein S26, mitochondrial precursor [Mus musculus]
20055	633	242.74	281.7933333	0.215225618	Up	0.46581293	Rps16	ribosomal protein S16	K02960|1|3e-85|316|mmu:100862433|small subunit ribosomal protein S16e	-	-	-	-
26451	1112	183.1	213.33	0.220455071	Up	0.464308549	Rpl27a	ribosomal protein L27A	K02900|1|8e-70|266|hgl:101724905|large subunit ribosomal protein L27Ae	GO:0015934//large ribosomal subunit	GO:0005198//structural molecule activity	GO:0010467//gene expression	gi|820997375|ref|XP_004647393.2|/7.47761e-70/PREDICTED: 60S ribosomal protein L27a-like [Octodon degus]
27050	1879	123.2966667	143.6733333	0.220658517	Up	0.461168152	Rps3	ribosomal protein S3	K02985|1|2e-134|481|pale:102897409|small subunit ribosomal protein S3e	GO:0043005//neuron projection;GO:0043231//intracellular membrane-bounded organelle;GO:0001726//ruffle;GO:0015935//small ribosomal subunit	GO:0016835//carbon-oxygen lyase activity;GO:0005198//structural molecule activity;GO:0051540;GO:0003677//DNA binding;GO:0003723//RNA binding;GO:0004518//nuclease activity;GO:0008134//transcription factor binding;GO:0019900//kinase binding	GO:0006412//translation;GO:0000956//nuclear-transcribed mRNA catabolic process;GO:0006915//apoptotic process;GO:0019080;GO:0043433//negative regulation of sequence-specific DNA binding transcription factor activity;GO:0012502//induction of programmed cell death;GO:0006613//cotranslational protein targeting to membrane;GO:0006281//DNA repair	gi|795271913|ref|XP_011857417.1|/4.74018e-135/PREDICTED: 40S ribosomal protein S3 isoform X1 [Mandrillus leucophaeus]
665931	834	2.45	3.52	0.52279368	Up	0.455752379	Rplp2-ps1	ribosomal protein, large P2, pseudogene 1	K02943|1|4e-28|127|hgl:101702556|large subunit ribosomal protein LP2	GO:0015934//large ribosomal subunit	GO:0005198//structural molecule activity	GO:0006412//translation	gi|594042682|ref|XP_006045870.1|/6.64581e-29/PREDICTED: 60S acidic ribosomal protein P2 [Bubalus bubalis]
100040970	694	67.71	79.10666667	0.224430363	Up	0.454586483	Rpl14-ps1	ribosomal protein L14, pseudogene 1	K02875|1|7e-73|275|mmu:67115|large subunit ribosomal protein L14e	-	-	-	-
66292	423	220.6	255.07	0.209460436	Up	0.45122043	Mrps21	mitochondrial ribosomal protein S21	K02970|1|3e-32|138|mmu:66292|small subunit ribosomal protein S21	GO:0019866//organelle inner membrane;GO:0000314//organellar small ribosomal subunit;GO:0043231//intracellular membrane-bounded organelle	GO:0005198//structural molecule activity	GO:0010467//gene expression	gi|17505220|ref|NP_510964.1|/2.96709e-31/28S ribosomal protein S21, mitochondrial [Mus musculus]
68028	477	9.026666667	7.303333333	-0.305638255	Down	0.437192072	Rpl22l1	ribosomal protein L22 like 1	K02891|1|1e-46|186|cge:100750612|large subunit ribosomal protein L22e	GO:0030529//intracellular ribonucleoprotein complex	GO:0005198//structural molecule activity	GO:0010467//gene expression	gi|148671237|gb|EDL03184.1|/9.69015e-46/mCG6454 [Mus musculus]
94066	917	23.65	27.65333333	0.22561321	Up	0.435001316	Mrpl36	mitochondrial ribosomal protein L36	K02919|1|3e-46|187|mmu:94066|large subunit ribosomal protein L36	GO:0000315//organellar large ribosomal subunit;GO:0043231//intracellular membrane-bounded organelle	-	GO:0010467//gene expression	gi|16716451|ref|NP_444393.1|/2.71438e-45/39S ribosomal protein L36, mitochondrial [Mus musculus]
20085	629	111.1233333	127.8433333	0.202215149	Up	0.432312234	Rps19	ribosomal protein S19	K02966|1|5e-76|285|ngi:103744615|small subunit ribosomal protein S19e	GO:0031981//nuclear lumen;GO:0015935//small ribosomal subunit	GO:0019838//growth factor binding;GO:0005198//structural molecule activity	GO:0009605//response to external stimulus;GO:0006412//translation;GO:0022618//ribonucleoprotein complex assembly;GO:0006928//movement of cell or subcellular component;GO:0000956//nuclear-transcribed mRNA catabolic process;GO:0019080;GO:0030099//myeloid cell differentiation;GO:0006613//cotranslational protein targeting to membrane;GO:0006364//rRNA processing	gi|12963511|ref|NP_075622.1|/3.35761e-75/40S ribosomal protein S19 [Mus musculus]
102634812	1833	0.11	0.516666667	2.231730286	Up	0.41498364	LOC102634812	ribosomal protein L39 pseudogene	K01081|1|2e-26|123|mmu:50773|5'-nucleotidase [EC:3.1.3.5]	-	-	-	-
20116	740	278.7333333	316.0366667	0.181206407	Up	0.409097747	Rps8	ribosomal protein S8	K02995|1|6e-119|428|lve:103070431|small subunit ribosomal protein S8e	GO:0015935//small ribosomal subunit	GO:0005198//structural molecule activity	GO:0006412//translation;GO:0019080;GO:0030490//maturation of SSU-rRNA;GO:0000956//nuclear-transcribed mRNA catabolic process;GO:0006613//cotranslational protein targeting to membrane	gi|795270501|ref|XP_011857247.1|/1.70523e-120/PREDICTED: 40S ribosomal protein S8 isoform X1 [Mandrillus leucophaeus]
54217	425	244.01	215.6066667	-0.178538486	Down	0.407894242	Rpl36	ribosomal protein L36	K02920|1|2e-48|192|myd:102775437|large subunit ribosomal protein L36e	-	-	-	gi|585689575|ref|XP_006894244.1|/3.60124e-48/PREDICTED: uncharacterized protein LOC102862726 [Elephantulus edwardii]
238323	2534	2.263333333	1.533333333	-0.561777713	Down	0.40725488	Rps6kl1	ribosomal protein S6 kinase-like 1	K04373|1|1e-23|114|pss:102444275|p90 ribosomal S6 kinase [EC:2.7.11.1]	GO:0030529//intracellular ribonucleoprotein complex	GO:0004672//protein kinase activity;GO:0032550	GO:0006796//phosphate-containing compound metabolic process;GO:0006464//cellular protein modification process	gi|31981933|ref|NP_666356.2|/0/ribosomal protein S6 kinase-like 1 [Mus musculus]
69527	1445	55.79666667	48.95666667	-0.188673605	Down	0.405947948	Mrps9	mitochondrial ribosomal protein S9	K02996|1|0.0|765|mmu:69527|small subunit ribosomal protein S9	GO:0043231//intracellular membrane-bounded organelle;GO:0030529//intracellular ribonucleoprotein complex	GO:0005198//structural molecule activity	GO:0010467//gene expression	gi|148664506|gb|EDK96922.1|/0/mitochondrial ribosomal protein S9, isoform CRA_b [Mus musculus]
68836	412	67.45	76.41	0.179943017	Up	0.39727895	Mrpl52	mitochondrial ribosomal protein L52	K17433|1|2e-65|249|mmu:68836|large subunit ribosomal protein L52	GO:0000315//organellar large ribosomal subunit;GO:0043231//intracellular membrane-bounded organelle	GO:0005198//structural molecule activity	GO:0010467//gene expression	gi|30348981|ref|NP_081127.1|/1.57028e-64/39S ribosomal protein L52, mitochondrial precursor [Mus musculus]
20042	535	342.2833333	385.09	0.170004614	Up	0.394881342	Rps12	ribosomal protein S12	K02951|1|3e-71|269|oaa:100075031|small subunit ribosomal protein S12e	GO:0015935//small ribosomal subunit	GO:0005198//structural molecule activity	GO:0006412//translation;GO:0019080;GO:0000956//nuclear-transcribed mRNA catabolic process;GO:0006613//cotranslational protein targeting to membrane	gi|14277700|ref|NP_001007.2|/2.03754e-70/40S ribosomal protein S12 [Homo sapiens]
59050	2686	25.8	22.43666667	-0.20151271	Down	0.394571063	Nsa2	NSA2 ribosome biogenesis homolog	K14842|1|3e-140|502|rno:171456|ribosome biogenesis protein NSA2	GO:0032991//macromolecular complex;GO:0031981//nuclear lumen	-	GO:0042254//ribosome biogenesis	gi|351701860|gb|EHB04779.1|/9.42239e-140/ribosome biogenesis protein NSA2-like protein [Heterocephalus glaber]
94062	1531	52.83333333	59.94333333	0.182150877	Up	0.393442777	Mrpl3	mitochondrial ribosomal protein L3	K02906|1|0.0|696|mmu:94062|large subunit ribosomal protein L3	-	-	-	-
27393	1850	40.75333333	46.06666667	0.176805144	Up	0.386616646	Mrpl39	mitochondrial ribosomal protein L39	K17420|1|0.0|641|mmu:27393|large subunit ribosomal protein L39	GO:0043231//intracellular membrane-bounded organelle;GO:0030529//intracellular ribonucleoprotein complex	GO:0036094//small molecule binding	-	gi|364023817|ref|NP_059100.3|/0/39S ribosomal protein L39, mitochondrial [Mus musculus]
67186	441	352.2733333	393.07	0.158090989	Up	0.3793392	Rplp2	ribosomal protein, large P2	K02943|1|9e-30|130|hgl:101702556|large subunit ribosomal protein LP2	-	-	-	-
76846	703	351.6733333	392.45	0.158272917	Up	0.3793392	Rps9	ribosomal protein S9	K02997|1|2e-95|350|cfa:476387|small subunit ribosomal protein S9e	GO:0031981//nuclear lumen;GO:0015935//small ribosomal subunit	GO:0005198//structural molecule activity;GO:0003723//RNA binding	GO:0006412//translation;GO:0008283//cell proliferation;GO:0000956//nuclear-transcribed mRNA catabolic process;GO:0019080;GO:0006613//cotranslational protein targeting to membrane	gi|545487328|ref|XP_533590.3|/1.44732e-94/PREDICTED: 40S ribosomal protein S9 [Canis lupus familiaris]
110954	798	338.64	377.9533333	0.158455719	Up	0.379245177	Rpl10	ribosomal protein L10	K02866|1|5e-132|472|phd:102327737|large subunit ribosomal protein L10e	GO:0043231//intracellular membrane-bounded organelle;GO:0015934//large ribosomal subunit	GO:0005198//structural molecule activity	GO:0006412//translation;GO:0019080;GO:0000956//nuclear-transcribed mRNA catabolic process;GO:0006613//cotranslational protein targeting to membrane	gi|556739248|ref|XP_005965182.1|/4.26154e-131/PREDICTED: 60S ribosomal protein L10 isoform X1 [Pantholops hodgsonii]
270106	794	288.3466667	322.8133333	0.162895824	Up	0.378803265	Rpl13	ribosomal protein L13	K02873|1|3e-99|363|xla:100049095|large subunit ribosomal protein L13e	GO:0015934//large ribosomal subunit	GO:0003676//nucleic acid binding;GO:0005198//structural molecule activity	GO:0006412//translation;GO:0019080;GO:0000956//nuclear-transcribed mRNA catabolic process;GO:0006613//cotranslational protein targeting to membrane	gi|148679762|gb|EDL11709.1|/2.11775e-98/mCG19578, isoform CRA_b [Mus musculus]
20102	992	277.7566667	309.4566667	0.155915863	Up	0.378474181	Rps4x	ribosomal protein S4, X-linked	K02987|1|3e-151|536|ecb:100034075|small subunit ribosomal protein S4e	-	-	-	-
66229	2606	19.03333333	21.69	0.188501808	Up	0.373603746	Rpl7l1	ribosomal protein L7-like 1	K02937|1|4e-50|202|sko:100367525|large subunit ribosomal protein L7e	GO:0032991//macromolecular complex	-	-	gi|27754134|ref|NP_079709.2|/3.63028e-123/60S ribosomal protein L7-like 1 [Mus musculus]
67248	434	40.92	45.88	0.165059246	Up	0.372193388	Rpl39	ribosomal protein L39	K02924|1|1e-26|120|rro:104671531|large subunit ribosomal protein L39e	-	-	-	-
18100	1055	33.28666667	37.37666667	0.167193506	Up	0.366815224	Mrpl40	mitochondrial ribosomal protein L40	K17421|1|1e-100|368|mmu:18100|large subunit ribosomal protein L40	GO:0000313;GO:0043231//intracellular membrane-bounded organelle	-	-	gi|255003746|ref|NP_035052.2|/1.0838e-99/39S ribosomal protein L40, mitochondrial precursor [Mus musculus]
94061	2322.06	14.72666667	12.77666667	-0.204919421	Down	0.366269886	Mrpl1	mitochondrial ribosomal protein L1	K02863|1|6e-164|581|mmu:94061|large subunit ribosomal protein L1	GO:0000315//organellar large ribosomal subunit;GO:0043231//intracellular membrane-bounded organelle;GO:0000315//organellar large ribosomal subunit;GO:0043231//intracellular membrane-bounded organelle	GO:0003676//nucleic acid binding;GO:0005198//structural molecule activity;GO:0003676//nucleic acid binding;GO:0005198//structural molecule activity	GO:0010467//gene expression;GO:0010467//gene expression	gi|84875528|ref|NP_444388.2|/4.93872e-163/39S ribosomal protein L1, mitochondrial isoform 1 [Mus musculus]
70285	1307.46	10.6	12.25666667	0.209502411	Up	0.3651416	Rpf1	ribosome production factor 1 homolog	K14846|1|3e-173|610|mmu:70285|ribosome production factor 1	GO:0031981//nuclear lumen;GO:0031981//nuclear lumen	GO:0003723//RNA binding;GO:0003723//RNA binding	GO:0042254//ribosome biogenesis;GO:0042254//ribosome biogenesis	gi|169790907|ref|NP_081647.2|/2.92485e-172/ribosome production factor 1 isoform 2 [Mus musculus]
54127	328	284.63	315.7333333	0.14961885	Up	0.363420964	Rps28	ribosomal protein S28	K02979|1|6e-25|114|amj:106739155|small subunit ribosomal protein S28e	GO:0015935//small ribosomal subunit	GO:0005198//structural molecule activity	GO:0006412//translation;GO:0019080;GO:0000956//nuclear-transcribed mRNA catabolic process;GO:0042254//ribosome biogenesis;GO:0006613//cotranslational protein targeting to membrane	gi|470602254|ref|XP_004312818.1|/4.92463e-26/PREDICTED: 40S ribosomal protein S28 [Tursiops truncatus]
20005	737	212.4633333	234.99	0.14538548	Up	0.362038813	Rpl9	ribosomal protein L9	K02940|1|2e-102|373|cjc:100388301|large subunit ribosomal protein L9e	GO:0031981//nuclear lumen;GO:0015934//large ribosomal subunit	GO:0003723//RNA binding;GO:0005198//structural molecule activity	GO:0006412//translation;GO:0019080;GO:0000956//nuclear-transcribed mRNA catabolic process;GO:0006613//cotranslational protein targeting to membrane	gi|675649807|ref|XP_002745952.2|/1.75642e-101/PREDICTED: 60S ribosomal protein L9 [Callithrix jacchus]
74778	1965	27.72666667	31.14333333	0.167649183	Up	0.360995148	Rrp7a	ribosomal RNA processing 7 homolog A (S. cerevisiae)	K14545|1|6e-138|493|mmu:74778|ribosomal RNA-processing protein 7	-	GO:0003676//nucleic acid binding	-	gi|257467556|ref|NP_083377.3|/5.33593e-137/ribosomal RNA-processing protein 7 homolog A [Mus musculus]
18114	2008	61.06333333	67.53333333	0.145293423	Up	0.35051149	Rrp1	ribosomal RNA processing 1 homolog (S. cerevisiae)	K14849|1|1e-122|443|mmu:18114|ribosomal RNA-processing protein 1	GO:0030684//preribosome;GO:0031981//nuclear lumen	-	GO:0042254//ribosome biogenesis	gi|148699789|gb|EDL31736.1|/8.51609e-122/novel nuclear protein 1, isoform CRA_d [Mus musculus]
20091	960	294.04	324.9966667	0.144412494	Up	0.347305277	Rps3a1	ribosomal protein S3A1	K02984|1|2e-142|507|mmu:20091|small subunit ribosomal protein S3Ae	GO:0031981//nuclear lumen;GO:0015935//small ribosomal subunit	GO:0005198//structural molecule activity;GO:0005515//protein binding;GO:0003676//nucleic acid binding	GO:0006412//translation;GO:0000956//nuclear-transcribed mRNA catabolic process;GO:0019080;GO:0012502//induction of programmed cell death;GO:0048869//cellular developmental process;GO:0006613//cotranslational protein targeting to membrane	gi|254553321|ref|NP_058655.3|/1.28271e-141/40S ribosomal protein S3a [Mus musculus]
229503	2847	9.423333333	10.82666667	0.200279749	Up	0.344446952	Rrnad1	ribosomal RNA adenine dimethylase domain containing 1	K02895|1|1e-38|164|mmu:67707|large subunit ribosomal protein L24	GO:0031224//intrinsic component of membrane	GO:0008170//N-methyltransferase activity	-	gi|260166680|ref|NP_705790.3|/0/protein RRNAD1 [Mus musculus]
67212	964.55	51.71333333	56.92666667	0.138568324	Up	0.33237429	Mrpl55	mitochondrial ribosomal protein L55	K17436|1|2e-59|231|mmu:67212|large subunit ribosomal protein L55	GO:0030529//intracellular ribonucleoprotein complex;GO:0043231//intracellular membrane-bounded organelle;GO:0030529//intracellular ribonucleoprotein complex;GO:0043231//intracellular membrane-bounded organelle;GO:0030529//intracellular ribonucleoprotein complex;GO:0043231//intracellular membrane-bounded organelle;GO:0030529//intracellular ribonucleoprotein complex;GO:0043231//intracellular membra…	-	-	gi|695917211|ref|NP_001289263.1|/1.24075e-62/39S ribosomal protein L55, mitochondrial isoform 1 [Mus musculus]
76808	1291	377.45	414.1	0.133693656	Up	0.331001542	Rpl18a	ribosomal protein L18A	K02882|1|3e-101|371|rno:290641|large subunit ribosomal protein L18Ae	GO:0015934//large ribosomal subunit	GO:0003676//nucleic acid binding;GO:0005198//structural molecule activity	GO:0006412//translation;GO:0019080;GO:0000956//nuclear-transcribed mRNA catabolic process;GO:0006613//cotranslational protein targeting to membrane	gi|675970145|pdb|4W20|S/7.08362e-102/Chain S, Structure Of The Mammalian 60s ribosomal Subunit (this Entry Contains The Large ribosomal Proteins)
20084	524	249.6433333	272.88	0.12839828	Up	0.329619391	Rps18	ribosomal protein S18	K02964|1|8e-76|284|nle:100580186|small subunit ribosomal protein S18e	-	-	-	gi|332245592|ref|XP_003271942.1|/5.73641e-75/PREDICTED: 40S ribosomal protein S18 [Nomascus leucogenys]
66230	738	39.03333333	43.14	0.144319506	Up	0.327607281	Mrps28	mitochondrial ribosomal protein S28	K17407|1|2e-100|367|mmu:66230|small subunit ribosomal protein S28	GO:0030529//intracellular ribonucleoprotein complex;GO:0043231//intracellular membrane-bounded organelle	-	-	gi|254587936|ref|NP_079710.3|/1.25874e-99/28S ribosomal protein S28, mitochondrial [Mus musculus]
18120	1722	23.51	26.02666667	0.146716013	Up	0.326516605	Mrpl49	mitochondrial ribosomal protein L49	K17430|1|2e-90|335|mmu:18120|large subunit ribosomal protein L49	GO:0000313;GO:0043231//intracellular membrane-bounded organelle	GO:0005488//binding;GO:0005198//structural molecule activity	GO:0010467//gene expression	gi|148701250|gb|EDL33197.1|/2.05441e-89/mCG11737 [Mus musculus]
68565	864	105.8566667	115.61	0.127154062	Up	0.324438678	Mrps18a	mitochondrial ribosomal protein S18A	K02963|1|8e-116|418|mmu:68565|small subunit ribosomal protein S18	GO:0000314//organellar small ribosomal subunit;GO:0043231//intracellular membrane-bounded organelle	GO:0005198//structural molecule activity	GO:0010467//gene expression	gi|17505206|ref|NP_081044.1|/6.5062e-115/28S ribosomal protein S18a, mitochondrial precursor [Mus musculus]
67427	3446	20.25333333	22.52666667	0.153474481	Up	0.322360751	Rps20	ribosomal protein S20	K02969|1|2e-60|237|ecb:100053081|small subunit ribosomal protein S20e	-	-	-	-
20112	5435	14.00333333	15.67	0.162234895	Up	0.319032307	Rps6ka2	ribosomal protein S6 kinase, polypeptide 2	K04373|1|0.0|1398|mmu:20112|p90 ribosomal S6 kinase [EC:2.7.11.1]	GO:0043231//intracellular membrane-bounded organelle;GO:0015630//microtubule cytoskeleton;GO:0030529//intracellular ribonucleoprotein complex	GO:0032550;GO:0046872//metal ion binding;GO:0004674//protein serine/threonine kinase activity	GO:0003006//developmental process involved in reproduction;GO:0008283//cell proliferation;GO:0016485//protein processing;GO:0006468//protein phosphorylation;GO:0051726//regulation of cell cycle;GO:0007126//meiotic nuclear division;GO:0010658;GO:0044767//single-organism developmental process;GO:0001976//neurological system process involved in regulation of systemic arterial blood pressure;GO:00097…	gi|6755374|ref|NP_035429.1|/0/ribosomal protein S6 kinase alpha-2 [Mus musculus]
57294	372.08	419.6833333	456.47	0.121218876	Up	0.313729362	Rps27	ribosomal protein S27	K02978|1|1e-38|160|mcf:102116449|small subunit ribosomal protein S27e	GO:0043231//intracellular membrane-bounded organelle;GO:0015935//small ribosomal subunit;GO:0043231//intracellular membrane-bounded organelle;GO:0015935//small ribosomal subunit	GO:0046914//transition metal ion binding;GO:0005198//structural molecule activity;GO:0003676//nucleic acid binding;GO:0046914//transition metal ion binding;GO:0005198//structural molecule activity;GO:0003676//nucleic acid binding	GO:0006412//translation;GO:0000956//nuclear-transcribed mRNA catabolic process;GO:0019080;GO:0007067//mitotic nuclear division;GO:0006613//cotranslational protein targeting to membrane;GO:0006412//translation;GO:0000956//nuclear-transcribed mRNA catabolic process;GO:0019080;GO:0007067//mitotic nuclear division;GO:0006613//cotranslational protein targeting to membrane	gi|505851583|ref|XP_004619237.1|/1.58623e-36/PREDICTED: 40S ribosomal protein S27 [Sorex araneus]
26961	862	363.66	394.0833333	0.115910488	Up	0.31328745	Rpl8	ribosomal protein L8	K02938|1|6e-141|502|pale:102894746|large subunit ribosomal protein L8e	GO:0015934//large ribosomal subunit	GO:0003723//RNA binding;GO:0005198//structural molecule activity	GO:0006412//translation;GO:0019080;GO:0000956//nuclear-transcribed mRNA catabolic process;GO:0006613//cotranslational protein targeting to membrane	gi|533164489|ref|XP_005395995.1|/2.62317e-140/PREDICTED: 60S ribosomal protein L8 [Chinchilla lanigera]
19988	1282	258.6733333	281.3266667	0.121114977	Up	0.312450637	Rpl6	ribosomal protein L6	K02934|1|3e-123|444|mmu:19988|large subunit ribosomal protein L6e	GO:0015934//large ribosomal subunit	GO:0005198//structural molecule activity	GO:0010467//gene expression	gi|84662736|ref|NP_035420.2|/2.09574e-122/60S ribosomal protein L6 [Mus musculus]
94067	1213	45.44	41.56333333	-0.128651473	Down	0.311783068	Mrpl43	mitochondrial ribosomal protein L43	K17424|1|1e-77|292|mmu:94067|large subunit ribosomal protein L43	GO:0000315//organellar large ribosomal subunit;GO:0043231//intracellular membrane-bounded organelle	-	GO:0010467//gene expression	gi|50401658|sp|Q99N89.1|RM43_MOUSE/2.58994e-85/RecName: Full=39S ribosomal protein L43, mitochondrial; Short=L43mt; Short=MRP-L43; AltName: Full=Mitochondrial ribosomal protein bMRP36a; Flags: Precursor
65019	1064	204.2433333	221.3333333	0.115931752	Up	0.311294144	Rpl23	ribosomal protein L23	K02894|1|1e-70|269|ocu:100008824|large subunit ribosomal protein L23e	GO:0031981//nuclear lumen;GO:0015934//large ribosomal subunit	GO:0005488//binding;GO:0005198//structural molecule activity	GO:0006412//translation;GO:0019080;GO:0006606//protein import into nucleus;GO:0000956//nuclear-transcribed mRNA catabolic process;GO:0006613//cotranslational protein targeting to membrane	gi|635092783|ref|XP_008011089.1|/8.21044e-71/PREDICTED: 60S ribosomal protein L23 [Chlorocebus sabaeus]
81910	5174.52	21.24666667	23.47666667	0.143991064	Up	0.309996615	Rrbp1	ribosome binding protein 1	K14000|1|0.0|1211|mmu:81910|ribosome-binding protein 1	-	-	-	-
66480	1857	127.8533333	138.77	0.118205938	Up	0.308746098	Rpl15	ribosomal protein L15	K02877|1|3e-103|378|gja:107118857|large subunit ribosomal protein L15e	GO:0015934//large ribosomal subunit	GO:0003676//nucleic acid binding;GO:0005198//structural molecule activity	GO:0006412//translation;GO:0019080;GO:0000956//nuclear-transcribed mRNA catabolic process;GO:0006613//cotranslational protein targeting to membrane	gi|296490452|tpg|DAA32565.1|/2.33471e-102/TPA: ribosomal protein L15-like [Bos taurus]
629750	683	0.613333333	0.32	-0.938599455	Down	0.307693031	Gm11517	ubiquitin A-52 residue ribosomal protein fusion product 1 pseudogene	K02927|1|7e-66|252|xtr:448705|large subunit ribosomal protein L40e	-	-	-	-
20088	845.44	457.41	492.8033333	0.107524108	Up	0.295723796	Rps24	ribosomal protein S24	K02974|1|5e-50|200|mze:101482129|small subunit ribosomal protein S24e	GO:0031981//nuclear lumen;GO:0015935//small ribosomal subunit;GO:0043231//intracellular membrane-bounded organelle;GO:0015935//small ribosomal subunit	GO:0005198//structural molecule activity;GO:0005515//protein binding;GO:0036094//small molecule binding;GO:0008135//translation factor activity, RNA binding;GO:0005198//structural molecule activity;GO:0005515//protein binding;GO:0036094//small molecule binding;GO:0008135//translation factor activity, RNA binding	GO:0006412//translation;GO:0000956//nuclear-transcribed mRNA catabolic process;GO:0019080;GO:0030490//maturation of SSU-rRNA;GO:0048872//homeostasis of number of cells;GO:0006613//cotranslational protein targeting to membrane;GO:0006412//translation;GO:0000956//nuclear-transcribed mRNA catabolic process;GO:0019080;GO:0048872//homeostasis of number of cells;GO:0006613//cotranslational protein targ…	gi|148669490|gb|EDL01437.1|/6.09094e-65/mCG7861, isoform CRA_b, partial [Mus musculus]
665562	484	243.1433333	263.1333333	0.113986983	Up	0.29432284	Rpl31-ps12	ribosomal protein L31, pseudogene 1 2	K02910|1|5e-64|244|mmu:665562|large subunit ribosomal protein L31e	-	-	-	-
19946	535.73	220.8666667	237.5633333	0.105136478	Up	0.293664673	Rpl30	ribosomal protein L30	K02908|1|1e-59|230|pale:102897778|large subunit ribosomal protein L30e	GO:0015934//large ribosomal subunit;GO:0015934//large ribosomal subunit	GO:0003676//nucleic acid binding;GO:0005198//structural molecule activity;GO:0003676//nucleic acid binding;GO:0005198//structural molecule activity	GO:0006412//translation;GO:0019080;GO:0000956//nuclear-transcribed mRNA catabolic process;GO:0006613//cotranslational protein targeting to membrane;GO:0006412//translation;GO:0019080;GO:0000956//nuclear-transcribed mRNA catabolic process;GO:0006613//cotranslational protein targeting to membrane	gi|664777237|ref|XP_008507911.1|/4.16582e-60/PREDICTED: 60S ribosomal protein L30-like [Equus przewalskii]
57808	505.41	191.83	206.6366667	0.107267917	Up	0.293015909	Rpl35a	ribosomal protein L35A	K02917|1|2e-59|230|ocu:100343484|large subunit ribosomal protein L35Ae	GO:0043231//intracellular membrane-bounded organelle;GO:0015934//large ribosomal subunit;GO:0043231//intracellular membrane-bounded organelle;GO:0015934//large ribosomal subunit;GO:0043231//intracellular membrane-bounded organelle;GO:0015934//large ribosomal subunit	GO:0003723//RNA binding;GO:0005198//structural molecule activity;GO:0005198//structural molecule activity;GO:0003723//RNA binding;GO:0005198//structural molecule activity	GO:0006412//translation;GO:0019080;GO:0000956//nuclear-transcribed mRNA catabolic process;GO:0042254//ribosome biogenesis;GO:0006613//cotranslational protein targeting to membrane;GO:0042254//ribosome biogenesis;GO:0010467//gene expression;GO:0006412//translation;GO:0019080;GO:0000956//nuclear-transcribed mRNA catabolic process;GO:0042254//ribosome biogenesis;GO:0006613//cotranslational protein t…	gi|148700328|gb|EDL32275.1|/3.21403e-67/mCG1723, partial [Mus musculus]
664903	697	27.57333333	29.93666667	0.118639907	Up	0.285531611	Rps15a-ps4	ribosomal protein S15A, pseudogene 4	K02957|1|3e-69|263|cjc:100394618|small subunit ribosomal protein S15Ae	-	-	-	-
50529	1354	62.36666667	67.53	0.114753405	Up	0.285136711	Mrps7	mitchondrial ribosomal protein S7	K02992|1|4e-132|473|mmu:50529|small subunit ribosomal protein S7	GO:0043231//intracellular membrane-bounded organelle;GO:0015935//small ribosomal subunit	GO:0005198//structural molecule activity	GO:0010467//gene expression	gi|74187439|dbj|BAE36686.1|/3.5003e-131/unnamed protein product [Mus musculus]
19791	1870	0.01	0.136666667	3.772589504	Up	0.284497349	Rn18s	18S ribosomal RNA	K05692|1|3e-16|89.7|ptr:746570|actin beta/gamma 1	-	-	-	gi|296473176|tpg|DAA15291.1|/3.58406e-73/TPA: hypothetical protein BOS_23236 [Bos taurus]
20054	522	863.4	927.13	0.102742552	Up	0.279429463	Rps15	ribosomal protein S15	K02958|1|9e-49|194|oaa:100082820|small subunit ribosomal protein S15e	-	-	-	gi|620981188|ref|XP_001513459.3|/3.03998e-47/PREDICTED: 40S ribosomal protein S15, partial [Ornithorhynchus anatinus]
56040	468	420.0766667	450.07	0.09949675	Up	0.278395201	Rplp1	ribosomal protein, large, P1	K02942|1|2e-32|139|myb:102248128|large subunit ribosomal protein LP1	GO:0015934//large ribosomal subunit	GO:0003676//nucleic acid binding	GO:0006412//translation;GO:0019080;GO:0000956//nuclear-transcribed mRNA catabolic process;GO:0006613//cotranslational protein targeting to membrane	gi|755472674|ref|XP_011250079.1|/2.7653e-32/PREDICTED: 60S acidic ribosomal protein P1-like [Mus musculus]
19934	2204.76	36.67333333	39.69333333	0.114165319	Up	0.276467712	Rpl22	ribosomal protein L22	K02891|1|5e-37|158|gja:107126277|large subunit ribosomal protein L22e	GO:0005840//ribosome;GO:0015934//large ribosomal subunit;GO:0015934//large ribosomal subunit	GO:0005539//glycosaminoglycan binding;GO:0005198//structural molecule activity;GO:0005539//glycosaminoglycan binding;GO:0005198//structural molecule activity	GO:0009987//cellular process;GO:0030217//T cell differentiation;GO:0010467//gene expression;GO:0030217//T cell differentiation;GO:0010467//gene expression	gi|459683845|ref|NP_001264042.1|/5.01388e-51/60S ribosomal protein L22 isoform b [Mus musculus]
66497	1171	39.39666667	36.45666667	-0.111890911	Down	0.275969386	Cmss1	cms small ribosomal subunit 1	K14784|1|1e-69|266|dre:450027|protein CMS1	-	GO:0032550;GO:0042623//ATPase activity, coupled	-	gi|12860412|dbj|BAB31948.1|/3.44115e-137/unnamed protein product [Mus musculus]
107732	1682	37.54666667	40.44	0.107098164	Up	0.275706119	Mrpl10	mitochondrial ribosomal protein L10	K02864|1|7e-121|436|mmu:107732|large subunit ribosomal protein L10	GO:0000315//organellar large ribosomal subunit;GO:0043231//intracellular membrane-bounded organelle	-	GO:0010467//gene expression;GO:0022613//ribonucleoprotein complex biogenesis	gi|13385658|ref|NP_080430.1|/6.36526e-120/39S ribosomal protein L10, mitochondrial precursor [Mus musculus]
67281	867	121.3033333	130.2866667	0.103070253	Up	0.273929068	Rpl37	ribosomal protein L37	K02922|1|7e-48|192|pale:102886771|large subunit ribosomal protein L37e	GO:0015934//large ribosomal subunit	GO:0043169//cation binding;GO:0003723//RNA binding;GO:0005198//structural molecule activity	GO:0006412//translation;GO:0019080;GO:0000956//nuclear-transcribed mRNA catabolic process;GO:0006613//cotranslational protein targeting to membrane	gi|594059539|ref|XP_006080949.1|/1.5488e-47/PREDICTED: LOW QUALITY PROTEIN: ribosomal protein L37 [Bubalus bubalis]
52856	1553.41	18.53	20.17	0.122348203	Up	0.273806837	Mtg2	mitochondrial ribosome associated GTPase 2	K03979|1|0.0|699|mmu:52856|GTPase [EC:3.6.5.-]	GO:0043231//intracellular membrane-bounded organelle;GO:0043231//intracellular membrane-bounded organelle;GO:0043231//intracellular membrane-bounded organelle;GO:0043231//intracellular membrane-bounded organelle	GO:0046872//metal ion binding;GO:0017111//nucleoside-triphosphatase activity;GO:0032550;GO:0046872//metal ion binding;GO:0017111//nucleoside-triphosphatase activity;GO:0032550;GO:0046872//metal ion binding;GO:0017111//nucleoside-triphosphatase activity;GO:0032550;GO:0046872//metal ion binding;GO:0017111//nucleoside-triphosphatase activity;GO:0032550	-	gi|568920339|ref|XP_006500735.1|/0/PREDICTED: mitochondrial ribosome-associated GTPase 2 isoform X2 [Mus musculus]
14548	1052.51	35.78666667	33.19333333	-0.108528656	Down	0.273515363	Mrps33	mitochondrial ribosomal protein S33	K17411|1|4e-41|171|mmu:14548|small subunit ribosomal protein S33	-	-	-	-
66163	1312	95.35	102.3133333	0.101689324	Up	0.272321261	Mrpl4	mitochondrial ribosomal protein L4	K02926|1|2e-158|560|mmu:66163|large subunit ribosomal protein L4	GO:0043231//intracellular membrane-bounded organelle;GO:0030529//intracellular ribonucleoprotein complex	GO:0005198//structural molecule activity	GO:0010467//gene expression	gi|22478084|gb|AAH37064.1|/9.01212e-161/Mrpl4 protein, partial [Mus musculus]
67941	519	31.50333333	33.89333333	0.105497043	Up	0.271644289	Rps27l	ribosomal protein S27-like	K02978|1|2e-38|160|cfa:610569|small subunit ribosomal protein S27e	-	-	-	-
353242	992	27.35333333	29.59333333	0.113555554	Up	0.270027079	Mrpl21	mitochondrial ribosomal protein L21	K02888|1|4e-103|376|mmu:353242|large subunit ribosomal protein L21	GO:0043231//intracellular membrane-bounded organelle;GO:0030529//intracellular ribonucleoprotein complex	GO:0003676//nucleic acid binding;GO:0005198//structural molecule activity	GO:0010467//gene expression	gi|31982032|ref|NP_758456.2|/3.60677e-102/39S ribosomal protein L21, mitochondrial [Mus musculus]
67223	1228	3.943333333	3.423333333	-0.204013892	Down	0.265194253	Rrp15	ribosomal RNA processing 15 homolog (S. cerevisiae)	-	GO:0043231//intracellular membrane-bounded organelle	-	-	gi|148681111|gb|EDL13058.1|/1.28703e-89/RIKEN cDNA 2810430M08, isoform CRA_b [Mus musculus]
212508	1595	13.77333333	15.00333333	0.123405311	Up	0.26305051	Mtg1	mitochondrial ribosome-associated GTPase 1	K19828|1|0.0|660|mmu:212508|mitochondrial GTPase 1	GO:0043231//intracellular membrane-bounded organelle	-	-	gi|188528646|ref|NP_955005.2|/0/mitochondrial ribosome-associated GTPase 1 [Mus musculus]
100042049	810	0.01	0.123333333	3.624490865	Up	0.262984693	Gm15421	ribosomal protein L22 like 1 pseudogene	K02891|1|6e-52|206|cge:100750612|large subunit ribosomal protein L22e	GO:0030529//intracellular ribonucleoprotein complex	GO:0005198//structural molecule activity	GO:0010467//gene expression	gi|148671237|gb|EDL03184.1|/5.31568e-52/mCG6454 [Mus musculus]
74600	899	21.55333333	19.92	-0.113693359	Down	0.260972583	Mrpl47	mitochondrial ribosomal protein L47	K17428|1|1e-145|518|mmu:74600|large subunit ribosomal protein L47	GO:0000313;GO:0043231//intracellular membrane-bounded organelle	GO:0005198//structural molecule activity	GO:0010467//gene expression	gi|29826332|ref|NP_083293.1|/8.44692e-145/39S ribosomal protein L47, mitochondrial [Mus musculus]
27395	2690.72	35.22666667	37.86	0.104006445	Up	0.260286209	Mrpl15	mitochondrial ribosomal protein L15	K02876|1|2e-86|322|rno:297799|large subunit ribosomal protein L15	GO:0043231//intracellular membrane-bounded organelle;GO:0044391//ribosomal subunit;GO:0043231//intracellular membrane-bounded organelle;GO:0044391//ribosomal subunit;GO:0043231//intracellular membrane-bounded organelle;GO:0044391//ribosomal subunit	GO:0005198//structural molecule activity;GO:0005198//structural molecule activity;GO:0005198//structural molecule activity	GO:0010467//gene expression;GO:0010467//gene expression;GO:0010467//gene expression	gi|33468983|ref|NP_079576.1|/2.89755e-95/39S ribosomal protein L15, mitochondrial isoform 2 precursor [Mus musculus]
11837	1360	617.5766667	659.3166667	0.094353306	Up	0.259966528	Rplp0	ribosomal protein, large, P0	K02941|1|8e-142|506|mmu:11837|large subunit ribosomal protein LP0	GO:0043231//intracellular membrane-bounded organelle;GO:0015934//large ribosomal subunit	-	GO:0022613//ribonucleoprotein complex biogenesis;GO:0006412//translation;GO:0070670//response to interleukin-4	gi|6671569|ref|NP_031501.1|/6.40587e-141/60S acidic ribosomal protein P0 [Mus musculus]
19943	496	582.7833333	621.5933333	0.093011412	Up	0.259919516	Rpl28	ribosomal protein L28	K02903|1|4e-61|235|xla:100505437|large subunit ribosomal protein L28e	GO:0015934//large ribosomal subunit	GO:0003676//nucleic acid binding;GO:0005198//structural molecule activity	GO:0006412//translation;GO:0019080;GO:0000956//nuclear-transcribed mRNA catabolic process;GO:0006613//cotranslational protein targeting to membrane	gi|674075120|ref|XP_008844880.1|/2.4938e-60/PREDICTED: 60S ribosomal protein L28 [Nannospalax galili]
19899	708	332.32	353.43	0.088851383	Up	0.258941668	Rpl18	ribosomal protein L18	K02883|1|2e-95|350|cge:100774500|large subunit ribosomal protein L18e	GO:0015934//large ribosomal subunit	-	GO:0010467//gene expression	gi|13592057|ref|NP_112364.1|/1.92924e-94/60S ribosomal protein L18 [Rattus norvegicus]
66475	572	300.4633333	318.7966667	0.0854476	Up	0.258574975	Rps23	ribosomal protein S23	K02973|1|8e-87|321|phd:102325901|small subunit ribosomal protein S23e	GO:0015935//small ribosomal subunit	GO:0005488//binding;GO:0005198//structural molecule activity	GO:0006412//translation;GO:0019080;GO:0000956//nuclear-transcribed mRNA catabolic process;GO:0006613//cotranslational protein targeting to membrane	gi|556727449|ref|XP_005959475.1|/5.58397e-86/PREDICTED: uncharacterized protein LOC102325901 [Pantholops hodgsonii]
110651	7320	3.276666667	2.823333333	-0.214829447	Down	0.257211629	Rps6ka3	ribosomal protein S6 kinase polypeptide 3	K04373|1|0.0|1428|lve:103087256|p90 ribosomal S6 kinase [EC:2.7.11.1]	-	-	-	-
236598	4730	1.946666667	1.6	-0.282933963	Down	0.256384219	Rn28s1	28S ribosomal RNA	K04257|1|5e-18|97.1|ola:101174077|olfactory receptor;K12176|2|9e-11|47.8|tup:102492997|COP9 signalosome complex subunit 2;K19720|4|5e-09|67.0|fca:105260247|collagen, type III, alpha	-	-	-	gi|678336953|emb|CDW75723.1|/1.71451e-96/UNKNOWN [Stylonychia lemnae]
625347	1001	0.056666667	0.21	1.889817082	Up	0.255697845	Gm6578	mitochondrial ribosomal protein L32 pseudogene	K02911|1|2e-84|268|rno:291206|large subunit ribosomal protein L32	GO:0000315//organellar large ribosomal subunit;GO:0043231//intracellular membrane-bounded organelle	-	GO:0010467//gene expression	gi|157820155|ref|NP_001099586.1|/1.75486e-83/39S ribosomal protein L32, mitochondrial precursor [Rattus norvegicus]
66128	715.2	134.77	126.4933333	-0.091438035	Down	0.255255933	Mrps36	mitochondrial ribosomal protein S36	K17414|1|5e-49|196|mmu:66128|small subunit ribosomal protein S36	GO:0000314//organellar small ribosomal subunit;GO:0043231//intracellular membrane-bounded organelle;GO:0000314//organellar small ribosomal subunit;GO:0043231//intracellular membrane-bounded organelle	GO:0005198//structural molecule activity;GO:0005198//structural molecule activity	GO:0010467//gene expression;GO:0010467//gene expression	gi|148668476|gb|EDL00795.1|/5.90646e-59/mCG116118, isoform CRA_e, partial [Mus musculus]
68731	1361	29.19333333	31.25333333	0.09837112	Up	0.255002069	Rbfa	ribosome binding factor A	-	GO:0043231//intracellular membrane-bounded organelle	-	GO:0042254//ribosome biogenesis	gi|39794027|gb|AAH64066.1|/0/RIKEN cDNA 1110032A13 gene [Mus musculus]
66419	2882	16.43666667	17.77666667	0.113067075	Up	0.254475535	Mrpl11	mitochondrial ribosomal protein L11	K02867|1|5e-81|283|rno:293666|large subunit ribosomal protein L11	GO:0000315//organellar large ribosomal subunit;GO:0043231//intracellular membrane-bounded organelle	GO:0005198//structural molecule activity	GO:0010467//gene expression	gi|55742212|ref|NP_001006974.1|/4.22125e-80/39S ribosomal protein L11, mitochondrial [Rattus norvegicus]
94065	663	97.21666667	103.4133333	0.089146634	Up	0.253572906	Mrpl34	mitochondrial ribosomal protein L34	K02914|1|4e-48|192|mmu:94065|large subunit ribosomal protein L34	GO:0000315//organellar large ribosomal subunit;GO:0043231//intracellular membrane-bounded organelle	-	GO:0010467//gene expression	gi|16716449|ref|NP_444392.1|/3.35336e-47/39S ribosomal protein L34, mitochondrial [Mus musculus]
68611	1080	94.50333333	88.55333333	-0.093818603	Down	0.253319042	Mrpl28	mitochondrial ribosomal protein L28	K02902|1|5e-149|529|mmu:68611|large subunit ribosomal protein L28	GO:0000313;GO:0043231//intracellular membrane-bounded organelle	GO:0005198//structural molecule activity	GO:0010467//gene expression	gi|26324321|dbj|BAB22962.2|/9.37432e-155/unnamed protein product [Mus musculus]
218506	1849	25.88666667	27.81	0.103394538	Up	0.25307458	Mrps27	mitochondrial ribosomal protein S27	K17406|1|0.0|743|mmu:218506|small subunit ribosomal protein S27	-	-	-	gi|50980303|ref|NP_776118.2|/0/28S ribosomal protein S27, mitochondrial [Mus musculus]
27397	6712	6.613333333	7.283333333	0.139221254	Up	0.249417052	Mrpl17	mitochondrial ribosomal protein L17	K02879|1|2e-82|311|mmu:27397|large subunit ribosomal protein L17	GO:0019866//organelle inner membrane;GO:0043231//intracellular membrane-bounded organelle;GO:0030529//intracellular ribonucleoprotein complex	GO:0005515//protein binding	GO:0010467//gene expression	gi|13384658|ref|NP_079577.1|/1.96325e-81/39S ribosomal protein L17, mitochondrial precursor [Mus musculus]
213895	4305	6.78	6.156666667	-0.139135813	Down	0.24451841	Bms1	BMS1, ribosome biogenesis factor	K14569|1|0.0|2115|mmu:213895|ribosome biogenesis protein BMS1	-	-	-	-
20111	3046.93	3.823333333	3.373333333	-0.180656101	Down	0.244104705	Rps6ka1	ribosomal protein S6 kinase polypeptide 1	K04373|1|0.0|1469|bta:533908|p90 ribosomal S6 kinase [EC:2.7.11.1]	GO:0030529//intracellular ribonucleoprotein complex;GO:0031981//nuclear lumen;GO:0044444//cytoplasmic part;GO:0015630//microtubule cytoskeleton;GO:0030529//intracellular ribonucleoprotein complex;GO:0031981//nuclear lumen;GO:0044444//cytoplasmic part;GO:0015630//microtubule cytoskeleton	GO:0004869//cysteine-type endopeptidase inhibitor activity;GO:0004672//protein kinase activity;GO:0046872//metal ion binding;GO:0032550;GO:0005515//protein binding;GO:0004869//cysteine-type endopeptidase inhibitor activity;GO:0004672//protein kinase activity;GO:0046872//metal ion binding;GO:0032550;GO:0005515//protein binding	GO:0002756//MyD88-independent toll-like receptor signaling pathway;GO:0006915//apoptotic process;GO:0007169//transmembrane receptor protein tyrosine kinase signaling pathway;GO:0006796//phosphate-containing compound metabolic process;GO:0016049//cell growth;GO:0035733//hepatic stellate cell activation;GO:0006935//chemotaxis;GO:0030154//cell differentiation;GO:0007267//cell-cell signaling;GO:00064…	gi|550822267|ref|NP_001272435.1|/0/ribosomal protein S6 kinase alpha-1 isoform c [Mus musculus]
320119	4034	4.24	3.77	-0.169499741	Down	0.243324307	Rps6kc1	ribosomal protein S6 kinase polypeptide 1	K17927|1|2e-39|167|bom:102286466|sorting nexin-15	GO:0005768//endosome	GO:0005543//phospholipid binding;GO:0016301//kinase activity;GO:0032550	GO:0044763	gi|294862300|ref|NP_848890.3|/0/ribosomal protein S6 kinase delta-1 [Mus musculus]
268449	560	689.16	729.6566667	0.082378809	Up	0.242017376	Rpl23a	ribosomal protein L23A	K02893|1|2e-66|253|aam:106487794|large subunit ribosomal protein L23Ae	GO:0043231//intracellular membrane-bounded organelle;GO:0043234//protein complex;GO:0015934//large ribosomal subunit	GO:0003723//RNA binding;GO:0005198//structural molecule activity;GO:0036094//small molecule binding	GO:0006412//translation;GO:0019080;GO:0000956//nuclear-transcribed mRNA catabolic process;GO:0006613//cotranslational protein targeting to membrane	gi|351710149|gb|EHB13068.1|/4.41582e-69/60S ribosomal protein L23a [Heterocephalus glaber]
20068	489	497.0466667	470.1833333	-0.080157909	Down	0.241575464	Rps17	ribosomal protein S17	K02962|1|5e-71|268|xtr:100145026|small subunit ribosomal protein S17e	-	-	-	gi|26377673|dbj|BAC25377.1|/3.16316e-73/unnamed protein product [Mus musculus]
67270	666	432.6033333	456.2866667	0.076895715	Up	0.241387416	Mrpl42	mitochondrial ribosomal protein L42	K17423|1|2e-81|303|mmu:67270|large subunit ribosomal protein L42	GO:0000314//organellar small ribosomal subunit;GO:0016020//membrane;GO:0043231//intracellular membrane-bounded organelle	-	-	gi|13385564|ref|NP_080341.1|/1.38099e-80/39S ribosomal protein L42, mitochondrial precursor [Mus musculus]
67891	1422	315.7466667	333.1133333	0.077245598	Up	0.240701042	Rpl4	ribosomal protein L4	K02930|1|0.0|680|fca:101080458|large subunit ribosomal protein L4e	GO:0015934//large ribosomal subunit;GO:0031981//nuclear lumen	GO:0005488//binding;GO:0005198//structural molecule activity	GO:0010467//gene expression	gi|586988825|ref|XP_003987064.2|/0/PREDICTED: 60S ribosomal protein L4 [Felis catus]
22121	1039	292.37	308.9633333	0.07964035	Up	0.240550604	Rpl13a	ribosomal protein L13A	K02872|1|2e-108|394|cge:100773637|large subunit ribosomal protein L13Ae	GO:0015934//large ribosomal subunit	GO:0005198//structural molecule activity	GO:0006412//translation;GO:0051129;GO:0034341//response to interferon-gamma	gi|625263830|ref|XP_007623352.1|/1.81378e-107/PREDICTED: 60S ribosomal protein L13a isoform X2 [Cricetulus griseus]
20044	606	303.6366667	320.29	0.077032737	Up	0.240550604	Rps14	ribosomal protein S14	K02955|1|4e-74|279|tru:101075027|small subunit ribosomal protein S14e	GO:0031981//nuclear lumen;GO:0015935//small ribosomal subunit	GO:0005198//structural molecule activity;GO:0003824//catalytic activity;GO:0003729//mRNA binding	GO:0006366//transcription from RNA polymerase II promoter;GO:0006412//translation;GO:0022618//ribonucleoprotein complex assembly;GO:0000956//nuclear-transcribed mRNA catabolic process;GO:0019080;GO:0030099//myeloid cell differentiation;GO:0006613//cotranslational protein targeting to membrane;GO:0006364//rRNA processing	gi|859746458|ref|XP_004737878.2|/1.66424e-81/PREDICTED: 40S ribosomal protein S14 [Mustela putorius furo]
269261	643	245.4533333	260.18	0.084061307	Up	0.240127496	Rpl12	ribosomal protein L12	K02870|1|8e-105|381|bacu:103012292|large subunit ribosomal protein L12e	-	-	-	gi|803286756|ref|XP_012003022.1|/5.04994e-106/PREDICTED: 60S ribosomal protein L12 isoform X2 [Ovis aries musimon]
216767	753	35.81	33.71333333	-0.087043241	Down	0.239958253	Mrpl22	mitochondrial ribosomal protein L22	K02890|1|1e-101|371|mmu:216767|large subunit ribosomal protein L22	GO:0043231//intracellular membrane-bounded organelle;GO:0044391//ribosomal subunit	GO:0005198//structural molecule activity	GO:0010467//gene expression	gi|148703828|gb|EDL35775.1|/3.72404e-110/mCG49192 [Mus musculus]
75617	701	208.7166667	220.4066667	0.078622053	Up	0.239459927	Rps25	ribosomal protein S25	K02975|1|4e-37|156|nle:100602471|small subunit ribosomal protein S25e	GO:0031981//nuclear lumen;GO:0015935//small ribosomal subunit	GO:0005198//structural molecule activity;GO:0003676//nucleic acid binding	GO:0006412//translation;GO:0000956//nuclear-transcribed mRNA catabolic process;GO:0019080;GO:0006613//cotranslational protein targeting to membrane	gi|148693644|gb|EDL25591.1|/2.83468e-42/mCG10725, isoform CRA_b, partial [Mus musculus]
97112	1739	9.02	8.28	-0.123496666	Down	0.239046222	Nmd3	NMD3 ribosome export adaptor	K07562|1|0.0|1030|mmu:97112|nonsense-mediated mRNA decay protein 3	GO:0031981//nuclear lumen	GO:0043021//ribonucleoprotein complex binding	GO:0045184//establishment of protein localization	gi|148683547|gb|EDL15494.1|/0/NMD3 homolog (S. cerevisiae), isoform CRA_b [Mus musculus]
73486	731	0.083333333	0.22	1.40053793	Up	0.238124788	1700084J12Rik	ribosomal protein L7-like 1 pseudogene	K02937|1|3e-35|132|xma:102224219|large subunit ribosomal protein L7e	GO:0032991//macromolecular complex	-	-	gi|149069422|gb|EDM18863.1|/1.15881e-89/rCG43676, isoform CRA_a [Rattus norvegicus]
66493	1515	110.9833333	117.6266667	0.083872125	Up	0.237203355	Mrpl51	mitochondrial ribosomal protein L51	K17432|1|5e-73|277|mmu:66493|large subunit ribosomal protein L51	GO:0000315//organellar large ribosomal subunit;GO:0043231//intracellular membrane-bounded organelle	GO:0005198//structural molecule activity	GO:0010467//gene expression	gi|13385050|ref|NP_079871.1|/4.29551e-72/39S ribosomal protein L51, mitochondrial precursor [Mus musculus]
667338	611	0.01	0.096666667	3.273018494	Up	0.233188537	Gm8580	ribosomal protein L29 pseudogene	K02905|1|1e-57|175|mmu:19944|large subunit ribosomal protein L29e	GO:0015934//large ribosomal subunit;GO:0044425	GO:0005539//glycosaminoglycan binding	GO:0007155//cell adhesion;GO:0010467//gene expression;GO:0040007//growth	gi|148709224|gb|EDL41170.1|/8.11244e-57/mCG142394 [Mus musculus]
194237	4093	0.123333333	0.263333333	1.094327383	Up	0.2314679	Rimkla	ribosomal modification protein rimK-like family member A	K18311|1|0.0|720|mmu:194237|N-acetylaspartylglutamate/N-acetylaspartylglutamylglutamate synthase [EC:6.3.2.41 6.3.2.42]	GO:0044424	GO:0043169//cation binding;GO:0016879//ligase activity, forming carbon-nitrogen bonds;GO:0032550	GO:0036211//protein modification process	gi|148698492|gb|EDL30439.1|/0/cDNA sequence BC057371, partial [Mus musculus]
64657	1032	20.38	19.08333333	-0.094840859	Down	0.228788221	Mrps10	mitochondrial ribosomal protein S10	K02946|1|2e-96|354|mmu:64657|small subunit ribosomal protein S10	GO:0000314//organellar small ribosomal subunit;GO:0043231//intracellular membrane-bounded organelle;GO:0000314//organellar small ribosomal subunit;GO:0043231//intracellular membrane-bounded organelle;GO:0000314//organellar small ribosomal subunit;GO:0043231//intracellular membrane-bounded organelle	-	GO:0010467//gene expression;GO:0010467//gene expression;GO:0010467//gene expression	gi|226246600|ref|NP_001139683.1|/4.12953e-96/28S ribosomal protein S10, mitochondrial isoform 2 [Mus musculus]
66973	1073	48.08	45.59666667	-0.076508536	Down	0.22827109	Mrps18b	mitochondrial ribosomal protein S18B	K16174|1|3e-118|427|mmu:66973|small subunit ribosomal protein S18b, mitochondrial	GO:0030529//intracellular ribonucleoprotein complex;GO:0043231//intracellular membrane-bounded organelle	-	GO:0010467//gene expression	gi|23956152|ref|NP_080154.1|/2.64174e-117/28S ribosomal protein S18b, mitochondrial [Mus musculus]
75593	785	19.61	20.87	0.089841065	Up	0.22803603	Malsu1	mitochondrial assembly of ribosomal large subunit 1	-	GO:0043231//intracellular membrane-bounded organelle	-	GO:0010823//negative regulation of mitochondrion organization;GO:0042254//ribosome biogenesis	gi|568943107|ref|XP_006506785.1|/1.08838e-123/PREDICTED: mitochondrial assembly of ribosomal large subunit protein 1 isoform X2 [Mus musculus]
224823	1212	9.256666667	8.57	-0.111197567	Down	0.226841927	Rrp36	ribosomal RNA processing 36 homolog (S. cerevisiae)	K14795|1|4e-82|307|mmu:224823|ribosomal RNA-processing protein 36	GO:0031981//nuclear lumen	-	GO:0042254//ribosome biogenesis	gi|148691573|gb|EDL23520.1|/1.10614e-85/cDNA sequence BC011248 [Mus musculus]
225215	1522	18.00333333	19.13	0.087572826	Up	0.224669976	Rsl24d1	ribosomal L24 domain containing 1	K02896|1|9e-81|303|ocu:100343236|large subunit ribosomal protein L24e	GO:0030529//intracellular ribonucleoprotein complex;GO:0031981//nuclear lumen	-	GO:0022613//ribonucleoprotein complex biogenesis	gi|655862719|ref|XP_002717761.2|/7.37131e-80/PREDICTED: probable ribosome biogenesis protein RLP24 [Oryctolagus cuniculus]
20104	1394	329.4133333	345.0066667	0.066725289	Up	0.22133213	Rps6	ribosomal protein S6	K02991|1|6e-118|426|fca:101098495|small subunit ribosomal protein S6e	GO:0031981//nuclear lumen;GO:0015935//small ribosomal subunit	GO:0005198//structural molecule activity;GO:0019900//kinase binding	GO:0000075//cell cycle checkpoint;GO:0022618//ribonucleoprotein complex assembly;GO:0006915//apoptotic process;GO:0002286//T cell activation involved in immune response;GO:0042254//ribosome biogenesis;GO:0007169//transmembrane receptor protein tyrosine kinase signaling pathway;GO:0000087//mitotic M phase;GO:0030217//T cell differentiation;GO:0044772//mitotic cell cycle phase transition;GO:0033500…	gi|755785705|ref|XP_003995546.2|/5.08562e-117/PREDICTED: 40S ribosomal protein S6 [Felis catus]
67025	594	346.86	331.53	-0.065214053	Down	0.221275716	Rpl11	ribosomal protein L11	K02868|1|3e-99|362|pale:102883699|large subunit ribosomal protein L11e	GO:0031981//nuclear lumen;GO:0015934//large ribosomal subunit	GO:0005198//structural molecule activity;GO:0003723//RNA binding	GO:0006412//translation;GO:0000956//nuclear-transcribed mRNA catabolic process;GO:0019080;GO:0006613//cotranslational protein targeting to membrane;GO:0033365//protein localization to organelle;GO:0042254//ribosome biogenesis	gi|725552974|ref|XP_010347552.1|/1.53312e-100/PREDICTED: 60S ribosomal protein L11 isoform X1 [Saimiri boliviensis boliviensis]
59054	1590	27.41	29.03333333	0.08300789	Up	0.220956034	Mrps30	mitochondrial ribosomal protein S30	K17409|1|0.0|739|mmu:59054|small subunit ribosomal protein S30	GO:0043231//intracellular membrane-bounded organelle;GO:0030529//intracellular ribonucleoprotein complex	GO:0005198//structural molecule activity	GO:0010467//gene expression	gi|148686412|gb|EDL18359.1|/0/mitochondrial ribosomal protein S30, partial [Mus musculus]
66538	830	6.236666667	6.76	0.116248094	Up	0.220711572	Rps19bp1	ribosomal protein S19 binding protein 1	-	GO:0031981//nuclear lumen	-	-	gi|30424711|ref|NP_780318.1|/1.15378e-57/active regulator of SIRT1 [Mus musculus]
624713	556	0.206666667	0.09	-1.199308808	Down	0.218708865	Gm6525	ribosomal protein L36a pseudogene	K02929|1|9e-61|234|ngi:103746226|large subunit ribosomal protein L44e	-	-	-	gi|589947649|ref|XP_006986494.1|/4.34256e-61/PREDICTED: 60S ribosomal protein L36a [Peromyscus maniculatus bairdii]
64656	1350.34	114.0966667	119.66	0.068684324	Up	0.218041295	Mrps23	mitochondrial ribosomal protein S23	K17402|1|5e-89|330|mmu:64656|small subunit ribosomal protein S23	GO:0005856//cytoskeleton;GO:0000314//organellar small ribosomal subunit;GO:0005635//nuclear envelope;GO:0005856//cytoskeleton;GO:0000314//organellar small ribosomal subunit;GO:0005635//nuclear envelope;GO:0005856//cytoskeleton;GO:0000314//organellar small ribosomal subunit;GO:0005635//nuclear envelope;GO:0005856//cytoskeleton;GO:0000314//organellar small ribosomal subunit;GO:0005635//nuclear enve…	-	GO:0010467//gene expression;GO:0010467//gene expression;GO:0010467//gene expression;GO:0010467//gene expression;GO:0010467//gene expression;GO:0010467//gene expression	gi|12805371|gb|AAH02155.1|/8.25989e-110/Mrps23 protein, partial [Mus musculus]
121022	795	25.56333333	26.96333333	0.076922891	Up	0.217834443	Mrps6	mitochondrial ribosomal protein S6	K02990|1|9e-68|258|rno:100360017|small subunit ribosomal protein S6	GO:0043231//intracellular membrane-bounded organelle;GO:0044391//ribosomal subunit	GO:0003723//RNA binding;GO:0005198//structural molecule activity	GO:0010467//gene expression	gi|13620887|dbj|BAB40996.1|/4.28696e-83/mitochondrial ribosomal protein S6 [Mus musculus]
70808	4136	3.993333333	4.393333333	0.137722462	Up	0.217148069	4632415L05Rik	RRS1 ribosome biogenesis regulator homolog pseudogene	K14852|1|1e-32|145|lve:103080814|regulator of ribosome biosynthesis	GO:0043231//intracellular membrane-bounded organelle	-	-	gi|148678817|gb|EDL10764.1|/1.10639e-39/mCG1027215 [Mus musculus]
232536	1067	77.23666667	73.51666667	-0.071214548	Down	0.215549663	Mrps35	mitochondrial ribosomal protein S35	K17413|1|0.0|645|mmu:232536|small subunit ribosomal protein S35	GO:0030529//intracellular ribonucleoprotein complex;GO:0043231//intracellular membrane-bounded organelle	-	-	gi|148235701|ref|NP_663548.2|/0/28S ribosomal protein S35, mitochondrial [Mus musculus]
72462	4714.66	2.856666667	2.536666667	-0.171398751	Down	0.214712851	Rrp1b	ribosomal RNA processing 1 homolog B (S. cerevisiae)	K14849|1|0.0|1284|mmu:72462|ribosomal RNA-processing protein 1	GO:0031981//nuclear lumen;GO:0000785//chromatin;GO:0044444//cytoplasmic part;GO:0030684//preribosome;GO:0031981//nuclear lumen;GO:0000785//chromatin;GO:0044444//cytoplasmic part;GO:0030684//preribosome	GO:0005488//binding;GO:0005488//binding	GO:0042254//ribosome biogenesis;GO:0010921//regulation of phosphatase activity;GO:0042254//ribosome biogenesis;GO:0010921//regulation of phosphatase activity	gi|254911009|ref|NP_082520.2|/0/ribosomal RNA processing protein 1 homolog B isoform 1 [Mus musculus]
66448	665	65.94	62.61	-0.074760786	Down	0.214684644	Mrpl20	mitochondrial ribosomal protein L20	K02887|1|1e-70|268|mmu:66448|large subunit ribosomal protein L20	GO:0000315//organellar large ribosomal subunit;GO:0043231//intracellular membrane-bounded organelle	GO:0003723//RNA binding	GO:0010467//gene expression	gi|20270194|ref|NP_079846.1|/8.29999e-70/39S ribosomal protein L20, mitochondrial precursor [Mus musculus]
67840	2321	8.933333333	9.553333333	0.096805609	Up	0.214129903	Mrpl57	mitochondrial ribosomal protein L57	-	GO:0000313;GO:0043231//intracellular membrane-bounded organelle	GO:0005198//structural molecule activity	GO:0010467//gene expression	gi|13385888|ref|NP_080677.1|/4.98276e-52/ribosomal protein 63, mitochondrial [Mus musculus]
66242	566	64.63666667	61.49333333	-0.071922788	Down	0.214101696	Mrps16	mitochondrial ribosomal protein S16	K02959|1|4e-59|229|mmu:66242|small subunit ribosomal protein S16	GO:0000314//organellar small ribosomal subunit;GO:0043231//intracellular membrane-bounded organelle	GO:0005488//binding;GO:0005198//structural molecule activity	GO:0010467//gene expression	gi|13384844|ref|NP_079716.1|/2.78654e-58/28S ribosomal protein S16, mitochondrial precursor [Mus musculus]
667423	666	0.28	0.15	-0.900464326	Down	0.213358908	Gm8624	ribosomal protein S23 pseudogene	K02973|1|6e-53|115|hst:105184477|small subunit ribosomal protein S23e	-	-	-	-
24030	684	47.75666667	50.26666667	0.07389988	Up	0.212023769	Mrps12	mitochondrial ribosomal protein S12	K02950|1|4e-75|283|mmu:24030|small subunit ribosomal protein S12	GO:0043231//intracellular membrane-bounded organelle;GO:0044391//ribosomal subunit	-	GO:0010467//gene expression	gi|6755360|ref|NP_036015.1|/2.66222e-74/28S ribosomal protein S12, mitochondrial precursor [Mus musculus]
68499	620	48.28333333	46.15333333	-0.065090431	Down	0.209992854	Mrpl53	mitochondrial ribosomal protein L53	K17434|1|3e-60|233|mmu:68499|large subunit ribosomal protein L53	GO:0030529//intracellular ribonucleoprotein complex;GO:0043231//intracellular membrane-bounded organelle	-	-	gi|21313040|ref|NP_081020.1|/1.8974e-59/39S ribosomal protein L53, mitochondrial [Mus musculus]
21453	4605.34	8.733333333	8.17	-0.096196328	Down	0.209485125	Tcof1	treacle ribosome biogenesis factor 1	K14562|1|0.0|1375|mmu:21453|Treacher Collins syndrome protein	-	-	GO:0006360//transcription from RNA polymerase I promoter;GO:0006360//transcription from RNA polymerase I promoter	gi|148677856|gb|EDL09803.1|/0/Treacher Collins Franceschetti syndrome 1, homolog, isoform CRA_f [Mus musculus]
100861531	13400	0.06	0.16	1.415037499	Up	0.20405995	Rn45s	45S pre-ribosomal RNA	K04257|1|1e-17|97.1|ola:101174077|olfactory receptor;K05692|2|2e-15|89.7|ptr:746570|actin beta/gamma 1;K19720|3|2e-08|67.0|fca:105260247|collagen, type III, alpha;K12176|5|6e-08|45.1|tup:102492997|COP9 signalosome complex subunit 2	-	-	-	gi|954381024|gb|KRY44974.1|/0/hypothetical protein T03_16985 [Trichinella britovi]
16898	1005	803.1933333	834.8733333	0.055810034	Up	0.203091504	Rps2	ribosomal protein S2	K02981|1|8e-135|482|pale:102882402|small subunit ribosomal protein S2e	GO:0015935//small ribosomal subunit;GO:0031981//nuclear lumen	GO:0003676//nucleic acid binding;GO:0019838//growth factor binding;GO:0005198//structural molecule activity	GO:0006413//translational initiation;GO:0070670//response to interleukin-4	gi|148706863|gb|EDL38810.1|/2.06751e-137/mCG122489, isoform CRA_a, partial [Mus musculus]
19921	758.32	480.2633333	500.44	0.059371441	Up	0.202724811	Rpl19	ribosomal protein L19	K02885|1|1e-69|255|ptg:102958746|large subunit ribosomal protein L19e	GO:0015934//large ribosomal subunit;GO:0015934//large ribosomal subunit	GO:0003676//nucleic acid binding;GO:0005198//structural molecule activity;GO:0003676//nucleic acid binding;GO:0005198//structural molecule activity	GO:0006412//translation;GO:0019080;GO:0000956//nuclear-transcribed mRNA catabolic process;GO:0006613//cotranslational protein targeting to membrane;GO:0006412//translation;GO:0019080;GO:0000956//nuclear-transcribed mRNA catabolic process;GO:0006613//cotranslational protein targeting to membrane	gi|795356643|ref|XP_011785310.1|/9.42427e-70/PREDICTED: 60S ribosomal protein L19 isoform X7 [Colobus angolensis palliatus]
27370	457	402.6333333	420.7733333	0.063576661	Up	0.20260258	Rps26	ribosomal protein S26	K02976|1|2e-41|169|rno:100360508|small subunit ribosomal protein S26e	-	-	-	gi|564315719|ref|XP_003752685.2|/1.57638e-40/PREDICTED: 40S ribosomal protein S26-like [Rattus norvegicus]
56613	3152	9.123333333	9.703333333	0.088919405	Up	0.201558915	Rps6ka4	ribosomal protein S6 kinase, polypeptide 4	K16510|1|0.0|1432|mmu:56613|ribosomal protein S6 kinase alpha-4 [EC:2.7.11.1]	GO:0031981//nuclear lumen;GO:0030529//intracellular ribonucleoprotein complex	GO:0051019//mitogen-activated protein kinase binding;GO:0032550;GO:0046872//metal ion binding;GO:0004674//protein serine/threonine kinase activity	GO:0001934//positive regulation of protein phosphorylation;GO:0035404//histone-serine phosphorylation;GO:0006366//transcription from RNA polymerase II promoter;GO:0051091//positive regulation of sequence-specific DNA binding transcription factor activity;GO:0019221//cytokine-mediated signaling pathway;GO:0001816//cytokine production;GO:0006935//chemotaxis;GO:0006952//defense response;GO:0016573//…	gi|485464582|ref|NP_064308.2|/0/ribosomal protein S6 kinase alpha-4 [Mus musculus]
107734	691	223.1233333	214.2	-0.058882913	Down	0.201060589	Mrpl30	mitochondrial ribosomal protein L30	K02907|1|4e-90|332|mmu:107734|large subunit ribosomal protein L30	GO:0000313;GO:0043231//intracellular membrane-bounded organelle	-	-	gi|148682587|gb|EDL14534.1|/2.52887e-96/mitochondrial ribosomal protein L30, isoform CRA_b, partial [Mus musculus]
19933	1871	189.7433333	198.3233333	0.063805228	Up	0.20098537	Rpl21	ribosomal protein L21	K02889|1|4e-89|331|myb:102263018|large subunit ribosomal protein L21e	GO:0015934//large ribosomal subunit	GO:0003676//nucleic acid binding;GO:0005198//structural molecule activity	GO:0006412//translation;GO:0019080;GO:0000956//nuclear-transcribed mRNA catabolic process;GO:0006613//cotranslational protein targeting to membrane	gi|31560385|ref|NP_062621.2|/3.30779e-88/60S ribosomal protein L21 [Mus musculus]
56282	963	200.5133333	208.4	0.055657104	Up	0.20075031	Mrpl12	mitochondrial ribosomal protein L12	K02935|1|2e-65|251|mmu:56282|large subunit ribosomal protein L7/L12	GO:0043231//intracellular membrane-bounded organelle;GO:0000315//organellar large ribosomal subunit	-	GO:0000959//mitochondrial RNA metabolic process;GO:0006351//transcription, DNA-templated	gi|148702808|gb|EDL34755.1|/3.81083e-69/mitochondrial ribosomal protein L12, partial [Mus musculus]
67115	935	139.0366667	144.87	0.05929347	Up	0.199894693	Rpl14	ribosomal protein L14	K02875|1|1e-72|275|mmu:67115|large subunit ribosomal protein L14e	GO:0015934//large ribosomal subunit	GO:0005198//structural molecule activity	GO:0042254//ribosome biogenesis;GO:0010467//gene expression	gi|148690892|gb|EDL22839.1|/1.02604e-71/mCG132493 [Mus musculus]
77721	1448	39.86	38.24	-0.059859187	Down	0.19077438	Mrps5	mitochondrial ribosomal protein S5	K02988|1|0.0|798|mmu:77721|small subunit ribosomal protein S5	GO:0043231//intracellular membrane-bounded organelle;GO:0030529//intracellular ribonucleoprotein complex	GO:0005198//structural molecule activity	GO:0010467//gene expression	gi|17157985|ref|NP_084239.1|/0/28S ribosomal protein S5, mitochondrial [Mus musculus]
623169	1356	0.133333333	0.233333333	0.807354922	Up	0.188320358	Gm6402	ribosomal protein S17 pseudogene	K02962|1|8e-62|240|xtr:100145026|small subunit ribosomal protein S17e	-	-	-	gi|26377673|dbj|BAC25377.1|/6.31489e-64/unnamed protein product [Mus musculus]
69902	1242	13.75666667	13.08666667	-0.072033266	Down	0.186759562	Mrto4	mRNA turnover 4, ribosome maturation factor	K14815|1|7e-121|436|mmu:69902|mRNA turnover protein 4	GO:0005635//nuclear envelope;GO:0030529//intracellular ribonucleoprotein complex;GO:0031981//nuclear lumen;GO:0005635//nuclear envelope;GO:0030529//intracellular ribonucleoprotein complex;GO:0031981//nuclear lumen	-	GO:0022613//ribonucleoprotein complex biogenesis;GO:0022613//ribonucleoprotein complex biogenesis	gi|595763400|ref|NP_001277739.1|/5.83228e-122/mRNA turnover protein 4 homolog isoform 1 [Mus musculus]
22186	524	942.7166667	973.5566667	0.04644072	Up	0.183901237	Uba52	ubiquitin A-52 residue ribosomal protein fusion product 1	K02927|1|9e-75|280|myb:102242964|large subunit ribosomal protein L40e	GO:0030139//endocytic vesicle;GO:0031090//organelle membrane;GO:0031981//nuclear lumen;GO:0015934//large ribosomal subunit	GO:0005198//structural molecule activity;GO:0005488//binding	GO:0007179//transforming growth factor beta receptor signaling pathway;GO:0002756//MyD88-independent toll-like receptor signaling pathway;GO:0006915//apoptotic process;GO:0051091//positive regulation of sequence-specific DNA binding transcription factor activity;GO:0050851//antigen receptor-mediated signaling pathway;GO:0043618//regulation of transcription from RNA polymerase II promoter in respo…	gi|946770170|ref|XP_005869533.2|/6.34235e-74/PREDICTED: ubiquitin-60S ribosomal protein L40 [Myotis brandtii]
19944	802.75	363.6366667	376.1233333	0.04870813	Up	0.183036218	Rpl29	ribosomal protein L29	K02905|1|7e-67|256|mmu:19944|large subunit ribosomal protein L29e	-	-	-	-
20090	449	334.7333333	346.5566667	0.050079047	Up	0.182951597	Rps29	ribosomal protein S29	K02980|1|4e-29|128|amj:102564402|small subunit ribosomal protein S29e	GO:0015935//small ribosomal subunit	GO:0046914//transition metal ion binding;GO:0005198//structural molecule activity;GO:0003676//nucleic acid binding;GO:0003824//catalytic activity	GO:0072331//signal transduction by p53 class mediator;GO:0006412//translation;GO:0000956//nuclear-transcribed mRNA catabolic process;GO:0019080;GO:0030218//erythrocyte differentiation;GO:0048646//anatomical structure formation involved in morphogenesis;GO:0006613//cotranslational protein targeting to membrane;GO:0007049//cell cycle	gi|759100021|ref|XP_011375277.1|/6.04975e-32/PREDICTED: LOW QUALITY PROTEIN: 40S ribosomal protein S29 [Pteropus vampyrus]
19989	937	297.8766667	307.44	0.045589763	Up	0.182575501	Rpl7	ribosomal protein L7	K02937|1|2e-143|510|mmu:19989|large subunit ribosomal protein L7e	GO:0015934//large ribosomal subunit	GO:0003723//RNA binding;GO:0042802//identical protein binding;GO:0005198//structural molecule activity	GO:0006412//translation;GO:0019080;GO:0000956//nuclear-transcribed mRNA catabolic process;GO:0042254//ribosome biogenesis;GO:0006613//cotranslational protein targeting to membrane	gi|31981515|ref|NP_035421.2|/1.90621e-142/60S ribosomal protein L7 [Mus musculus]
101867	2880.97	5.923333333	6.283333333	0.085120842	Up	0.181682275	Rrp8	ribosomal RNA processing 8, methyltransferase, homolog (yeast)	K14850|1|0.0|872|mmu:101867|ribosomal RNA-processing protein 8 [EC:2.1.1.287]	GO:0031981//nuclear lumen;GO:0016020//membrane;GO:0043234//protein complex;GO:0000792//heterochromatin;GO:0031981//nuclear lumen;GO:0016020//membrane;GO:0043234//protein complex;GO:0000792//heterochromatin	GO:0042393//histone binding;GO:0016741;GO:0042393//histone binding;GO:0016741	GO:0045990//carbon catabolite regulation of transcription;GO:0072331//signal transduction by p53 class mediator;GO:0006342//chromatin silencing;GO:0007050//cell cycle arrest;GO:0009267//cellular response to starvation;GO:0042254//ribosome biogenesis;GO:0006325//chromatin organization;GO:0045990//carbon catabolite regulation of transcription;GO:0072331//signal transduction by p53 class mediator;GO…	gi|20270198|ref|NP_080173.1|/0/ribosomal RNA-processing protein 8 isoform 2 [Mus musculus]
100503670	2036	131.7733333	136.7466667	0.053447221	Up	0.181099327	Rpl5	ribosomal protein L5	K02932|1|9e-161|569|tup:102471744|large subunit ribosomal protein L5e	GO:0043234//protein complex;GO:0031981//nuclear lumen;GO:0015934//large ribosomal subunit	GO:0019843//rRNA binding;GO:0005198//structural molecule activity	GO:0010035//response to inorganic substance;GO:0042254//ribosome biogenesis;GO:0010467//gene expression;GO:0010921//regulation of phosphatase activity	gi|947197573|ref|XP_014442064.1|/8.01529e-160/PREDICTED: 60S ribosomal protein L5, partial [Tupaia chinensis]
78294	729.89	123.1233333	127.7766667	0.053520214	Up	0.180911279	Rps27a	ribosomal protein S27A	K02977|1|5e-70|266|oas:100135694|small subunit ribosomal protein S27Ae	GO:0030139//endocytic vesicle;GO:0031090//organelle membrane;GO:0031981//nuclear lumen;GO:0015935//small ribosomal subunit	GO:0005198//structural molecule activity;GO:0043169//cation binding	GO:0007179//transforming growth factor beta receptor signaling pathway;GO:0002756//MyD88-independent toll-like receptor signaling pathway;GO:0006915//apoptotic process;GO:0006301//postreplication repair;GO:0051091//positive regulation of sequence-specific DNA binding transcription factor activity;GO:0050851//antigen receptor-mediated signaling pathway;GO:0043618//regulation of transcription from …	gi|803037831|ref|XP_004005993.2|/5.05311e-66/PREDICTED: ubiquitin-40S ribosomal protein S27a [Ovis aries]
382038	5773	1.68	1.503333333	-0.1602963	Down	0.175645944	Urb2	URB2 ribosome biogenesis 2 homolog (S. cerevisiae)	K14862|1|0.0|2786|mmu:382038|nucleolar pre-ribosomal-associated protein 2	-	-	-	gi|71274162|ref|NP_001025047.1|/0/unhealthy ribosome biogenesis protein 2 homolog [Mus musculus]
78523	1601	38.29	39.76666667	0.054591977	Up	0.174019331	Mrpl9	mitochondrial ribosomal protein L9	K02939|1|4e-153|543|mmu:78523|large subunit ribosomal protein L9	GO:0043231//intracellular membrane-bounded organelle;GO:0030529//intracellular ribonucleoprotein complex	GO:0005198//structural molecule activity	GO:0010467//gene expression	gi|29789253|ref|NP_084392.1|/3.4555e-152/39S ribosomal protein L9, mitochondrial [Mus musculus]
57312	1536	23.69666667	24.47	0.046329967	Up	0.165651209	Mrps31	mitochondrial ribosomal protein S31	K17410|1|0.0|659|mmu:57312|small subunit ribosomal protein S31	GO:0000314//organellar small ribosomal subunit;GO:0043231//intracellular membrane-bounded organelle	GO:0005515//protein binding	-	gi|148700945|gb|EDL32892.1|/0/mitochondrial ribosomal protein S31, isoform CRA_b [Mus musculus]
64659	1970	11.57	12.02333333	0.055448058	Up	0.165481966	Mrps14	mitochondrial ribosomal protein S14	K02954|1|2e-67|259|mmu:64659|small subunit ribosomal protein S14	GO:0000314//organellar small ribosomal subunit;GO:0005635//nuclear envelope	-	GO:0010467//gene expression	gi|13384894|ref|NP_079750.1|/1.70042e-66/28S ribosomal protein S14, mitochondrial [Mus musculus]
66409	1839	22.86	23.62	0.047183561	Up	0.165425552	Rsl1d1	ribosomal L1 domain containing 1	K14775|1|0.0|696|mmu:66409|ribosome biogenesis protein UTP30	-	-	-	gi|74216969|dbj|BAE26596.1|/0/unnamed protein product [Mus musculus]
64658	6076	10.82	11.26333333	0.057933351	Up	0.16478619	Mrps25	mitochondrial ribosomal protein S25	K17404|1|1e-85|322|mmu:64658|small subunit ribosomal protein S25	GO:0000314//organellar small ribosomal subunit;GO:0043231//intracellular membrane-bounded organelle	-	-	gi|31981257|ref|NP_079854.2|/1.00155e-84/28S ribosomal protein S25, mitochondrial [Mus musculus]
66489	452	479.3266667	492.0066667	0.03766866	Up	0.163986987	Rpl35	ribosomal protein L35	K02918|1|3e-39|162|chx:102183339|large subunit ribosomal protein L35e	GO:0031981//nuclear lumen;GO:0015934//large ribosomal subunit	GO:0003723//RNA binding;GO:0005198//structural molecule activity	GO:0006412//translation;GO:0019080;GO:0000956//nuclear-transcribed mRNA catabolic process;GO:0006613//cotranslational protein targeting to membrane	gi|119608008|gb|EAW87602.1|/1.13543e-38/ribosomal protein L35, isoform CRA_b [Homo sapiens]
20103	768	343.8733333	353.4033333	0.039438405	Up	0.163620294	Rps5	ribosomal protein S5	K02989|1|7e-121|435|rro:104680873|small subunit ribosomal protein S5e	GO:0015935//small ribosomal subunit	GO:0005198//structural molecule activity;GO:0003723//RNA binding	GO:0000956//nuclear-transcribed mRNA catabolic process;GO:0019080;GO:0006613//cotranslational protein targeting to membrane;GO:0006448//regulation of translational elongation	gi|431921423|gb|ELK18822.1|/2.38572e-120/40S ribosomal protein S5 [Pteropus alecto]
19942	734	154.6233333	158.9633333	0.039935986	Up	0.162266351	Rpl27	ribosomal protein L27	K02901|1|5e-65|249|cmy:102936559|large subunit ribosomal protein L27e	GO:0015934//large ribosomal subunit	GO:0005198//structural molecule activity	GO:0006412//translation;GO:0019080;GO:0000956//nuclear-transcribed mRNA catabolic process;GO:0006613//cotranslational protein targeting to membrane	gi|528768520|gb|EPY88179.1|/9.97245e-65/60S ribosomal protein L27-like protein [Camelus ferus]
19981	601	169.6633333	165.55	-0.035407801	Down	0.162125315	Rpl37a	ribosomal protein L37a	K02921|1|4e-48|192|ocu:100353361|large subunit ribosomal protein L37Ae	GO:0015934//large ribosomal subunit	GO:0043169//cation binding;GO:0005198//structural molecule activity	GO:0006412//translation;GO:0019080;GO:0000956//nuclear-transcribed mRNA catabolic process;GO:0006613//cotranslational protein targeting to membrane	gi|148692286|gb|EDL24233.1|/1.12854e-50/mCG7661 [Mus musculus]
19982	497	161.04	156.9866667	-0.036777045	Down	0.162087705	Rpl36a	ribosomal protein L36A	K02929|1|4e-65|248|ngi:103746226|large subunit ribosomal protein L44e	-	-	-	gi|640790559|ref|XP_008051148.1|/1.66887e-64/PREDICTED: 60S ribosomal protein L36a [Tarsius syrichta]
66047	587	89.26	91.76666667	0.039956398	Up	0.160583324	Mrpl54	mitochondrial ribosomal protein L54	K17435|1|2e-54|213|mmu:66047|large subunit ribosomal protein L54	GO:0030529//intracellular ribonucleoprotein complex;GO:0043231//intracellular membrane-bounded organelle	-	-	gi|13384682|ref|NP_079593.1|/1.75031e-53/39S ribosomal protein L54, mitochondrial precursor [Mus musculus]
60441	1411	67.26666667	69.26333333	0.042200051	Up	0.159708902	Mrpl38	mitochondrial ribosomal protein L38	K17419|1|0.0|781|mmu:60441|large subunit ribosomal protein L38	-	-	-	gi|124430535|ref|NP_077139.2|/0/39S ribosomal protein L38, mitochondrial precursor [Mus musculus]
56280	1496	67.61666667	65.90333333	-0.037027459	Down	0.158825078	Mrpl37	mitochondrial ribosomal protein L37	K17418|1|0.0|763|mmu:56280|large subunit ribosomal protein L37	GO:0000313;GO:0043231//intracellular membrane-bounded organelle	GO:0005198//structural molecule activity	GO:0010467//gene expression	gi|22128625|ref|NP_079776.1|/0/39S ribosomal protein L37, mitochondrial precursor [Mus musculus]
67707	949	53.46	54.85	0.037031783	Up	0.157386513	Mrpl24	mitochondrial ribosomal protein L24	K02895|1|6e-104|379|mmu:67707|large subunit ribosomal protein L24	GO:0030529//intracellular ribonucleoprotein complex;GO:0043231//intracellular membrane-bounded organelle	-	GO:0010467//gene expression	gi|153792729|ref|NP_080867.2|/5.19356e-103/39S ribosomal protein L24, mitochondrial precursor [Mus musculus]
66223	3695	13.67666667	14.13333333	0.047385111	Up	0.155900936	Mrpl35	mitochondrial ribosomal protein L35	K02916|1|2e-104|383|mmu:66223|large subunit ribosomal protein L35	GO:0043231//intracellular membrane-bounded organelle;GO:0030529//intracellular ribonucleoprotein complex	GO:0005198//structural molecule activity	GO:0010467//gene expression	gi|13384830|ref|NP_079706.1|/1.6359e-103/39S ribosomal protein L35, mitochondrial [Mus musculus]
66258	1196	28.55	29.44	0.044286926	Up	0.153296476	Mrps17	mitochondrial ribosomal protein S17	K02961|1|2e-53|212|mmu:66258|small subunit ribosomal protein S17	GO:0043231//intracellular membrane-bounded organelle;GO:0030529//intracellular ribonucleoprotein complex	GO:0003723//RNA binding;GO:0005198//structural molecule activity	GO:0006351//transcription, DNA-templated	gi|13384854|ref|NP_079726.1|/1.58103e-52/28S ribosomal protein S17, mitochondrial precursor [Mus musculus]
67308	1173	24.2	23.61	-0.035609006	Down	0.148341419	Mrpl46	mitochondrial ribosomal protein L46	K17427|1|4e-144|513|mmu:67308|large subunit ribosomal protein L46	GO:0030529//intracellular ribonucleoprotein complex;GO:0043231//intracellular membrane-bounded organelle	GO:0003824//catalytic activity	-	gi|12963643|ref|NP_075820.1|/3.21335e-143/39S ribosomal protein L46, mitochondrial [Mus musculus]
67832	2654	5.353333333	5.593333333	0.063270823	Up	0.147645643	Brix1	BRX1, biogenesis of ribosomes	K14820|1|0.0|722|mmu:67832|ribosome biogenesis protein BRX1	-	-	-	-
67994	1043	20.33333333	20.88	0.03827497	Up	0.147354169	Mrps11	mitochondrial ribosomal protein S11	K02948|1|4e-90|333|mmu:67994|small subunit ribosomal protein S11	GO:0000314//organellar small ribosomal subunit;GO:0043231//intracellular membrane-bounded organelle	GO:0005198//structural molecule activity	GO:0010467//gene expression	gi|170650663|ref|NP_080774.2|/2.90142e-89/28S ribosomal protein S11, mitochondrial [Mus musculus]
665004	919	0.113333333	0.06	-0.91753784	Down	0.14546429	Gm7443	ribosomal protein L27 pseudogene	-	-	-	-	-
319195	775	380.4866667	389.4766667	0.033691001	Up	0.144430027	Rpl17	ribosomal protein L17	K02880|1|5e-96|352|phd:102323682|large subunit ribosomal protein L17e	GO:0015934//large ribosomal subunit	GO:0005198//structural molecule activity	GO:0006412//translation;GO:0019080;GO:0000956//nuclear-transcribed mRNA catabolic process;GO:0006613//cotranslational protein targeting to membrane	gi|28174920|gb|AAH03896.2|/4.45365e-98/Rpl17 protein, partial [Mus musculus]
68172	805	0.073333333	0.126666667	0.788495895	Up	0.144016323	Rpl39l	ribosomal protein L39-like	K02924|1|4e-20|100|hgl:106008453|large subunit ribosomal protein L39e	GO:0030529//intracellular ribonucleoprotein complex	-	GO:0010467//gene expression;GO:0048232//male gamete generation	gi|821142475|ref|XP_004482842.2|/1.17686e-19/PREDICTED: 60S ribosomal protein L39, partial [Dasypus novemcinctus]
67097	573	331.67	325.9033333	-0.025304416	Down	0.143997518	Rps10	ribosomal protein S10	K02947|1|7e-74|260|umr:103665474|small subunit ribosomal protein S10e	GO:0015935//small ribosomal subunit;GO:0031981//nuclear lumen	GO:0005488//binding;GO:0005198//structural molecule activity	GO:0006412//translation;GO:0019080;GO:0000956//nuclear-transcribed mRNA catabolic process;GO:0006613//cotranslational protein targeting to membrane	gi|671001540|ref|XP_008691634.1|/4.91867e-73/PREDICTED: 40S ribosomal protein S10 isoform X1 [Ursus maritimus]
20115	961	220.2766667	215.0733333	-0.034488024	Down	0.143884689	Rps7	ribosomal protein S7	K02993|1|5e-103|376|mdo:100028369|small subunit ribosomal protein S7e	GO:0031981//nuclear lumen;GO:0030684//preribosome;GO:0015630//microtubule cytoskeleton;GO:0015935//small ribosomal subunit	GO:0005198//structural molecule activity;GO:0003676//nucleic acid binding	GO:0006412//translation;GO:0000956//nuclear-transcribed mRNA catabolic process;GO:0019080;GO:0006613//cotranslational protein targeting to membrane;GO:0042254//ribosome biogenesis	gi|148705008|gb|EDL36955.1|/2.12203e-112/mCG19129, partial [Mus musculus]
67239	1498.17	5.333333333	5.543333333	0.055716264	Up	0.143470984	Rpf2	ribosome production factor 2 homolog	K14847|1|8e-161|569|mmu:67239|ribosome production factor 2	GO:0031981//nuclear lumen;GO:0031981//nuclear lumen	-	-	gi|110347519|ref|NP_075812.3|/2.07963e-164/ribosome production factor 2 homolog isoform 1 [Mus musculus]
100042948	3445	0.216666667	0.276666667	0.352671618	Up	0.143076084	Gm15760	mitochondrial ribosomal protein S18B pseudogene	K16174|1|3e-46|127|mmu:66973|small subunit ribosomal protein S18b, mitochondrial	GO:0043231//intracellular membrane-bounded organelle	-	-	gi|23956152|ref|NP_080154.1|/2.40086e-45/28S ribosomal protein S18b, mitochondrial [Mus musculus]
66407	959	78.94	80.71	0.031990916	Up	0.141543495	Mrps15	mitochondrial ribosomal protein S15	K02956|1|1e-117|425|mmu:66407|small subunit ribosomal protein S15	GO:0000314//organellar small ribosomal subunit;GO:0005635//nuclear envelope	GO:0005198//structural molecule activity	GO:0010467//gene expression	gi|48526512|ref|NP_079820.2|/8.32528e-117/28S ribosomal protein S15, mitochondrial precursor [Mus musculus]
68463	672	80.49333333	82.10333333	0.028571495	Up	0.141120388	Mrpl14	mitochondrial ribosomal protein L14	K02874|1|9e-78|291|mmu:68463|large subunit ribosomal protein L14	GO:0030529//intracellular ribonucleoprotein complex;GO:0043231//intracellular membrane-bounded organelle	-	GO:0010467//gene expression	gi|21312028|ref|NP_081008.1|/7.17503e-77/39S ribosomal protein L14, mitochondrial precursor [Mus musculus]
353258	1784	11.9	11.55666667	-0.042236238	Down	0.139183497	Ltv1	LTV1 ribosome biogenesis factor	K14798|1|0.0|854|mmu:353258|protein LTV1	-	-	-	-
68735	526	35.58	36.38666667	0.032343383	Up	0.137444056	Mrps18c	mitochondrial ribosomal protein S18C	K02963|1|2e-80|299|mmu:68735|small subunit ribosomal protein S18	GO:0000314//organellar small ribosomal subunit;GO:0043231//intracellular membrane-bounded organelle	-	GO:0010467//gene expression	gi|58037129|ref|NP_081102.1|/1.3194e-79/28S ribosomal protein S18c, mitochondrial [Mus musculus]
75398	768	43.58666667	42.81333333	-0.025826712	Down	0.137020949	Mrpl32	mitochondrial ribosomal protein L32	K02911|1|1e-97|358|mmu:75398|large subunit ribosomal protein L32	GO:0000315//organellar large ribosomal subunit;GO:0043231//intracellular membrane-bounded organelle	-	GO:0010467//gene expression	gi|21312948|ref|NP_083547.1|/8.25687e-97/39S ribosomal protein L32, mitochondrial [Mus musculus]
118451	2053.02	32.44	33.15666667	0.031525156	Up	0.136447403	Mrps2	mitochondrial ribosomal protein S2	K02967|1|5e-165|583|mmu:118451|small subunit ribosomal protein S2	GO:0043231//intracellular membrane-bounded organelle;GO:0044391//ribosomal subunit;GO:0043231//intracellular membrane-bounded organelle;GO:0044391//ribosomal subunit	-	GO:0010467//gene expression;GO:0010467//gene expression	gi|148676435|gb|EDL08382.1|/7.19768e-153/mitochondrial ribosomal protein S2, isoform CRA_a [Mus musculus]
72508	5395	5.086666667	4.896666667	-0.054920566	Down	0.135084057	Rps6kb1	ribosomal protein S6 kinase, polypeptide 1	K04688|1|4e-104|382|mmu:72508|p70 ribosomal S6 kinase [EC:2.7.11.1]	GO:0030529//intracellular ribonucleoprotein complex;GO:0031966//mitochondrial membrane;GO:0042995//cell projection;GO:0030529//intracellular ribonucleoprotein complex;GO:0031966//mitochondrial membrane;GO:0042995//cell projection	GO:0004674//protein serine/threonine kinase activity;GO:0033218//amide binding;GO:0032550;GO:0004674//protein serine/threonine kinase activity;GO:0033218//amide binding;GO:0032550	GO:0014874;GO:0006915//apoptotic process;GO:0008284//positive regulation of cell proliferation;GO:0003006//developmental process involved in reproduction;GO:0006796//phosphate-containing compound metabolic process;GO:0031667//response to nutrient levels;GO:0007613//memory;GO:0031960//response to corticosteroid;GO:0006413//translational initiation;GO:0044772//mitotic cell cycle phase transition;GO…	gi|166999987|ref|NP_001107806.1|/0/ribosomal protein S6 kinase beta-1 isoform 1 [Mus musculus]
107733	2423	28.99	28.40666667	-0.029325783	Down	0.134519914	Mrpl41	mitochondrial ribosomal protein L41	K17422|1|1e-72|277|mmu:107733|large subunit ribosomal protein L41	GO:0000315//organellar large ribosomal subunit;GO:0043231//intracellular membrane-bounded organelle	GO:0005198//structural molecule activity	GO:0010467//gene expression;GO:0012501//programmed cell death	gi|113461980|ref|NP_001026978.2|/1.01407e-71/39S ribosomal protein L41, mitochondrial precursor [Mus musculus]
544707	907	0.063333333	0.106666667	0.752072487	Up	0.133589078	Gm5779	ribosomal protein, large, P0 pseudogene	K02941|1|4e-79|231|cge:100756201|large subunit ribosomal protein LP0	GO:0005840//ribosome	-	GO:0070670//response to interleukin-4	gi|821563264|gb|AKH49591.1|/1.35231e-78/large ribosomal protein P0 [Peromyscus leucopus]
207932	7381	1.556666667	1.46	-0.09249168	Down	0.133335214	Urb1	URB1 ribosome biogenesis 1 homolog (S. cerevisiae)	K14861|1|0.0|4184|mmu:207932|nucleolar pre-ribosomal-associated protein 1	GO:0031981//nuclear lumen	-	-	gi|256818750|ref|NP_083773.1|/0/nucleolar pre-ribosomal-associated protein 1 [Mus musculus]
27176	864	463.4433333	470.2333333	0.020983864	Up	0.124384144	Rpl7a	ribosomal protein L7A	K02936|1|1e-125|451|xla:100037086|large subunit ribosomal protein L7Ae	GO:0015934//large ribosomal subunit	GO:0003676//nucleic acid binding;GO:0005198//structural molecule activity	GO:0006412//translation;GO:0019080;GO:0022613//ribonucleoprotein complex biogenesis;GO:0000956//nuclear-transcribed mRNA catabolic process;GO:0006613//cotranslational protein targeting to membrane	gi|148708155|gb|EDL40102.1|/6.54902e-127/mCG12602 [Mus musculus]
19951	504	407.8966667	403.1233333	-0.016982427	Down	0.124177291	Rpl32	ribosomal protein L32	K02912|1|3e-65|249|phd:102318579|large subunit ribosomal protein L32e	GO:0015934//large ribosomal subunit	GO:0005198//structural molecule activity	GO:0006412//translation;GO:0019080;GO:0000956//nuclear-transcribed mRNA catabolic process;GO:0006613//cotranslational protein targeting to membrane	gi|655832893|ref|XP_008258430.1|/9.33048e-66/PREDICTED: 60S ribosomal protein L32 isoform X2 [Oryctolagus cuniculus]
67671	373.55	242.7066667	240.1333333	-0.015378056	Down	0.123575539	Rpl38	ribosomal protein L38	K02923|1|5e-20|98.2|hgl:101721072|large subunit ribosomal protein L38e	GO:0070992;GO:0015934//large ribosomal subunit;GO:0070992;GO:0015934//large ribosomal subunit;GO:0070992;GO:0015934//large ribosomal subunit	GO:0005198//structural molecule activity;GO:0003676//nucleic acid binding;GO:0005198//structural molecule activity;GO:0003676//nucleic acid binding;GO:0005198//structural molecule activity;GO:0003676//nucleic acid binding	GO:0006412//translation;GO:0000027//ribosomal large subunit assembly;GO:0007498//mesoderm development;GO:0000956//nuclear-transcribed mRNA catabolic process;GO:0019080;GO:0050954//sensory perception of mechanical stimulus;GO:0042471//ear morphogenesis;GO:0006613//cotranslational protein targeting to membrane;GO:0006412//translation;GO:0000027//ribosomal large subunit assembly;GO:0007498//mesoderm…	gi|327358533|gb|AEA51113.1|/1.37113e-23/60S ribosomal protein L38, partial [Oryzias melastigma]
114641	1054.01	119.7466667	121.49	0.020852072	Up	0.122964384	Rpl31	ribosomal protein L31	K02910|1|1e-60|235|mmu:665562|large subunit ribosomal protein L31e	GO:0015934//large ribosomal subunit;GO:0015934//large ribosomal subunit;GO:0015934//large ribosomal subunit	GO:0003676//nucleic acid binding;GO:0005198//structural molecule activity;GO:0003676//nucleic acid binding;GO:0005198//structural molecule activity;GO:0003676//nucleic acid binding;GO:0005198//structural molecule activity	GO:0006412//translation;GO:0019080;GO:0000956//nuclear-transcribed mRNA catabolic process;GO:0006613//cotranslational protein targeting to membrane;GO:0006412//translation;GO:0019080;GO:0000956//nuclear-transcribed mRNA catabolic process;GO:0006613//cotranslational protein targeting to membrane;GO:0006412//translation;GO:0019080;GO:0000956//nuclear-transcribed mRNA catabolic process;GO:0006613//c…	gi|148672373|gb|EDL04320.1|/1.08338e-67/mCG49427 [Mus musculus]
66483	525	94.76666667	93.49333333	-0.019516198	Down	0.122372034	Rpl36al	ribosomal protein L36A-like	K02929|1|1e-60|234|lve:103086143|large subunit ribosomal protein L44e	-	-	-	gi|148704679|gb|EDL36626.1|/8.84747e-68/mCG7611, isoform CRA_c, partial [Mus musculus]
67681	959	89.84333333	90.98333333	0.018190836	Up	0.12204295	Mrpl18	mitochondrial ribosomal protein L18	K02881|1|2e-101|371|mmu:67681|large subunit ribosomal protein L18	GO:0043231//intracellular membrane-bounded organelle;GO:0030529//intracellular ribonucleoprotein complex	GO:0019843//rRNA binding	GO:0035927//RNA import into mitochondrion;GO:0010467//gene expression	gi|13385808|ref|NP_080586.1|/1.42668e-100/39S ribosomal protein L18, mitochondrial [Mus musculus]
267019	5158	8.553333333	8.73	0.029494889	Up	0.119983828	Rps15a	ribosomal protein S15A	K02957|1|2e-69|268|ssc:100626041|small subunit ribosomal protein S15Ae	-	-	-	gi|30109302|gb|AAH51205.1|/1.70081e-69/Rps15a protein, partial [Mus musculus]
67036	2431	33.74	34.29	0.023327931	Up	0.119212832	Mrpl45	mitochondrial ribosomal protein L45	K17426|1|7e-161|570|mmu:67036|large subunit ribosomal protein L45	GO:0005743//mitochondrial inner membrane;GO:0030529//intracellular ribonucleoprotein complex	GO:0008320//protein transmembrane transporter activity	GO:0015031//protein transport	gi|13385418|ref|NP_080203.1|/5.81295e-160/39S ribosomal protein L45, mitochondrial [Mus musculus]
73086	4406	1.413333333	1.343333333	-0.073284426	Down	0.118423032	Rps6ka5	ribosomal protein S6 kinase, polypeptide 5	K04445|1|0.0|1601|mmu:73086|ribosomal protein S6 kinase alpha-5 [EC:2.7.11.1]	GO:0030529//intracellular ribonucleoprotein complex;GO:0031981//nuclear lumen	GO:0004672//protein kinase activity;GO:0046872//metal ion binding;GO:0032550	GO:0002756//MyD88-independent toll-like receptor signaling pathway;GO:0051091//positive regulation of sequence-specific DNA binding transcription factor activity;GO:0019221//cytokine-mediated signaling pathway;GO:0035404//histone-serine phosphorylation;GO:0001934//positive regulation of protein phosphorylation;GO:0006935//chemotaxis;GO:0016573//histone acetylation;GO:0006366//transcription from R…	gi|148686947|gb|EDL18894.1|/0/ribosomal protein S6 kinase, polypeptide 5, isoform CRA_a, partial [Mus musculus]
56284	5016	7.456666667	7.593333333	0.026202491	Up	0.116382715	Mrpl19	mitochondrial ribosomal protein L19	K02884|1|9e-158|561|mmu:56284|large subunit ribosomal protein L19	GO:0000313;GO:0005635//nuclear envelope	-	GO:0010467//gene expression	gi|13385976|ref|NP_080766.1|/7.98065e-157/39S ribosomal protein L19, mitochondrial [Mus musculus]
28028	2103	22.99333333	22.65666667	-0.021280006	Down	0.115780962	Mrpl50	mitochondrial ribosomal protein L50	K17431|1|5e-62|241|mmu:28028|large subunit ribosomal protein L50	GO:0030529//intracellular ribonucleoprotein complex;GO:0043231//intracellular membrane-bounded organelle	-	-	gi|30519921|ref|NP_848718.1|/3.99477e-61/39S ribosomal protein L50, mitochondrial [Mus musculus]
621697	592	0.226666667	0.26	0.197939378	Up	0.112546542	Rpl32l	ribosomal protein L32-like	K02912|1|6e-59|228|phd:102318579|large subunit ribosomal protein L32e	-	-	-	-
67945	459	894.26	888.5033333	-0.009317157	Down	0.104893001	Rpl41	ribosomal protein L41	-	-	-	-	gi|148692636|gb|EDL24583.1|/1.06229e-20/mCG130546, isoform CRA_b, partial [Mus musculus]
27207	602	354.3633333	351.13	-0.01322407	Down	0.104695551	Rps11	ribosomal protein S11	K02949|1|5e-87|322|pale:102880386|small subunit ribosomal protein S11e	GO:0015935//small ribosomal subunit	GO:0003723//RNA binding;GO:0005198//structural molecule activity	GO:0006412//translation;GO:0019080;GO:0000956//nuclear-transcribed mRNA catabolic process;GO:0006613//cotranslational protein targeting to membrane	gi|744603787|ref|XP_010991488.1|/3.24569e-90/PREDICTED: 40S ribosomal protein S11 [Camelus dromedarius]
19896	830	208.63	209.7333333	0.007609545	Up	0.103971567	Rpl10a	ribosomal protein L10A	K02865|1|2e-104|380|pale:102897987|large subunit ribosomal protein L10Ae	GO:0043231//intracellular membrane-bounded organelle;GO:0015934//large ribosomal subunit	GO:0003676//nucleic acid binding;GO:0005198//structural molecule activity	GO:0006412//translation;GO:0019080;GO:0000956//nuclear-transcribed mRNA catabolic process;GO:0006613//cotranslational protein targeting to membrane;GO:0032502//developmental process	gi|531171|gb|AAA86463.1|/1.81658e-103/Csa-19 [Homo sapiens]
27398	1037.27	73.55	74.2	0.012693845	Up	0.10315356	Mrpl2	mitochondrial ribosomal protein L2	K02886|1|3e-138|493|mmu:27398|large subunit ribosomal protein L2	-	-	-	-
19935	582	100.4766667	101.0633333	0.008399161	Up	0.102965512	Mrpl23	mitochondrial ribosomal protein L23	K02892|1|8e-68|258|mmu:19935|large subunit ribosomal protein L23	GO:0000315//organellar large ribosomal subunit;GO:0043231//intracellular membrane-bounded organelle	GO:0003676//nucleic acid binding;GO:0036094//small molecule binding;GO:0005198//structural molecule activity	GO:0010467//gene expression	gi|6755352|ref|NP_035418.1|/5.99334e-67/39S ribosomal protein L23, mitochondrial [Mus musculus]
68537	786	72.49666667	72.91333333	0.008267995	Up	0.102109895	Mrpl13	mitochondrial ribosomal protein L13	K02871|1|3e-102|373|mmu:68537|large subunit ribosomal protein L13	GO:0000315//organellar large ribosomal subunit;GO:0043231//intracellular membrane-bounded organelle	-	GO:0010467//gene expression	gi|21312936|ref|NP_081035.1|/1.99734e-101/39S ribosomal protein L13, mitochondrial [Mus musculus]
79044	899	56.37666667	56.75	0.009522213	Up	0.101686788	Mrps34	mitochondrial ribosomal protein S34	K17412|1|1e-100|368|mmu:79044|small subunit ribosomal protein S34	GO:0030529//intracellular ribonucleoprotein complex;GO:0043231//intracellular membrane-bounded organelle	-	-	gi|148690434|gb|EDL22381.1|/9.13002e-107/mitochondrial ribosomal protein S34, isoform CRA_a, partial [Mus musculus]
52443	966.3	50.24	50.50333333	0.007542148	Up	0.100643123	Mrpl48	mitochondrial ribosomal protein L48	K17429|1|2e-103|377|mmu:52443|large subunit ribosomal protein L48	GO:0000313;GO:0043231//intracellular membrane-bounded organelle;GO:0000313;GO:0043231//intracellular membrane-bounded organelle	GO:0005198//structural molecule activity;GO:0005198//structural molecule activity	GO:0010467//gene expression;GO:0010467//gene expression	gi|148368964|ref|NP_942128.2|/1.2784e-98/39S ribosomal protein L48, mitochondrial precursor [Mus musculus]
67871	2251	22.13666667	21.91	-0.014848514	Down	0.100238821	Mrrf	mitochondrial ribosome recycling factor	K02838|1|4e-136|488|mmu:67871|ribosome recycling factor	GO:0043231//intracellular membrane-bounded organelle	-	GO:0010467//gene expression;GO:0032988	gi|148670216|gb|EDL02163.1|/2.16292e-153/mCG10533, isoform CRA_c [Mus musculus]
64655	1230	16.54333333	16.68333333	0.012157614	Up	0.098057467	Mrps22	mitochondrial ribosomal protein S22	K17401|1|2e-180|634|mmu:64655|small subunit ribosomal protein S22	GO:0000314//organellar small ribosomal subunit;GO:0043231//intracellular membrane-bounded organelle	-	-	gi|13384904|ref|NP_079761.1|/1.7573e-179/28S ribosomal protein S22, mitochondrial [Mus musculus]
67071	4683	0.016666667	0.01	-0.736965594	Down	0.097916432	Rps6ka6	ribosomal protein S6 kinase polypeptide 6	K04373|1|0.0|1711|mmu:67071|p90 ribosomal S6 kinase [EC:2.7.11.1]	-	-	-	-
381827	4600	0.01	0.016666667	0.736965594	Up	0.097916432	1700073E17Rik	ribosomal protein L7 pseudogene	K02937|1|4e-70|270|cjc:100408843|large subunit ribosomal protein L7e	GO:0015934//large ribosomal subunit	GO:0003723//RNA binding;GO:0042802//identical protein binding;GO:0005198//structural molecule activity	GO:0006412//translation;GO:0019080;GO:0000956//nuclear-transcribed mRNA catabolic process;GO:0042254//ribosome biogenesis;GO:0006613//cotranslational protein targeting to membrane	gi|823413647|ref|XP_004403961.2|/2.56632e-69/PREDICTED: LOW QUALITY PROTEIN: 60S ribosomal protein L7 [Odobenus rosmarus divergens]
64934	2911	16.05	16.17	0.010746381	Up	0.097164241	Pes1	pescadillo ribosomal biogenesis factor 1	K14843|1|0.0|1055|mmu:64934|pescadillo	GO:0031981//nuclear lumen;GO:0030686//90S preribosome;GO:0005694//chromosome	GO:0005488//binding	GO:0000470//maturation of LSU-rRNA;GO:0007049//cell cycle;GO:0034613//cellular protein localization;GO:0006997//nucleus organization;GO:0000460//maturation of 5.8S rRNA	gi|12584984|ref|NP_075027.1|/0/pescadillo homolog [Mus musculus]
58988	1491	15.96333333	15.87333333	-0.008156815	Down	0.095490616	Rps6kb2	ribosomal protein S6 kinase, polypeptide 2	K04688|1|0.0|796|mmu:58988|p70 ribosomal S6 kinase [EC:2.7.11.1]	GO:0043231//intracellular membrane-bounded organelle;GO:0030529//intracellular ribonucleoprotein complex	GO:0032550;GO:0004674//protein serine/threonine kinase activity;GO:0033218//amide binding	GO:0006413//translational initiation;GO:0006464//cellular protein modification process;GO:0006796//phosphate-containing compound metabolic process	gi|10946894|ref|NP_067460.1|/0/ribosomal protein S6 kinase beta-2 [Mus musculus]
665268	1809	0.173333333	0.186666667	0.106915204	Up	0.091005679	1600029O15Rik	ribosomal protein L17 pseudogene	K02880|1|1e-64|250|phd:102323682|large subunit ribosomal protein L17e	-	-	-	gi|74199731|dbj|BAB24124.2|/1.74281e-110/unnamed protein product [Mus musculus]
68193	686	367.6566667	366.3966667	-0.004952767	Down	0.086943849	Rpl24	ribosomal protein L24	K02896|1|2e-56|220|shr:100915234|large subunit ribosomal protein L24e	GO:0015934//large ribosomal subunit	GO:0005198//structural molecule activity;GO:0003676//nucleic acid binding	GO:0007411//axon guidance;GO:0000075//cell cycle checkpoint;GO:0043010//camera-type eye development;GO:0006412//translation;GO:0000956//nuclear-transcribed mRNA catabolic process;GO:0019080;GO:0021545//cranial nerve development;GO:0000087//mitotic M phase;GO:0006613//cotranslational protein targeting to membrane	gi|28174943|gb|AAH02110.2|/1.08587e-59/Rpl24 protein, partial [Mus musculus]
68052	585	263.7633333	264.4466667	0.003732766	Up	0.086821618	Rps13	ribosomal protein S13	K02953|1|1e-80|300|pbi:103049505|small subunit ribosomal protein S13e	-	-	-	-
633395	2629	0.343333333	0.336666667	-0.028289044	Down	0.086295084	Gm10548	ribosomal protein L29 pseudogene	K02905|1|2e-38|163|rno:29283|large subunit ribosomal protein L29e	GO:0015934//large ribosomal subunit;GO:0044425	GO:0005539//glycosaminoglycan binding	GO:0007155//cell adhesion;GO:0010467//gene expression;GO:0040007//growth	gi|74205455|dbj|BAE21038.1|/1.16787e-44/unnamed protein product [Mus musculus]
69163	1424	40.86	40.95333333	0.003291679	Up	0.085777953	Mrpl44	mitochondrial ribosomal protein L44	K17425|1|1e-154|548|mmu:69163|large subunit ribosomal protein L44 [EC:3.1.26.-]	GO:0043231//intracellular membrane-bounded organelle;GO:0030529//intracellular ribonucleoprotein complex	GO:0003723//RNA binding;GO:0016891//endoribonuclease activity, producing 5'-phosphomonoesters	GO:0010467//gene expression	gi|124487075|ref|NP_001074679.1|/9.15251e-154/39S ribosomal protein L44, mitochondrial precursor [Mus musculus]
100042584	4750	0.016666667	0.02	0.263034406	Up	0.080089511	Gm16523	mitochondrial ribosomal protein L40 pseudogene	K17421|1|3e-21|76.6|ngi:103742069|large subunit ribosomal protein L40	-	-	-	gi|829825385|ref|XP_012632056.1|/1.29487e-20/PREDICTED: 39S ribosomal protein L40, mitochondrial [Microcebus murinus]
100039636	1133	0.383333333	16.52666667	5.430052505	Up	0.955291662	Atp6v0c-ps2	ATPase, H+ transporting, lysosomal V0 subunit C, pseudogene 2	K02155|1|6e-66|247|cge:100772184|V-type H+-transporting ATPase 16kDa proteolipid subunit	GO:0005774//vacuolar membrane;GO:0000323//lytic vacuole;GO:0031224//intrinsic component of membrane;GO:0033176//proton-transporting V-type ATPase complex	GO:0044389//ubiquitin-like protein ligase binding;GO:0042626//ATPase activity, coupled to transmembrane movement of substances;GO:0015077//monovalent inorganic cation transmembrane transporter activity	GO:0015988//energy coupled proton transmembrane transport, against electrochemical gradient;GO:0051452//intracellular pH reduction;GO:0035751//regulation of lysosomal lumen pH	gi|148699288|gb|EDL31235.1|/2.34395e-85/mCG22073 [Mus musculus]
102465702	54	0.01	9.46	9.885696373	Up	0.943237805	Mir7219	microRNA 7219	-	-	-	-	-
102465886	117	0.01	9.083333333	9.827078014	Up	0.940764978	Mir8094	microRNA 8094	K12812|1|9e-13|73.9|cge:103160562|ATP-dependent RNA helicase UAP56/SUB2 [EC:3.6.4.13]	-	-	-	-
102466229	54	0.01	8.706666667	9.765976681	Up	0.938395577	Mir7225	microRNA 7225	-	-	-	-	-
16145	2064	12.84	80.97666667	2.656861055	Up	0.924019331	Igtp	interferon gamma induced GTPase	K14140|1|0.0|839|mmu:16145|interferon gamma induced GTPase;K14139|3|5e-98|361|ngi:103744225|immunity-related GTPase family M protein [EC:3.6.5.-]	-	-	-	-
102466785	69	5.91	0.01	-9.20701432	Down	0.910733762	Mir7005	microRNA 7005	-	-	-	-	gi|568920137|ref|XP_006500638.1|/9.0454e-06/PREDICTED: laminin subunit alpha-5 isoform X1 [Mus musculus]
100217431	59	4.38	0.01	-8.77478706	Down	0.882517206	Snord69	small nucleolar RNA, C/D box 69	-	-	-	-	-
319171	452	0.696666667	7.61	3.449356012	Up	0.877214262	Hist1h2ap	histone cluster 1, H2ap	K11251|1|1e-54|213|ocu:100348744|histone H2A;K11254|4|1e-54|213|cfa:488260|histone H4	GO:0000785//chromatin;GO:0043231//intracellular membrane-bounded organelle	GO:0003676//nucleic acid binding;GO:0046983//protein dimerization activity	GO:0034728//nucleosome organization	gi|655839886|ref|XP_002714260.2|/9.56752e-54/PREDICTED: histone H2A type 1-like [Oryctolagus cuniculus]
545637	1325	4.1	0.01	-8.6794801	Down	0.875333785	Gm11758	predicted gene 11758	-	-	-	-	gi|294831974|ref|NP_001171049.1|/0/uncharacterized protein LOC667780 [Mus musculus]
103988	2372	28.07666667	7.423333333	-1.919232608	Down	0.875239761	Gck	glucokinase	K12407|1|0.0|869|ggo:101138839|glucokinase [EC:2.7.1.2]	-	-	-	gi|31982798|ref|NP_034422.2|/0/glucokinase isoform 1 [Mus musculus]
626578	3528	6.323333333	24.22	1.937441687	Up	0.872325022	Gbp10	guanylate-binding protein 10	K17339|1|4e-17|93.6|hro:HELRODRAFT_73066|atlastin [EC:3.6.5.-]	GO:0031982//vesicle;GO:0020003//symbiont-containing vacuole	-	GO:0001562//response to protozoan;GO:0042742//defense response to bacterium;GO:0034341//response to interferon-gamma;GO:0032496//response to lipopolysaccharide;GO:0035456//response to interferon-beta;GO:0051702//interaction with symbiont	gi|116812914|ref|NP_001034735.2|/0/guanylate-binding protein 10 [Mus musculus]
225594	2838	2.983333333	14.68333333	2.299182432	Up	0.870322314	Gm4841	predicted gene 4841	K17072|1|2e-81|306|mmu:432555|interferon gamma inducible protein 47	-	-	-	gi|294712534|ref|NP_001030031.2|/0/interferon-inducible GTPase-like [Mus musculus]
100302529	60	0.01	3.763333333	8.55586727	Up	0.865630524	Snord72	small nucleolar RNA, C/D box 72	-	-	-	-	-
60440	2971.11	7.796666667	24.79333333	1.669022886	Up	0.862198654	Iigp1	interferon inducible GTPase 1	K17072|1|3e-101|372|mmu:432555|interferon gamma inducible protein 47	GO:0043231//intracellular membrane-bounded organelle;GO:0020003//symbiont-containing vacuole;GO:0031090//organelle membrane;GO:0043231//intracellular membrane-bounded organelle;GO:0020003//symbiont-containing vacuole;GO:0031090//organelle membrane	GO:0032550;GO:0005515//protein binding;GO:0017111//nucleoside-triphosphatase activity;GO:0032550;GO:0005515//protein binding;GO:0017111//nucleoside-triphosphatase activity	GO:0007166//cell surface receptor signaling pathway;GO:0001562//response to protozoan;GO:0042742//defense response to bacterium;GO:0006914//autophagy;GO:0009154//purine ribonucleotide catabolic process;GO:0035456//response to interferon-beta;GO:0007166//cell surface receptor signaling pathway;GO:0001562//response to protozoan;GO:0042742//defense response to bacterium;GO:0006914//autophagy;GO:0009…	gi|545719891|pdb|4LV5|B/0/Chain B, Murine Irga6 Bound To Toxoplasma Rop5b, A Pseudokinase Gdi
399548	4244	14.05333333	40.33333333	1.521060275	Up	0.861841363	Scn4b	sodium channel, type IV, beta	K04848|1|7e-92|342|mmu:399548|voltage-gated sodium channel type IV beta	-	-	-	-
230899	860	302.53	129.38	-1.225463595	Down	0.861314829	Nppa	natriuretic peptide type A	K12334|1|2e-72|274|mmu:230899|natriuretic peptide A	-	-	-	-
319192	596	1.186666667	8.04	2.760280761	Up	0.856698259	Hist2h2aa2	histone cluster 2, H2aa2	K11251|1|7e-55|215|ssc:100511884|histone H2A	GO:0000785//chromatin;GO:0043231//intracellular membrane-bounded organelle	GO:0003676//nucleic acid binding;GO:0046983//protein dimerization activity	GO:0034728//nucleosome organization	gi|817939|emb|CAA83210.1|/6.74336e-56/histone H2A [Mus musculus domesticus]
54396	3537	10.62666667	29.71	1.483259477	Up	0.851799616	Irgm2	immunity-related GTPase family M member 2	K14140|1|2e-90|337|mmu:16145|interferon gamma induced GTPase;K14139|3|3e-82|310|ngi:103744225|immunity-related GTPase family M protein [EC:3.6.5.-]	GO:0043231//intracellular membrane-bounded organelle;GO:0033655	-	GO:0006952//defense response;GO:0009154//purine ribonucleotide catabolic process;GO:0001562//response to protozoan;GO:0034097//response to cytokine	gi|205360909|ref|NP_062313.3|/0/interferon inducible GTPase 2 [Mus musculus]
72961	3011	16.49666667	4.906666667	-1.749359371	Down	0.851658581	Slc17a7	solute carrier family 17 (sodium-dependent inorganic phosphate cotransporter), member 7	K12302|1|0.0|1050|rno:116638|MFS transporter, ACS family, solute carrier family 17 (sodium-dependent inorganic phosphate cotransporter), member 6/7/8	GO:0031224//intrinsic component of membrane;GO:0008021//synaptic vesicle;GO:0042995//cell projection	GO:0005436//sodium:phosphate symporter activity	GO:0007613//memory;GO:0051899//membrane depolarization;GO:0015813//L-glutamate transport;GO:0001505//regulation of neurotransmitter levels;GO:0007270//neuron-neuron synaptic transmission;GO:0006817//phosphate ion transport	gi|218156282|ref|NP_892038.2|/0/vesicular glutamate transporter 1 [Mus musculus]
100628576	59	0.01	3.32	8.375039431	Up	0.850727745	Mir5046	microRNA 5046	-	-	-	-	-
102465556	66	3.316666667	0.01	-8.373590215	Down	0.85070894	Mir6922	microRNA 6922	-	-	-	-	-
107765	1765	521.0133333	252.8566667	-1.043000477	Down	0.842425439	Ankrd1	ankyrin repeat domain 1 (cardiac muscle)	K11420|1|5e-22|108|ola:101167635|euchromatic histone-lysine N-methyltransferase [EC:2.1.1.43];K15504|2|2e-21|106|bacu:103014484|serine/threonine-protein phosphatase 6 regulatory ankyrin repeat subunit C	GO:0030017//sarcomere;GO:0043234//protein complex;GO:0043231//intracellular membrane-bounded organelle	GO:0008134//transcription factor binding;GO:0001104//RNA polymerase II transcription cofactor activity;GO:0008092//cytoskeletal protein binding;GO:0003676//nucleic acid binding;GO:0019899//enzyme binding;GO:0046332//SMAD binding	GO:0070555//response to interleukin-1;GO:0006915//apoptotic process;GO:0009612//response to mechanical stimulus;GO:0014070//response to organic cyclic compound;GO:0051053//negative regulation of DNA metabolic process;GO:0001666//response to hypoxia;GO:0010975//regulation of neuron projection development;GO:0030330//DNA damage response, signal transduction by p53 class mediator;GO:0003007//heart m…	gi|31560506|ref|NP_038496.2|/1.49272e-151/ankyrin repeat domain-containing protein 1 [Mus musculus]
623272	1292	0.056666667	3.27	5.850646485	Up	0.840996277	Gm11757	predicted gene 11757	-	-	-	-	gi|147899982|ref|NP_001079007.1|/0/uncharacterized protein LOC623272 [Mus musculus]
57262	598	12.68	3.88	-1.708426188	Down	0.836003611	Retnla	resistin like alpha	K13438|1|3e-15|83.6|cge:100769021|resistin	-	GO:0005102//receptor binding	-	gi|103472022|ref|NP_065255.2|/4.57261e-68/resistin-like alpha [Mus musculus]
15289	2890.78	48.81	22.19666667	-1.136833712	Down	0.834894129	Hmgb1	high mobility group box 1	K10802|1|1e-86|323|pale:102882684|high mobility group protein B1	GO:0043234//protein complex;GO:0043231//intracellular membrane-bounded organelle;GO:0042995//cell projection;GO:0005694//chromosome;GO:0044421;GO:0043234//protein complex;GO:0043231//intracellular membrane-bounded organelle;GO:0042995//cell projection;GO:0005694//chromosome;GO:0044421	GO:0008289//lipid binding;GO:0005102//receptor binding;GO:0008134//transcription factor binding;GO:0019843//rRNA binding;GO:0001071//nucleic acid binding transcription factor activity;GO:0005539//glycosaminoglycan binding;GO:0033218//amide binding;GO:0000400//four-way junction DNA binding;GO:0019887//protein kinase regulator activity;GO:0008289//lipid binding;GO:0005102//receptor binding;GO:00081…	GO:0006954//inflammatory response;GO:0006284//base-excision repair;GO:0001932//regulation of protein phosphorylation;GO:0070555//response to interleukin-1;GO:0045445//myoblast differentiation;GO:0008284//positive regulation of cell proliferation;GO:0043434//response to peptide hormone;GO:0032989;GO:0007423//sensory organ development;GO:0002562;GO:0006266//DNA ligation;GO:0031960//response to cort…	gi|148673911|gb|EDL05858.1|/1.1875e-88/mCG144566, partial [Mus musculus]
15368	1634	17.75666667	39.58	1.156410832	Up	0.832186242	Hmox1	heme oxygenase 1	K00510|1|5e-164|580|mmu:15368|heme oxygenase (biliverdin-producing) [EC:1.14.14.18]	-	-	-	-
100217454	53	0.01	2.833333333	8.14635653	Up	0.829515965	Snord37	small nucleolar RNA, C/D box 37	-	-	-	-	-
100216540	68	0.01	2.81	8.13442632	Up	0.828575727	Snord95	small nucleolar RNA, C/D box 95	-	-	-	-	-
15077	664	2.756666667	0.01	-8.106781018	Down	0.826018278	Hist2h3c1	histone cluster 2, H3c1	K11254|1|2e-71|270|pps:100972611|histone H4;K11253|4|3e-71|270|dre:100006146|histone H3	GO:0043231//intracellular membrane-bounded organelle	GO:0005488//binding	-	gi|27372732|gb|AAO06264.1|/3.95297e-96/histone protein Hist2h3c1 [Mus musculus]
15944	2227	13.96	31.08333333	1.154842283	Up	0.825397721	Irgm1	immunity-related GTPase family M member 1	K14139|1|0.0|766|mmu:15944|immunity-related GTPase family M protein [EC:3.6.5.-]	GO:0000323//lytic vacuole;GO:0044459;GO:0005768//endosome;GO:0005774//vacuolar membrane;GO:0030666//endocytic vesicle membrane	GO:0032550;GO:0016787//hydrolase activity	GO:0006952//defense response;GO:0044248;GO:0035456//response to interferon-beta	gi|6680351|ref|NP_032352.1|/0/immunity-related GTPase family M protein 1 [Mus musculus]
14969	1669	21.44333333	44.63	1.057484619	Up	0.823498439	H2-Eb1	histocompatibility 2, class II antigen E beta	K06752|1|8e-141|503|mmu:14969|major histocompatibility complex, class II	GO:0005764//lysosome;GO:0005770//late endosome;GO:0009986//cell surface;GO:0042611;GO:0031224//intrinsic component of membrane	GO:0003823//antigen binding	GO:0002460//adaptive immune response based on somatic recombination of immune receptors built from immunoglobulin superfamily domains;GO:0032653;GO:0001818//negative regulation of cytokine production;GO:0006959//humoral immune response;GO:0002437//inflammatory response to antigenic stimulus;GO:0034097//response to cytokine;GO:0051259//protein oligomerization;GO:0002478;GO:0009581;GO:0032024//posi…	gi|114431228|ref|NP_034512.2|/7.16226e-140/H-2 class II histocompatibility antigen, I-E beta chain precursor [Mus musculus]
14961	1193	32.15	64.33666667	1.000822453	Up	0.82342322	H2-Ab1	histocompatibility 2, class II antigen A, beta 1	K06752|1|1e-131|472|mmu:14961|major histocompatibility complex, class II	GO:0031224//intrinsic component of membrane;GO:0042611;GO:0009986//cell surface;GO:0005770//late endosome	GO:0044389//ubiquitin-like protein ligase binding;GO:0046983//protein dimerization activity;GO:0008134//transcription factor binding;GO:0003823//antigen binding	GO:0046631//alpha-beta T cell activation;GO:0002478;GO:0006959//humoral immune response;GO:0034341//response to interferon-gamma;GO:0042098//T cell proliferation;GO:0002577//regulation of antigen processing and presentation;GO:0002824;GO:0002377//immunoglobulin production	gi|294997230|ref|NP_996988.2|/8.44312e-131/histocompatibility 2, class II antigen A, beta 1 precursor [Mus musculus]
17153	2688.69	9.296666667	2.586666667	-1.845619377	Down	0.823206965	Mal	myelin and lymphocyte protein, T cell differentiation protein	-	GO:0043231//intracellular membrane-bounded organelle;GO:0016021//integral component of membrane;GO:0044459;GO:0043231//intracellular membrane-bounded organelle;GO:0016021//integral component of membrane;GO:0044459	GO:0005488//binding;GO:0022803//passive transmembrane transporter activity;GO:0005198//structural molecule activity;GO:0016504//peptidase activator activity;GO:0005488//binding;GO:0022803//passive transmembrane transporter activity;GO:0005198//structural molecule activity;GO:0016504//peptidase activator activity	GO:0031580//membrane raft distribution;GO:0012502//induction of programmed cell death;GO:0008366//axon ensheathment;GO:0048869//cellular developmental process;GO:0008105//asymmetric protein localization;GO:0015031//protein transport;GO:0031580//membrane raft distribution;GO:0012502//induction of programmed cell death;GO:0008366//axon ensheathment;GO:0048869//cellular developmental process;GO:0008…	gi|6857808|ref|NP_034892.1|/1.36906e-75/myelin and lymphocyte protein isoform 1 [Mus musculus]
234593	2964.74	152.5466667	78.23	-0.963456786	Down	0.820865772	Ndrg4	N-myc downstream regulated gene 4	K18266|1|4e-108|395|mdo:100032580|protein NDRG1	GO:0044424;GO:0044444//cytoplasmic part	-	GO:0050896//response to stimulus;GO:0040007//growth;GO:0048869//cellular developmental process;GO:0050896//response to stimulus;GO:0040007//growth;GO:0048869//cellular developmental process	gi|21704212|ref|NP_663577.1|/9.10848e-179/protein NDRG4 isoform B [Mus musculus]
100217457	55	0.01	2.59	8.016808288	Up	0.817189439	Snord58b	small nucleolar RNA, C/D box 58B	-	-	-	-	-
18145	5209	41.08	20.21666667	-1.022891037	Down	0.816493663	Npc1	Niemann-Pick type C1	K12385|1|0.0|2504|mmu:18145|Niemann-Pick C1 protein	GO:0016021//integral component of membrane;GO:0000323//lytic vacuole;GO:0012505//endomembrane system	GO:0032934//sterol binding;GO:0004888//transmembrane signaling receptor activity	GO:0010507//negative regulation of autophagy;GO:0016125//sterol metabolic process;GO:0007034//vacuolar transport;GO:0055098//response to low-density lipoprotein particle;GO:0016192//vesicle-mediated transport;GO:0010038//response to metal ion;GO:0030301//cholesterol transport;GO:0006464//cellular protein modification process;GO:0032870//cellular response to hormone stimulus;GO:0055092//sterol hom…	gi|89242146|ref|NP_032746.2|/0/Niemann-Pick C1 protein precursor [Mus musculus]
329251	3118.83	19.19	8.29	-1.210910705	Down	0.814622588	Ppp1r12b	protein phosphatase 1, regulatory (inhibitor) subunit 12B	-	GO:0044424	-	-	gi|148677466|gb|EDL09413.1|/1.35626e-15/mCG147326 [Mus musculus]
57266	1848	21.98333333	9.93	-1.146544536	Down	0.813578924	Cxcl14	chemokine (C-X-C motif) ligand 14	K10033|1|4e-52|181|ecb:100072697|C-X-C motif chemokine 14	GO:0044421;GO:0043231//intracellular membrane-bounded organelle	GO:0005125//cytokine activity	GO:0002376//immune system process;GO:0043583//ear development	gi|545185816|ref|XP_005599768.1|/3.61733e-51/PREDICTED: C-X-C motif chemokine 14 [Equus caballus]
102465604	61	1.963333333	7.373333333	1.909011846	Up	0.807100681	Mir6999	microRNA 6999	-	-	-	-	-
18158	781	127.51	69.69	-0.871586835	Down	0.804684268	Nppb	natriuretic peptide type B	K12335|1|7e-49|196|mmu:18158|natriuretic peptide B	GO:0043231//intracellular membrane-bounded organelle;GO:0044421;GO:0044444//cytoplasmic part;GO:0043231//intracellular membrane-bounded organelle;GO:0044421;GO:0044444//cytoplasmic part	GO:0051427//hormone receptor binding;GO:0051427//hormone receptor binding	GO:0003018;GO:0009612//response to mechanical stimulus;GO:0009152//purine ribonucleotide biosynthetic process;GO:0008015//blood circulation;GO:0008285//negative regulation of cell proliferation;GO:0007167//enzyme linked receptor protein signaling pathway;GO:0010038//response to metal ion;GO:0044767//single-organism developmental process;GO:0016049//cell growth;GO:0002237//response to molecule of …	gi|568930749|ref|XP_006538690.1|/5.61408e-48/PREDICTED: natriuretic peptides B isoform X1 [Mus musculus]
102465775	58	2.356666667	0.01	-7.880603904	Down	0.804185942	Mir7675	microRNA 7675	-	-	-	-	-
100628612	82	4.286666667	11.28	1.395838926	Up	0.802672158	Mir5113	microRNA 5113	-	-	-	-	-
76886	2883	6.563333333	1.66	-1.983245464	Down	0.800124111	Fam81a	family with sequence similarity 81, member A	K10352|1|2e-10|70.9|rro:104680597|myosin heavy chain;K06674|5|1e-08|65.1|tca:662857|structural maintenance of chromosome 2	-	-	-	gi|58037475|ref|NP_084060.1|/0/protein FAM81A [Mus musculus]
101488143	646	18.54666667	35.75666667	0.947052332	Up	0.796692241	Hbb-bt	hemoglobin, beta adult t chain	K13823|1|7e-80|298|mmu:100503605|hemoglobin subunit beta	GO:0043234//protein complex	GO:0046906//tetrapyrrole binding;GO:0022892//substrate-specific transporter activity;GO:0046914//transition metal ion binding	GO:0001932//regulation of protein phosphorylation;GO:0015669;GO:0030218//erythrocyte differentiation	gi|31982300|ref|NP_032246.2|/5.32982e-79/hemoglobin, beta adult t chain [Mus musculus]
102466840	58	0.01	2.23	7.8008999	Up	0.795563955	Mir7655	microRNA 7655	-	-	-	-	-
100526556	76	0.01	2.21	7.787902559	Up	0.794285231	Mir3091	microRNA 3091	-	-	-	-	-
16149	1282.14	131.42	226.9266667	0.788041306	Up	0.79333559	Cd74	CD74 antigen (invariant polypeptide of major histocompatibility complex, class II antigen-associated)	K06505|1|3e-88|327|mmu:16149|CD74 antigen	GO:0009986//cell surface;GO:0000323//lytic vacuole;GO:0043235//receptor complex;GO:0016021//integral component of membrane;GO:0042611;GO:0005770//late endosome;GO:0009986//cell surface;GO:0000323//lytic vacuole;GO:0043235//receptor complex;GO:0016021//integral component of membrane;GO:0042611;GO:0005770//late endosome	GO:0042287//MHC protein binding;GO:0042277//peptide binding;GO:0004888//transmembrane signaling receptor activity;GO:0019955//cytokine binding;GO:0019899//enzyme binding;GO:0042287//MHC protein binding;GO:0042277//peptide binding;GO:0004888//transmembrane signaling receptor activity;GO:0019955//cytokine binding;GO:0019899//enzyme binding	GO:0002901;GO:0008284//positive regulation of cell proliferation;GO:0002790//peptide secretion;GO:0043383//negative T cell selection;GO:0031349//positive regulation of defense response;GO:0019724//B cell mediated immunity;GO:0015031//protein transport;GO:0043410//positive regulation of MAPK cascade;GO:0001934//positive regulation of protein phosphorylation;GO:0002690//positive regulation of leuko…	gi|110624770|ref|NP_001036070.1|/1.12564e-151/H-2 class II histocompatibility antigen gamma chain isoform 1 [Mus musculus]
140781	6054	217.2966667	126.0866667	-0.785250321	Down	0.793147542	Myh7	myosin, heavy polypeptide 7, cardiac muscle, beta	K17751|1|0.0|3319|mmu:140781|myosin heavy chain 6/7	-	-	-	-
239017	3449	80.43333333	45.14333333	-0.83328056	Down	0.791464515	Ogdhl	oxoglutarate dehydrogenase-like	K00164|1|0.0|2065|mmu:239017|2-oxoglutarate dehydrogenase E1 component [EC:1.2.4.2]	-	GO:0016903//oxidoreductase activity, acting on the aldehyde or oxo group of donors;GO:0019842//vitamin binding	GO:0009060//aerobic respiration	gi|124487483|ref|NP_001074599.1|/0/2-oxoglutarate dehydrogenase-like, mitochondrial [Mus musculus]
15129	630	90.66333333	51.48	-0.816507151	Down	0.791144834	Hbb-b1	hemoglobin, beta adult major chain	K13823|1|2e-80|300|mmu:15129|hemoglobin subunit beta	GO:0043234//protein complex	GO:0046906//tetrapyrrole binding;GO:0022892//substrate-specific transporter activity;GO:0046914//transition metal ion binding	GO:0001932//regulation of protein phosphorylation;GO:0015669;GO:0030218//erythrocyte differentiation	gi|498752597|ref|NP_001265090.1|/1.74367e-79/hemoglobin subunit beta-1 [Mus musculus]
240328	3297	1.053333333	5.04	2.258461676	Up	0.790590094	F830016B08Rik	RIKEN cDNA F830016B08 gene	K17072|1|4e-96|355|mmu:432555|interferon gamma inducible protein 47	-	-	-	gi|197382616|ref|NP_001094945.1|/0/interferon-inducible GTPase-like [Mus musculus]
100702	4329	23.45	43.14	0.879438254	Up	0.788907067	Gbp6	guanylate binding protein 6	K17339|1|1e-17|95.5|hro:HELRODRAFT_73066|atlastin [EC:3.6.5.-]	GO:0031982//vesicle;GO:0020003//symbiont-containing vacuole	-	GO:0001562//response to protozoan;GO:0042742//defense response to bacterium;GO:0034341//response to interferon-gamma;GO:0032496//response to lipopolysaccharide;GO:0035456//response to interferon-beta;GO:0051702//interaction with symbiont	gi|755512157|ref|XP_011247688.1|/0/PREDICTED: guanylate binding protein 6 isoform X3 [Mus musculus]
102466887	97	0.01	2.116666667	7.725650281	Up	0.787844597	Mir8116	microRNA 8116	-	-	-	-	-
109801	1477.05	56.62	98.32333333	0.796222077	Up	0.787562526	Glo1	glyoxalase 1	K01759|1|5e-105|384|mmu:109801|lactoylglutathione lyase [EC:4.4.1.5]	-	GO:0043169//cation binding;GO:0016846//carbon-sulfur lyase activity;GO:0043169//cation binding;GO:0016846//carbon-sulfur lyase activity	GO:0006915//apoptotic process;GO:0006790//sulfur compound metabolic process;GO:0006081//cellular aldehyde metabolic process;GO:0006366//transcription from RNA polymerase II promoter;GO:0006915//apoptotic process;GO:0006790//sulfur compound metabolic process;GO:0006081//cellular aldehyde metabolic process;GO:0006366//transcription from RNA polymerase II promoter	gi|165932331|ref|NP_079650.3|/4.54118e-104/lactoylglutathione lyase [Mus musculus]
102465576	60	2.046666667	0.01	-7.677132345	Down	0.782645079	Mir6954	microRNA 6954	-	-	-	-	-
102465635	60	2.046666667	0.01	-7.677132345	Down	0.782645079	Mir7050	microRNA 7050	-	-	-	-	-
100526466	83	2.046666667	0.01	-7.677132345	Down	0.782645079	Mir3060	microRNA 3060	-	-	-	-	-
16763	2992	1.156666667	4.923333333	2.089662258	Up	0.781168904	Lad1	ladinin	K04573|1|2e-13|81.3|fab:101815677|neurofilament medium polypeptide (neurofilament 3);K04574|4|2e-13|81.3|mcf:102145883|neurofilament heavy polypeptide	GO:0005578//proteinaceous extracellular matrix	-	-	gi|31981555|ref|NP_598425.2|/0/ladinin-1 [Mus musculus]
268860	4617.13	5.18	11.63	1.166827094	Up	0.780557749	Abat	4-aminobutyrate aminotransferase	K13524|1|0.0|1024|mmu:268860|4-aminobutyrate aminotransferase / (S)-3-amino-2-methylpropionate transaminase [EC:2.6.1.19 2.6.1.22]	GO:0043234//protein complex;GO:0042995//cell projection;GO:0044429;GO:0043234//protein complex;GO:0042995//cell projection;GO:0044429	GO:0043168//anion binding;GO:0008483//transaminase activity;GO:0042802//identical protein binding;GO:0019899//enzyme binding;GO:0043168//anion binding;GO:0008483//transaminase activity;GO:0042802//identical protein binding;GO:0019899//enzyme binding	GO:0007618//mating;GO:0010038//response to metal ion;GO:0097305//response to alcohol;GO:0042133//neurotransmitter metabolic process;GO:0008217//regulation of blood pressure;GO:0014070//response to organic cyclic compound;GO:0009063//cellular amino acid catabolic process;GO:0030534//adult behavior;GO:0007618//mating;GO:0010038//response to metal ion;GO:0097305//response to alcohol;GO:0042133//neur…	gi|148664876|gb|EDK97292.1|/0/4-aminobutyrate aminotransferase, isoform CRA_c, partial [Mus musculus]
74488	5323	4.19	0.83	-2.335767002	Down	0.778573846	Lrrc15	leucine rich repeat containing 15	K13023|1|0.0|851|mcc:707574|carboxypeptidase N regulatory subunit;K06260|4|7e-81|305|gga:100857508|platelet glycoprotein V	GO:0031224//intrinsic component of membrane	-	GO:0044763	gi|58037377|ref|NP_083249.1|/0/leucine-rich repeat-containing protein 15 precursor [Mus musculus]
18124	4032.66	13.50666667	6.403333333	-1.076776655	Down	0.777849863	Nr4a3	nuclear receptor subfamily 4, group A, member 3	K08559|1|0.0|1027|mmu:18124|nuclear receptor subfamily 4 group A member 3	GO:0043231//intracellular membrane-bounded organelle;GO:0043234//protein complex;GO:0043231//intracellular membrane-bounded organelle;GO:0043234//protein complex	GO:0000982//transcription factor activity, RNA polymerase II core promoter proximal region sequence-specific binding;GO:0038023//signaling receptor activity;GO:0046872//metal ion binding;GO:0003677//DNA binding;GO:0046914//transition metal ion binding;GO:0000982//transcription factor activity, RNA polymerase II core promoter proximal region sequence-specific binding;GO:0038023//signaling receptor…	GO:0006366//transcription from RNA polymerase II promoter;GO:0043066//negative regulation of apoptotic process;GO:0021543//pallium development;GO:0060004//reflex;GO:0051726//regulation of cell cycle;GO:0043065//positive regulation of apoptotic process;GO:0007165//signal transduction;GO:0006935//chemotaxis;GO:0042471//ear morphogenesis;GO:0035239//tube morphogenesis;GO:0006950//response to stress;…	gi|815890829|ref|NP_001294918.1|/8.46062e-180/nuclear receptor subfamily 4 group A member 3 isoform 2 [Mus musculus]
100217442	107	0.01	1.993333333	7.639039173	Up	0.777737034	Snora30	small nucleolar RNA, H/ACA box 30	-	-	-	-	-
100217440	62	1.986666667	0.01	-7.63420602	Down	0.777727632	Snora61	small nucleolar RNA, H/ACA box 61	-	-	-	-	-
102466844	63	10.83	20.93666667	0.950998526	Up	0.776777991	Mir7674	microRNA 7674	-	-	-	-	-
14960	1084	41.61	70.95333333	0.769940174	Up	0.776298469	H2-Aa	histocompatibility 2, class II antigen A, alpha	K06752|1|2e-136|488|mmu:14960|major histocompatibility complex, class II	GO:0031224//intrinsic component of membrane;GO:0000323//lytic vacuole;GO:0042611;GO:0009986//cell surface	GO:0046983//protein dimerization activity;GO:0003823//antigen binding	GO:0002478;GO:0030217//T cell differentiation;GO:0051384//response to glucocorticoid;GO:0034097//response to cytokine;GO:0042098//T cell proliferation	gi|31981716|ref|NP_034508.2|/1.27876e-135/histocompatibility 2, class II antigen A, alpha precursor [Mus musculus]
71889	3884	14.33333333	6.97	-1.040143598	Down	0.776054007	Epn3	epsin 3	K12471|1|0.0|1019|mmu:71889|epsin	GO:0031410//cytoplasmic vesicle	GO:0005488//binding	-	gi|148683978|gb|EDL15925.1|/0/epsin 3, isoform CRA_b, partial [Mus musculus]
100316814	79	1.956666667	0.01	-7.612254192	Down	0.775029147	Mir1306	microRNA 1306	K18419|1|1e-07|57.0|ocu:100351620|microprocessor complex subunit DGCR8	-	-	-	gi|149019784|gb|EDL77932.1|/1.15916e-06/DiGeorge syndrome critical region gene 8 (predicted), isoform CRA_b [Rattus norvegicus]
14869	785	19.91	10.31333333	-0.948982525	Down	0.774258152	Gstp2	glutathione S-transferase, pi 2	K00799|1|3e-120|433|mmu:14869|glutathione S-transferase [EC:2.5.1.18]	GO:0043234//protein complex;GO:0043231//intracellular membrane-bounded organelle;GO:0044444//cytoplasmic part;GO:0016020//membrane	GO:0030234//enzyme regulator activity;GO:0016765//transferase activity, transferring alkyl or aryl (other than methyl) groups;GO:0072341//modified amino acid binding;GO:0019901//protein kinase binding	GO:0034111//negative regulation of homotypic cell-cell adhesion;GO:0032868//response to insulin;GO:0006915//apoptotic process;GO:0032611//interleukin-1 beta production;GO:0021782//glial cell development;GO:0051384//response to glucocorticoid;GO:0031668//cellular response to extracellular stimulus;GO:2000379//positive regulation of reactive oxygen species metabolic process;GO:0006979//response to …	gi|32401425|ref|NP_861461.1|/2.1241e-119/glutathione S-transferase P 2 [Mus musculus]
654432	1368	0.01	1.916666667	7.582455645	Up	0.771663094	Gm7334	B-cell translocation gene 3 pseudogene	K14443|1|2e-132|474|mmu:12228|protein Tob/BTG	GO:0044424	-	GO:0006950//response to stress;GO:0000278//mitotic cell cycle;GO:0008283//cell proliferation	gi|6753208|ref|NP_033900.1|/1.59175e-131/protein BTG3 [Mus musculus]
16912	806	7.213333333	14.40666667	0.997998573	Up	0.771061341	Psmb9	proteasome (prosome, macropain) subunit, beta type 9 (large multifunctional peptidase 2)	K02741|1|2e-82|307|mmu:16912|20S proteasome subunit beta 9 [EC:3.4.25.1]	-	-	-	-
97114	649	1.076666667	4.54	2.076120633	Up	0.770816879	Hist2h3c2	histone cluster 2, H3c2	K11254|1|2e-71|270|pps:100972611|histone H4;K11253|4|3e-71|270|dre:100006146|histone H3	GO:0043231//intracellular membrane-bounded organelle	GO:0005488//binding	-	gi|27372732|gb|AAO06264.1|/3.72044e-96/histone protein Hist2h3c1 [Mus musculus]
100217428	63	1.913333333	0.01	-7.579944426	Down	0.770807477	Snord57	small nucleolar RNA, C/D box 57	-	-	-	-	-
102466220	62	0.01	1.883333333	7.557144557	Up	0.768278235	Mir7069	microRNA 7069	-	-	-	-	-
100217455	62	0.01	1.883333333	7.557144557	Up	0.768278235	Snord49a	small nucleolar RNA, C/D box 49A	-	-	-	-	-
70807	2346	8.836666667	17.24333333	0.964464521	Up	0.768268833	Arrdc2	arrestin domain containing 2	K09364|1|2e-13|80.9|gja:107122555|POU domain transcription factor, class 2	-	-	GO:0007154//cell communication	gi|148696931|gb|EDL28878.1|/0/arrestin domain containing 2, isoform CRA_b, partial [Mus musculus]
353374	62	1.856666667	0.01	-7.536571017	Down	0.766604611	Snord61	small nucleolar RNA, C/D box 61	-	-	-	-	-
54378	1510	1.086666667	4.393333333	2.015406501	Up	0.764677122	Cacng6	calcium channel, voltage-dependent, gamma subunit 6	K04871|1|6e-117|423|mmu:54378|voltage-dependent calcium channel gamma-6	-	-	-	-
12352	1248	0.146666667	2.333333333	3.991779493	Up	0.764583098	Car5a	carbonic anhydrase 5a, mitochondrial	K01672|1|0.0|636|mmu:12352|carbonic anhydrase [EC:4.2.1.1]	GO:0043231//intracellular membrane-bounded organelle	GO:0046914//transition metal ion binding;GO:0016836//hydro-lyase activity	GO:0044237//cellular metabolic process;GO:0006006//glucose metabolic process	gi|112181175|ref|NP_031634.2|/2.7725e-180/carbonic anhydrase 5A, mitochondrial precursor [Mus musculus]
14972	1669	135.8633333	216.8533333	0.674563464	Up	0.762476964	H2-K1	histocompatibility 2, K1, K region	K06751|1|0.0|706|mmu:14972|major histocompatibility complex, class I	-	-	-	-
112407	2693	35.56666667	58.84333333	0.726353204	Up	0.76242055	Egln3	egl-9 family hypoxia-inducible factor 3	K09592|1|5e-173|610|rno:54702|hypoxia-inducible factor prolyl hydroxylase [EC:1.14.11.29]	GO:0043231//intracellular membrane-bounded organelle;GO:0044444//cytoplasmic part	GO:0019842//vitamin binding;GO:0046914//transition metal ion binding;GO:0031543//peptidyl-proline dioxygenase activity;GO:0016701//oxidoreductase activity, acting on single donors with incorporation of molecular oxygen	GO:0033554//cellular response to stress;GO:0019471//4-hydroxyproline metabolic process;GO:0006464//cellular protein modification process;GO:0042981//regulation of apoptotic process;GO:0008283//cell proliferation	gi|149051230|gb|EDM03403.1|/5.17647e-173/rCG62399 [Rattus norvegicus]
102466817	63	1.813333333	0.01	-7.502500341	Down	0.761781188	Mir7211	microRNA 7211	-	-	-	-	-
27211	89	0.01	1.803333333	7.494522283	Up	0.760822144	Snord35a	small nucleolar RNA, C/D box 35A	-	-	-	-	-
17318	3347.56	4.716666667	10.17666667	1.109425536	Up	0.760671706	Mid1	midline 1	K08285|1|0.0|877|mmu:17318|midline 1 [EC:2.3.2.27]	GO:0005874//microtubule	GO:0046914//transition metal ion binding;GO:0044389//ubiquitin-like protein ligase binding;GO:0003824//catalytic activity	GO:0007019//microtubule depolymerization;GO:0032872//regulation of stress-activated MAPK cascade;GO:0007275//multicellular organism development	gi|594191002|ref|NP_001277441.1|/0/E3 ubiquitin-protein ligase Midline-1 isoform 4 [Mus musculus]
102466208	63	1.786666667	0.01	-7.48112669	Down	0.759919516	Mir6924	microRNA 6924	-	-	-	-	-
102465624	65	1.78	0.01	-7.475733431	Down	0.759073301	Mir7031	microRNA 7031	-	-	-	-	-
20271	8334.21	88.90666667	55.42333333	-0.681798122	Down	0.756647486	Scn5a	sodium channel, voltage-gated, type V, alpha	K04838|1|0.0|3639|mmu:20271|voltage-gated sodium channel type V alpha	GO:0044291//cell-cell contact zone;GO:0043231//intracellular membrane-bounded organelle;GO:0042383//sarcolemma;GO:0034703//cation channel complex;GO:0005887//integral component of plasma membrane;GO:0044291//cell-cell contact zone;GO:0043231//intracellular membrane-bounded organelle;GO:0042383//sarcolemma;GO:0034703//cation channel complex;GO:0005887//integral component of plasma membrane	GO:0019838//growth factor binding;GO:0086006//voltage-gated sodium channel activity involved in cardiac muscle cell action potential;GO:0008092//cytoskeletal protein binding;GO:0019838//growth factor binding;GO:0086006//voltage-gated sodium channel activity involved in cardiac muscle cell action potential;GO:0008092//cytoskeletal protein binding	GO:0002027//regulation of heart rate;GO:0086010//membrane depolarization during action potential;GO:0010033//response to organic substance;GO:0051592//response to calcium ion;GO:0042476//odontogenesis;GO:0086002//cardiac muscle cell action potential involved in contraction;GO:0030900//forebrain development;GO:0060306//regulation of membrane repolarization;GO:0003254//regulation of membrane depola…	gi|568963585|ref|XP_006512057.1|/0/PREDICTED: sodium channel protein type 5 subunit alpha isoform X3 [Mus musculus]
100526469	67	33.74333333	55.17333333	0.709368647	Up	0.75646884	Mir3064	microRNA 3064	K12823|1|6e-06|51.2|myb:102246453|ATP-dependent RNA helicase DDX5/DBP2 [EC:3.6.4.13]	-	-	-	-
102465622	64	0.01	1.746666667	7.448460501	Up	0.756431231	Mir7028	microRNA 7028	-	-	-	-	-
271424	2305	17.21	9.243333333	-0.896761982	Down	0.756412426	Ip6k3	inositol hexaphosphate kinase 3	K07756|1|0.0|746|mmu:271424|inositol-hexakisphosphate 5-kinase [EC:2.7.4.21]	GO:0043231//intracellular membrane-bounded organelle	GO:0051766//inositol trisphosphate kinase activity;GO:0032550;GO:0000828//inositol hexakisphosphate kinase activity	GO:0006464//cellular protein modification process;GO:0043647//inositol phosphate metabolic process;GO:0006650//glycerophospholipid metabolic process	gi|148690586|gb|EDL22533.1|/0/inositol hexaphosphate kinase 3, isoform CRA_a, partial [Mus musculus]
665433	552	7.71	3.24	-1.250737047	Down	0.75611155	Hist1h2ao	histone cluster 1, H2ao	K11251|1|2e-54|213|ocu:100348744|histone H2A;K11254|4|3e-54|213|cfa:488260|histone H4	GO:0000785//chromatin;GO:0043231//intracellular membrane-bounded organelle	GO:0003676//nucleic acid binding;GO:0046983//protein dimerization activity	GO:0034728//nucleosome organization	gi|655839886|ref|XP_002714260.2|/1.43845e-53/PREDICTED: histone H2A type 1-like [Oryctolagus cuniculus]
20846	5178.2	13.71	24.05333333	0.811008267	Up	0.755585016	Stat1	signal transducer and activator of transcription 1	K11220|1|0.0|1504|mmu:20846|signal transducer and activator of transcription 1	GO:0031981//nuclear lumen;GO:0043005//neuron projection;GO:0031981//nuclear lumen;GO:0043005//neuron projection;GO:0031981//nuclear lumen;GO:0043005//neuron projection	GO:0060089;GO:0046872//metal ion binding;GO:0043566//structure-specific DNA binding;GO:0048020//CCR chemokine receptor binding;GO:0042802//identical protein binding;GO:0000981//RNA polymerase II transcription factor activity, sequence-specific DNA binding;GO:0000977//RNA polymerase II regulatory region sequence-specific DNA binding;GO:0032813//tumor necrosis factor receptor superfamily binding;GO…	GO:0001935//endothelial cell proliferation;GO:0035456//response to interferon-beta;GO:0032868//response to insulin;GO:0006915//apoptotic process;GO:0008284//positive regulation of cell proliferation;GO:0035295//tube development;GO:0031667//response to nutrient levels;GO:0043331//response to dsRNA;GO:0019221//cytokine-mediated signaling pathway;GO:0016477//cell migration;GO:0012502//induction of p…	gi|148667548|gb|EDK99964.1|/0/signal transducer and activator of transcription 1, isoform CRA_a, partial [Mus musculus]
67866	1169	15.46	26.65	0.785595214	Up	0.755387566	Wfdc1	WAP four-disulfide core domain 1	-	GO:0044421	GO:0004866//endopeptidase inhibitor activity	GO:0043627//response to estrogen;GO:0008285//negative regulation of cell proliferation;GO:0016049//cell growth;GO:0051346//negative regulation of hydrolase activity	gi|148679665|gb|EDL11612.1|/6.70404e-125/WAP four-disulfide core domain 1, isoform CRA_c, partial [Mus musculus]
11459	1481.27	461.88	297.71	-0.633610395	Down	0.753685735	Acta1	actin, alpha 1, skeletal muscle	K10354|1|0.0|775|cge:100768972|actin, alpha skeletal muscle	GO:0031988//membrane-bounded vesicle;GO:0032991//macromolecular complex;GO:0030016//myofibril;GO:0032432//actin filament bundle;GO:0031988//membrane-bounded vesicle;GO:0032991//macromolecular complex;GO:0030016//myofibril;GO:0032432//actin filament bundle	GO:0008092//cytoskeletal protein binding;GO:0032550;GO:0005198//structural molecule activity;GO:0008092//cytoskeletal protein binding;GO:0032550;GO:0005198//structural molecule activity	GO:0043501//skeletal muscle adaptation;GO:0010038//response to metal ion;GO:0009725//response to hormone;GO:0007015//actin filament organization;GO:0040007//growth;GO:0007519//skeletal muscle tissue development;GO:0006936//muscle contraction;GO:0009605//response to external stimulus;GO:0043501//skeletal muscle adaptation;GO:0010038//response to metal ion;GO:0009725//response to hormone;GO:0007015…	gi|149043182|gb|EDL96714.1|/0/actin, alpha 1, skeletal muscle, isoform CRA_a [Rattus norvegicus]
100217453	91	0.01	1.72	7.426264755	Up	0.753460077	Snord16a	small nucleolar RNA, C/D box 16A	-	-	-	-	-
387160	64	1.72	0.01	-7.426264755	Down	0.753460077	Mir142	microRNA 142	-	-	-	-	-
26897	1559	11.87	21.02666667	0.824900224	Up	0.751438565	Acot1	acyl-CoA thioesterase 1	K01068|1|0.0|781|mmu:26897|acyl-coenzyme A thioesterase 1/2/4 [EC:3.1.2.2]	GO:0044429	GO:0047617//acyl-CoA hydrolase activity;GO:0052689//carboxylic ester hydrolase activity;GO:0005515//protein binding	GO:0000038//very long-chain fatty acid metabolic process;GO:0009719;GO:0042221//response to chemical;GO:0009991//response to extracellular stimulus;GO:0006732;GO:0006950//response to stress	gi|6753550|ref|NP_036136.1|/0/acyl-coenzyme A thioesterase 1 [Mus musculus]
104366	117	0.603333333	3.28	2.442668618	Up	0.750695776	Snora64	small nucleolar RNA, H/ACA box 64	-	-	-	-	-
102465656	92	0.01	1.686666667	7.398031074	Up	0.750620557	Mir7082	microRNA 7082	-	-	-	-	-
104795666	88	1.67	0.01	-7.383704292	Down	0.748749483	Gm24572	predicted gene, 24572	-	-	-	-	-
18115	3668.37	270.3666667	175.9666667	-0.619615128	Down	0.748279364	Nnt	nicotinamide nucleotide transhydrogenase	K00323|1|0.0|1974|rno:310378|NAD(P) transhydrogenase [EC:1.6.1.2]	GO:0019866//organelle inner membrane;GO:0031224//intrinsic component of membrane	GO:0008746//NAD(P)+ transhydrogenase activity;GO:0000166//nucleotide binding	GO:0044237//cellular metabolic process;GO:0006818//hydrogen transport;GO:0044710	gi|819023691|ref|NP_001295435.1|/0/NAD(P) transhydrogenase, mitochondrial isoform 2 [Mus musculus]
102466803	65	1.66	0.01	-7.375039431	Down	0.747658806	Mir7086	microRNA 7086	-	-	-	-	-
23833	531	5.96	11.81666667	0.987438891	Up	0.746511715	Cd52	CD52 antigen	K06488|1|7e-11|68.6|mmu:23833|CDW52 antigen	-	-	-	gi|74212922|dbj|BAE33405.1|/5.04898e-10/unnamed protein product [Mus musculus]
78354	881	6.15	12.07333333	0.97316573	Up	0.746107413	2210407C18Rik	RIKEN cDNA 2210407C18 gene	K05302|1|3e-10|68.2|hgl:101722735|N-lysine methyltransferase SETD6 [EC:2.1.1.-];K03985|2|4e-07|57.8|gja:107115687|plasminogen activator, urokinase receptor	-	-	GO:0048771//tissue remodeling	gi|253970410|ref|NP_653127.2|/1.00956e-118/epithelial progenitor 1 precursor [Mus musculus]
233199	3624	5.963333333	2.27	-1.393426684	Down	0.744499605	Mybpc2	myosin binding protein C, fast-type	K12558|1|0.0|2116|mmu:233199|myosin-binding protein C, fast-type	GO:0016459//myosin complex	GO:0005198//structural molecule activity	GO:0022610;GO:0003012//muscle system process	gi|268370244|ref|NP_666301.2|/0/myosin-binding protein C, fast-type [Mus musculus]
67888	1764	15.48666667	26.12666667	0.754496419	Up	0.744292753	Tmem100	transmembrane protein 100	-	GO:0044444//cytoplasmic part	-	GO:0043009//chordate embryonic development;GO:0048646//anatomical structure formation involved in morphogenesis;GO:0007166//cell surface receptor signaling pathway;GO:0060837//blood vessel endothelial cell differentiation	gi|148683933|gb|EDL15880.1|/1.53848e-39/transmembrane protein 100 [Mus musculus]
55987	3506	18.34666667	10.38	-0.821711526	Down	0.743822633	Cpxm2	carboxypeptidase X 2 (M14 family)	K08639|1|0.0|1383|mmu:55987|carboxypeptidase X2	GO:0044421	GO:0046914//transition metal ion binding;GO:0008235//metalloexopeptidase activity	GO:0022610;GO:0019538//protein metabolic process	gi|229092758|ref|NP_061355.3|/0/inactive carboxypeptidase-like protein X2 precursor [Mus musculus]
15370	2534	29.44666667	17.69333333	-0.734898462	Down	0.743333709	Nr4a1	nuclear receptor subfamily 4, group A, member 1	K04465|1|0.0|1024|mmu:15370|nuclear receptor subfamily 4 group A member 1	GO:0043231//intracellular membrane-bounded organelle;GO:0043234//protein complex	GO:0046914//transition metal ion binding;GO:0000982//transcription factor activity, RNA polymerase II core promoter proximal region sequence-specific binding;GO:0038023//signaling receptor activity;GO:0046983//protein dimerization activity;GO:0042802//identical protein binding;GO:0003677//DNA binding	GO:0071363//cellular response to growth factor stimulus;GO:0043542//endothelial cell migration;GO:0006366//transcription from RNA polymerase II promoter;GO:0001935//endothelial cell proliferation;GO:0009755//hormone-mediated signaling pathway;GO:0002040//sprouting angiogenesis;GO:0006915//apoptotic process;GO:0007519//skeletal muscle tissue development;GO:0012502//induction of programmed cell dea…	gi|568991389|ref|XP_006520518.1|/0/PREDICTED: nuclear receptor subfamily 4 group A member 1 isoform X2 [Mus musculus]
102466218	62	0.01	1.6	7.321928095	Up	0.741227575	Mir7054	microRNA 7054	-	-	-	-	-
723889	66	0.01	1.586666667	7.309855263	Up	0.740146301	Mir378a	microRNA 378a	-	-	-	-	-
631323	2702	1.266666667	4.266666667	1.752072487	Up	0.739647975	Gm12250	predicted gene 12250	K17072|1|1e-118|430|mmu:432555|interferon gamma inducible protein 47	-	-	-	gi|148675817|gb|EDL07764.1|/0/mCG20690, partial [Mus musculus]
223513	1762	46.93666667	29.61333333	-0.664468496	Down	0.738312836	Abra	actin-binding Rho activating protein	K15271|1|1e-15|87.4|pxy:105391464|ATP-dependent DNA helicase HFM1/MER3 [EC:3.6.4.12];K15430|2|5e-06|55.5|apla:101791890|tRNA (guanine10-N2)-methyltransferase [EC:2.1.1.214]	GO:0016020//membrane;GO:0030016//myofibril;GO:0005856//cytoskeleton	GO:0003712//transcription cofactor activity;GO:0008092//cytoskeletal protein binding	GO:0007266//Rho protein signal transduction;GO:0006366//transcription from RNA polymerase II promoter;GO:0044093;GO:0006606//protein import into nucleus	gi|30425194|ref|NP_780665.1|/0/actin-binding Rho-activating protein [Mus musculus]
17901	854.18	47.16333333	72.81666667	0.626603014	Up	0.737457219	Myl1	myosin, light polypeptide 1	K05738|1|1e-87|303|nle:100595875|myosin light chain 1	GO:0015629//actin cytoskeleton;GO:0043292//contractile fiber;GO:0043292//contractile fiber;GO:0015629//actin cytoskeleton	GO:0046872//metal ion binding	GO:0006941//striated muscle contraction;GO:0006941//striated muscle contraction	gi|164664497|ref|NP_001106858.1|/5.28322e-79/myosin light chain 1/3, skeletal muscle isoform isoform 3f [Mus musculus]
102465586	67	0.01	1.536666667	7.26366044	Up	0.734824552	Mir6970	microRNA 6970	-	-	-	-	-
67629	1349	7.966666667	14.31666667	0.845647513	Up	0.734298018	Spc24	SPC24, NDC80 kinetochore complex component, homolog (S. cerevisiae)	K11549|1|2e-99|365|mmu:67629|kinetochore protein Spc24, animal type	GO:0000776//kinetochore;GO:0043231//intracellular membrane-bounded organelle;GO:0044444//cytoplasmic part	GO:0005488//binding	GO:0007067//mitotic nuclear division	gi|21312862|ref|NP_080558.1|/1.74191e-98/kinetochore protein Spc24 [Mus musculus]
24117	2242	1.856666667	5.12	1.463428983	Up	0.733696265	Wif1	Wnt inhibitory factor 1	K01691|1|0.0|768|mmu:24117|WNT inhibitory factor 1	-	GO:0005515//protein binding	GO:0016055//Wnt signaling pathway;GO:0045444//fat cell differentiation	gi|6755999|ref|NP_036045.1|/0/wnt inhibitory factor 1 precursor [Mus musculus]
387235	68	1.526666667	0.01	-7.254241287	Down	0.733677461	Mir125a	microRNA 125a	-	-	-	-	-
723882	121	0.01	1.526666667	7.254241287	Up	0.733677461	Mir546	microRNA 546	-	-	-	-	-
100127111	126	0.57	2.936666667	2.365145694	Up	0.733141525	Snord22	small nucleolar RNA, C/D box 22	-	-	-	-	-
100039796	2816	3.54	7.6	1.102250058	Up	0.732426943	Tgtp2	T cell specific GTPase 2	K17072|1|3e-155|551|mmu:432555|interferon gamma inducible protein 47	-	GO:0032550	GO:0035456//response to interferon-beta	gi|148701833|gb|EDL33780.1|/0/T-cell specific GTPase, isoform CRA_a, partial [Mus musculus]
16007	2028	65.38333333	42.69	-0.615024767	Down	0.732201286	Cyr61	cysteine rich protein 61	K06829|1|0.0|695|mmu:16007|cysteine rich protein 61	GO:0031012//extracellular matrix	GO:0005102//receptor binding;GO:0005539//glycosaminoglycan binding;GO:0019838//growth factor binding	GO:0010810//regulation of cell-substrate adhesion;GO:0006915//apoptotic process;GO:0008284//positive regulation of cell proliferation;GO:0043062//extracellular structure organization;GO:0016337//single organismal cell-cell adhesion;GO:0043408//regulation of MAPK cascade;GO:0016049//cell growth;GO:0051094//positive regulation of developmental process;GO:0016477//cell migration;GO:0046513//ceramide…	gi|6753594|ref|NP_034646.1|/0/protein CYR61 precursor [Mus musculus]
387230	70	1.513333333	0.01	-7.241585987	Down	0.731449095	Mir99b	microRNA 99b	-	-	-	-	gi|594084771|ref|XP_006065940.1|/8.65212e-06/PREDICTED: basic salivary proline-rich protein 2-like isoform X2 [Bubalus bubalis]
100499523	102	1.493333333	0.01	-7.222392421	Down	0.72902328	Mir3471-2	microRNA 3471-2	-	-	-	-	gi|148676209|gb|EDL08156.1|/1.34796e-07/mCG141277 [Mus musculus]
20716	2085	16.54333333	26.60666667	0.685537824	Up	0.727387265	Serpina3n	serine (or cysteine) peptidase inhibitor, clade A, member 3N	K04525|1|0.0|791|mmu:20716|serpin peptidase inhibitor, clade A	-	-	-	gi|130503301|ref|NP_033278.2|/0/serine protease inhibitor A3N precursor [Mus musculus]
11606	1856	38.58333333	24.75	-0.640549262	Down	0.726089736	Agt	angiotensinogen (serpin peptidase inhibitor, clade A, member 8)	K09821|1|0.0|959|mmu:11606|angiotensinogen	-	-	-	gi|113461998|ref|NP_031454.3|/0/angiotensinogen [Mus musculus]
387145	73	4.086666667	1.316666667	-1.634034421	Down	0.72562902	Mir126a	microRNA 126a	-	-	-	-	-
100216537	73	3.99	1.283333333	-1.636492801	Down	0.722883523	Snord104	small nucleolar RNA, C/D box 104	-	-	-	-	-
76905	1372	51.59333333	77.21666667	0.581727618	Up	0.722817707	Lrg1	leucine-rich alpha-2-glycoprotein 1	K17256|1|3e-20|102|phd:102321773|insulin-like growth factor-binding protein complex acid labile subunit;K13023|3|3e-19|99.0|asn:102370171|carboxypeptidase N regulatory subunit	GO:0044421	-	GO:0045444//fat cell differentiation	gi|16418335|ref|NP_084072.1|/3.00033e-154/leucine-rich alpha-2-glycoprotein precursor [Mus musculus]
387163	70	0.01	1.433333333	7.163230349	Up	0.72176464	Mir145a	microRNA 145a	-	-	-	-	-
100316700	70	0.01	1.433333333	7.163230349	Up	0.72176464	Mir1949	microRNA 1949	-	-	-	-	-
100216539	70	0.01	1.433333333	7.163230349	Up	0.72176464	Snord4a	small nucleolar RNA, C/D box 4A	-	-	-	-	-
102465545	70	0.01	1.433333333	7.163230349	Up	0.72176464	Mir6905	microRNA 6905	-	-	-	-	-
19881	1526	20.62666667	12.62333333	-0.708417776	Down	0.720730377	Rom1	rod outer segment membrane protein 1	K17344|1|5e-134|480|mmu:19881|rod outer segment membrane protein 1	GO:0016020//membrane;GO:0001750//photoreceptor outer segment	-	-	gi|256665253|ref|NP_033099.3|/4.38808e-133/rod outer segment membrane protein 1 [Mus musculus]
16913	1223	11.89333333	19.54	0.716277353	Up	0.720222648	Psmb8	proteasome (prosome, macropain) subunit, beta type 8 (large multifunctional peptidase 7)	K02740|1|1e-159|565|mmu:16913|20S proteasome subunit beta 8 [EC:3.4.25.1]	GO:0043231//intracellular membrane-bounded organelle;GO:0000502//proteasome complex	GO:0004175//endopeptidase activity	GO:0030154//cell differentiation;GO:0002376//immune system process;GO:0006508//proteolysis	gi|532035172|ref|XP_005360485.1|/7.61789e-159/PREDICTED: proteasome subunit beta type-8 [Microtus ochrogaster]
12709	1478	42.94333333	64.41	0.584850512	Up	0.719555079	Ckb	creatine kinase, brain	K00933|1|0.0|745|mmu:12709|creatine kinase [EC:2.7.3.2]	GO:0043231//intracellular membrane-bounded organelle;GO:0016020//membrane	GO:0032550;GO:0016301//kinase activity	GO:0007417//central nervous system development;GO:0006599;GO:0030320//cellular monovalent inorganic anion homeostasis	gi|10946574|ref|NP_067248.1|/0/creatine kinase B-type [Mus musculus]
17930	4953	261.8133333	179.8666667	-0.541610724	Down	0.718426793	Myom2	myomesin 2	K12567|1|1e-71|275|sko:100367237|titin [EC:2.7.11.1]	GO:0031672//A band	GO:0005198//structural molecule activity	GO:0003012//muscle system process	gi|568953176|ref|XP_006508790.1|/0/PREDICTED: myomesin-2 isoform X2 [Mus musculus]
19871	71	1.396666667	0.01	-7.125843933	Down	0.71782504	Rnu73b	U73B small nuclear RNA	-	-	-	-	-
723960	107	1.4	0.01	-7.129283017	Down	0.71782504	Mir24-2	microRNA 24-2	-	-	-	-	-
100526508	104	0.01	1.39	7.118941073	Up	0.716583926	Mir3102	microRNA 3102	-	-	-	-	-
21354	2950	7.656666667	13.29333333	0.795914553	Up	0.715878747	Tap1	transporter 1, ATP-binding cassette, sub-family B (MDR/TAP)	K05653|1|0.0|1233|mmu:21354|ATP-binding cassette, subfamily B (MDR/TAP), member 2	-	-	-	gi|239835765|ref|NP_038711.2|/0/antigen peptide transporter 1 isoform 1 [Mus musculus]
15107	1801	164.75	237.5133333	0.527730039	Up	0.71360337	Hadh	hydroxyacyl-Coenzyme A dehydrogenase	K00022|1|2e-168|594|mmu:15107|3-hydroxyacyl-CoA dehydrogenase [EC:1.1.1.35]	GO:0031981//nuclear lumen;GO:0019866//organelle inner membrane;GO:0044429	GO:0048037//cofactor binding;GO:0016616//oxidoreductase activity, acting on the CH-OH group of donors, NAD or NADP as acceptor;GO:0043168//anion binding;GO:0036094//small molecule binding	GO:0009062//fatty acid catabolic process;GO:0050796//regulation of insulin secretion;GO:0043434//response to peptide hormone	gi|111038118|ref|NP_032238.2|/1.99345e-167/hydroxyacyl-coenzyme A dehydrogenase, mitochondrial precursor [Mus musculus]
100628601	71	0.01	1.36	7.087462841	Up	0.712794765	Mir5132	microRNA 5132	-	-	-	-	-
74747	1685	42.54	62.96333333	0.565691887	Up	0.712531498	Ddit4	DNA-damage-inducible transcript 4	K08270|1|5e-109|397|mmu:74747|DNA-damage-inducible transcript 4	GO:0043231//intracellular membrane-bounded organelle;GO:0044444//cytoplasmic part	GO:0005515//protein binding	GO:0032984;GO:0007417//central nervous system development;GO:0008630//intrinsic apoptotic signaling pathway in response to DNA damage;GO:0009968//negative regulation of signal transduction;GO:0007169//transmembrane receptor protein tyrosine kinase signaling pathway;GO:0001933//negative regulation of protein phosphorylation;GO:0002252;GO:0006096//glycolytic process;GO:0010942//positive regulation …	gi|21312868|ref|NP_083359.1|/4.28985e-108/DNA damage-inducible transcript 4 protein [Mus musculus]
12070	939	3.106666667	6.55	1.076127452	Up	0.711967355	Ngfrap1	nerve growth factor receptor (TNFRSF16) associated protein 1	K12465|1|5e-52|182|ptr:465780|nerve growth factor receptor-associated protein 1	-	-	-	-
12521	1818.49	4.196666667	8.23	0.971648553	Up	0.711694686	Cd82	CD82 antigen	K06509|1|5e-129|464|mmu:12521|CD82 antigen	GO:0031224//intrinsic component of membrane;GO:0031224//intrinsic component of membrane;GO:0031224//intrinsic component of membrane;GO:0031224//intrinsic component of membrane;GO:0031224//intrinsic component of membrane;GO:0031224//intrinsic component of membrane;GO:0031224//intrinsic component of membrane	-	-	gi|6671718|ref|NP_031682.1|/4.39314e-128/CD82 antigen [Mus musculus]
102465173	119	4.06	8.04	0.985715774	Up	0.711647674	Mir6340	microRNA 6340	K07891|1|3e-10|65.9|mmu:19334|Ras-related protein Rab-22	-	-	-	gi|148674705|gb|EDL06652.1|/2.53463e-09/RAB22A, member RAS oncogene family, isoform CRA_b [Mus musculus]
14999	1284	1.963333333	4.876666667	1.31259023	Up	0.710942495	H2-DMb1	histocompatibility 2, class II, locus Mb1	K06752|1|7e-150|532|mmu:14999|major histocompatibility complex, class II	GO:0005770//late endosome;GO:0005764//lysosome;GO:0031090//organelle membrane;GO:0031224//intrinsic component of membrane;GO:0042611	GO:0005488//binding	GO:0002478;GO:0051084//'de novo' posttranslational protein folding	gi|31981708|ref|NP_034517.2|/5.85152e-149/class II histocompatibility antigen, M beta 1 chain precursor [Mus musculus]
100037283	962	198.4466667	283.77	0.515970747	Up	0.710237316	Rnaset2a	ribonuclease T2A	K01166|1|9e-159|561|mmu:68195|ribonuclease T2 [EC:3.1.27.1]	GO:0044421;GO:0000323//lytic vacuole;GO:0044432	GO:0016892//endoribonuclease activity, producing 3'-phosphomonoesters	GO:0016070//RNA metabolic process	gi|21311883|ref|NP_080887.1|/7.48514e-158/ribonuclease T2B precursor [Mus musculus]
387216	75	1.32	0.01	-7.044394119	Down	0.707557637	Mir23a	microRNA 23a	-	-	-	-	-
20202	535.19	2.583333333	5.706666667	1.143414486	Up	0.706673812	S100a9	S100 calcium binding protein A9 (calgranulin B)	K17274|1|7e-10|65.5|ola:101155699|calpactin-1 light chain;K10384|3|7e-09|62.0|oas:101120628|filaggrin	GO:0031981//nuclear lumen;GO:0016020//membrane;GO:0043232;GO:0044421;GO:0031981//nuclear lumen;GO:0016020//membrane;GO:0043232;GO:0044421	GO:0046872//metal ion binding;GO:0046872//metal ion binding	GO:0010556;GO:0006915//apoptotic process;GO:0030036//actin cytoskeleton organization;GO:0010038//response to metal ion;GO:0012502//induction of programmed cell death;GO:0006954//inflammatory response;GO:0097305//response to alcohol;GO:0070486//leukocyte aggregation;GO:0002237//response to molecule of bacterial origin;GO:0030595//leukocyte chemotaxis;GO:0044248;GO:0010556;GO:0006915//apoptotic pro…	gi|6677837|ref|NP_033140.1|/1.26888e-51/protein S100-A9 [Mus musculus]
11815	2067.51	7.543333333	12.88333333	0.77223183	Up	0.706100267	Apod	apolipoprotein D	K03098|1|4e-109|398|mmu:11815|apolipoprotein D and lipocalin family protein	GO:0043005//neuron projection;GO:0005840//ribosome;GO:0043231//intracellular membrane-bounded organelle;GO:0044297//cell body;GO:0044421;GO:0043005//neuron projection;GO:0005840//ribosome;GO:0043231//intracellular membrane-bounded organelle;GO:0044297//cell body;GO:0044421;GO:0043005//neuron projection;GO:0005840//ribosome;GO:0043231//intracellular membrane-bounded organelle;GO:0044297//cell body…	GO:0032934//sterol binding;GO:0032934//sterol binding;GO:0032934//sterol binding	GO:0034439;GO:0009888//tissue development;GO:0042221//response to chemical;GO:0007417//central nervous system development;GO:0009968//negative regulation of signal transduction;GO:0008285//negative regulation of cell proliferation;GO:0001953//negative regulation of cell-matrix adhesion;GO:0031103//axon regeneration;GO:0072678//T cell migration;GO:0019318//hexose metabolic process;GO:0006606//prot…	gi|75677437|ref|NP_031496.2|/3.27463e-108/apolipoprotein D precursor [Mus musculus]
71699	2242.11	44.88	65.86666667	0.553475865	Up	0.706043853	Slc41a3	solute carrier family 41, member 3	K15122|1|0.0|812|rno:641603|solute carrier family 41	GO:0031224//intrinsic component of membrane;GO:0031224//intrinsic component of membrane	GO:0015075//ion transmembrane transporter activity;GO:0015075//ion transmembrane transporter activity	GO:0006811//ion transport;GO:0006811//ion transport	gi|82734225|ref|NP_001032570.1|/0/solute carrier family 41 member 3 isoform 2 [Mus musculus]
207215	2518	52.53333333	35.59666667	-0.561490978	Down	0.705225845	Fbxo40	F-box protein 40	K10315|1|0.0|1441|mmu:207215|F-box protein 40	GO:0044424	GO:0046914//transition metal ion binding	GO:0032446//protein modification by small protein conjugation	gi|82617544|ref|NP_001032398.1|/0/F-box only protein 40 [Mus musculus]
226251	6210.39	148.1366667	103.5966667	-0.515951196	Down	0.705178833	Ablim1	actin-binding LIM protein 1	K07520|1|0.0|1623|mmu:226251|actin-binding LIM protein	GO:0005856//cytoskeleton;GO:0005856//cytoskeleton;GO:0005856//cytoskeleton;GO:0005856//cytoskeleton;GO:0005856//cytoskeleton	GO:0046914//transition metal ion binding;GO:0046914//transition metal ion binding;GO:0046914//transition metal ion binding;GO:0046914//transition metal ion binding;GO:0046914//transition metal ion binding	GO:0006996//organelle organization;GO:0006935//chemotaxis;GO:0006366//transcription from RNA polymerase II promoter;GO:0006996//organelle organization;GO:0006935//chemotaxis;GO:0006366//transcription from RNA polymerase II promoter;GO:0006996//organelle organization;GO:0050953//sensory perception of light stimulus;GO:0006935//chemotaxis;GO:0009653//anatomical structure morphogenesis;GO:0006366//t…	gi|157057145|ref|NP_848803.3|/0/actin-binding LIM protein 1 isoform 1 [Mus musculus]
102465578	73	1.3	0.01	-7.022367813	Down	0.704953176	Mir6958	microRNA 6958	-	-	-	-	-
102465575	68	0.01	1.296666667	7.018663844	Up	0.704953176	Mir6953	microRNA 6953	-	-	-	-	-
319158	403	4.733333333	8.853333333	0.903364217	Up	0.704295009	Hist1h4i	histone cluster 1, H4i	K11253|1|5e-41|167|bacu:103011346|histone H3;K11254|2|1e-40|166|ecb:100068166|histone H4	-	-	-	-
231162	974	6.786666667	11.71	0.786966015	Up	0.703674452	Cytl1	cytokine-like 1	-	-	-	GO:0006024//glycosaminoglycan biosynthetic process;GO:0044093;GO:0030154//cell differentiation;GO:0043583//ear development;GO:0006366//transcription from RNA polymerase II promoter	gi|124487395|ref|NP_001074575.1|/2.44626e-63/cytokine-like protein 1 precursor [Mus musculus]
668940	6132	17.17	10.67333333	-0.685879232	Down	0.703571026	Myh7b	myosin, heavy chain 7B, cardiac muscle, beta	K10352|1|0.0|3052|mmu:668940|myosin heavy chain	-	-	-	-
22223	1156	6.65	3.29	-1.015266757	Down	0.703533416	Uchl1	ubiquitin carboxy-terminal hydrolase L1	K05611|1|7e-125|449|rno:29545|ubiquitin carboxyl-terminal hydrolase L1 [EC:3.4.19.12]	GO:0031981//nuclear lumen;GO:0043005//neuron projection;GO:0044297//cell body;GO:0031090//organelle membrane;GO:0044444//cytoplasmic part	GO:0032182//ubiquitin-like protein binding;GO:0004175//endopeptidase activity;GO:0008238//exopeptidase activity;GO:0016790//thiolester hydrolase activity;GO:0031690//adrenergic receptor binding	GO:0055002//striated muscle cell development;GO:0048667//cell morphogenesis involved in neuron differentiation;GO:0043405//regulation of MAP kinase activity;GO:0007600//sensory perception;GO:0008088//axo-dendritic transport;GO:0019941//modification-dependent protein catabolic process;GO:0007631//feeding behavior;GO:0070646//protein modification by small protein removal;GO:0008344//adult locomotor…	gi|148705826|gb|EDL37773.1|/8.32284e-128/ubiquitin carboxy-terminal hydrolase L1, isoform CRA_b, partial [Mus musculus]
100499519	126	1.076666667	3.406666667	1.661789126	Up	0.703082102	Mir3470b	microRNA 3470b	-	-	-	-	gi|148683086|gb|EDL15033.1|/1.09287e-12/mitochondrial ribosomal protein L20, isoform CRA_a [Mus musculus]
27205	5330	57.32333333	39.12333333	-0.55109321	Down	0.703053894	Podxl	podocalyxin-like	K06817|1|0.0|733|mmu:27205|podocalyxin-like	GO:0031224//intrinsic component of membrane;GO:0044459;GO:0031252//cell leading edge;GO:0036056;GO:0005902//microvillus;GO:0044424	GO:0005488//binding	GO:0016477//cell migration;GO:0030033//microvillus assembly;GO:0022409//positive regulation of cell-cell adhesion;GO:0097205//renal filtration;GO:0035148//tube formation;GO:0007162//negative regulation of cell adhesion;GO:0002376//immune system process;GO:0072112//glomerular visceral epithelial cell differentiation	gi|6448471|dbj|BAA86912.1|/0/podocalyxin-like protein 1 [Mus musculus]
100628629	74	0.01	1.283333333	7.003752135	Up	0.702329911	Mir5121	microRNA 5121	-	-	-	-	-
266793	74	0.01	1.283333333	7.003752135	Up	0.702329911	Snord87	small nucleolar RNA, C/D box 87	-	-	-	-	-
232174	4700	2.943333333	6.15	1.063135473	Up	0.70220768	Cyp26b1	cytochrome P450, family 26, subfamily b, polypeptide 1	K12664|1|0.0|989|mmu:232174|cytochrome P450, family 26, subfamily B	GO:0043231//intracellular membrane-bounded organelle;GO:0031090//organelle membrane	GO:0046914//transition metal ion binding;GO:0005501//retinoid binding;GO:0004497//monooxygenase activity;GO:0046906//tetrapyrrole binding	GO:0001523//retinoid metabolic process;GO:0010467//gene expression;GO:0032526//response to retinoic acid;GO:0045165//cell fate commitment;GO:0035108//limb morphogenesis;GO:0003002//regionalization;GO:0007126//meiotic nuclear division;GO:0016103;GO:0009887//organ morphogenesis;GO:0048232//male gamete generation;GO:0030522//intracellular receptor signaling pathway;GO:0035981	gi|148666702|gb|EDK99118.1|/0/cytochrome P450, family 26, subfamily b, polypeptide 1, isoform CRA_b, partial [Mus musculus]
13195	1967	3.306666667	1.016666667	-1.701530878	Down	0.702123058	Ddc	dopa decarboxylase	K01593|1|0.0|953|mmu:13195|aromatic-L-amino-acid decarboxylase [EC:4.1.1.28]	GO:0043005//neuron projection;GO:0044297//cell body;GO:0030136//clathrin-coated vesicle;GO:0043005//neuron projection;GO:0044297//cell body;GO:0030136//clathrin-coated vesicle	GO:0005515//protein binding;GO:0031406//carboxylic acid binding;GO:0016831//carboxy-lyase activity;GO:0005515//protein binding;GO:0031406//carboxylic acid binding;GO:0016831//carboxy-lyase activity	GO:0070848//response to growth factor;GO:0048511//rhythmic process;GO:0007275//multicellular organism development;GO:0015837//amine transport;GO:0042428//serotonin metabolic process;GO:0042417//dopamine metabolic process;GO:0017085//response to insecticide;GO:0006586;GO:0043279//response to alkaloid;GO:0042493//response to drug;GO:0019752//carboxylic acid metabolic process;GO:0070848//response to…	gi|148708700|gb|EDL40647.1|/0/dopa decarboxylase [Mus musculus]
70652	2292	31.52666667	20.89666667	-0.593299812	Down	0.701765768	Tmem144	transmembrane protein 144	-	GO:0031224//intrinsic component of membrane	-	-	gi|148683507|gb|EDL15454.1|/0/transmembrane protein 144, isoform CRA_a, partial [Mus musculus]
66174	1241.89	103.44	72.27666667	-0.517192303	Down	0.700703298	Nudt14	nudix (nucleoside diphosphate linked moiety X)-type motif 14	K08077|1|7e-105|383|mmu:66174|UDP-sugar diphosphatase [EC:3.6.1.45]	-	-	-	-
100568459	154	1786.036667	1273.18	-0.488325299	Down	0.700261386	Bc1	brain cytoplasmic RNA 1	-	-	-	-	-
11548	3227.76	12.69	19.94	0.651973341	Up	0.700261386	Adra1b	adrenergic receptor, alpha 1b	K04136|1|0.0|1018|mmu:11548|adrenergic receptor alpha-1B	GO:0044291//cell-cell contact zone;GO:0016021//integral component of membrane;GO:0042383//sarcolemma;GO:0005635//nuclear envelope;GO:0044291//cell-cell contact zone;GO:0016021//integral component of membrane;GO:0042383//sarcolemma;GO:0005635//nuclear envelope;GO:0044291//cell-cell contact zone;GO:0016021//integral component of membrane;GO:0042383//sarcolemma;GO:0005635//nuclear envelope	GO:0046983//protein dimerization activity;GO:0004936//alpha-adrenergic receptor activity;GO:0046983//protein dimerization activity;GO:0004936//alpha-adrenergic receptor activity;GO:0046983//protein dimerization activity;GO:0004936//alpha-adrenergic receptor activity	GO:0014075//response to amine;GO:0003321;GO:0007187//G-protein coupled receptor signaling pathway, coupled to cyclic nucleotide second messenger;GO:0007266//Rho protein signal transduction;GO:0001982;GO:0048771//tissue remodeling;GO:0005980//glycogen catabolic process;GO:0040007//growth;GO:0033500//carbohydrate homeostasis;GO:0007507//heart development;GO:0030534//adult behavior;GO:0007632//visua…	gi|66792804|ref|NP_031442.2|/0/alpha-1B adrenergic receptor [Mus musculus]
17868	4163	1399.193333	994.19	-0.493001823	Down	0.700054534	Mybpc3	myosin binding protein C, cardiac	K12568|1|0.0|2523|mmu:17868|myosin-binding protein C, cardiac-type	GO:0030017//sarcomere	GO:0017022//myosin binding	GO:0008016//regulation of heart contraction;GO:0031033//myosin filament organization;GO:0030239//myofibril assembly;GO:0009887//organ morphogenesis	gi|134031947|ref|NP_032679.2|/0/myosin-binding protein C, cardiac-type [Mus musculus]
319177	432	1.893333333	4.596666667	1.279659622	Up	0.700045131	Hist1h2ba	histone cluster 1, H2ba	K11252|1|5e-55|214|mmu:319177|histone H2B	-	-	-	-
100503605	639	182.9833333	259.0433333	0.501481206	Up	0.699819474	Hbb-bs	hemoglobin, beta adult s chain	K13823|1|7e-80|298|mmu:100503605|hemoglobin subunit beta	GO:0043234//protein complex	GO:0046906//tetrapyrrole binding;GO:0022892//substrate-specific transporter activity;GO:0046914//transition metal ion binding	GO:0001932//regulation of protein phosphorylation;GO:0015669;GO:0030218//erythrocyte differentiation	gi|31982300|ref|NP_032246.2|/5.12742e-79/hemoglobin, beta adult t chain [Mus musculus]
100316773	83	0.01	1.263333333	6.981091537	Up	0.699057881	Mir1893	microRNA 1893	-	-	-	-	gi|119606377|gb|EAW85971.1|/1.97338e-06/hCG2041374 [Homo sapiens]
102466640	82	13.76333333	8.283333333	-0.732546567	Down	0.699001467	Mir130c	microRNA 130c	-	-	-	-	-
15959	1998	11.03666667	17.55333333	0.669440511	Up	0.698794614	Ifit3	interferon-induced protein with tetratricopeptide repeats 3	K14217|1|1e-78|296|cfa:488947|interferon-induced protein with tetratricopeptide repeats 1	GO:0043231//intracellular membrane-bounded organelle	GO:0005515//protein binding	GO:0035456//response to interferon-beta;GO:0006952//defense response;GO:0008283//cell proliferation;GO:0002252;GO:0035455//response to interferon-alpha;GO:0051707//response to other organism;GO:0006915//apoptotic process	gi|6754288|ref|NP_034631.1|/0/interferon-induced protein with tetratricopeptide repeats 3 [Mus musculus]
387204	83	6.26	10.85333333	0.793903637	Up	0.697675731	Mir208a	microRNA 208a	-	-	-	-	-
100124438	75	1.25	0.01	-6.965784285	Down	0.69751589	Mir343	microRNA 343	-	-	-	-	-
100628602	77	1.253333333	0.01	-6.969626351	Down	0.69751589	Mir5133	microRNA 5133	-	-	-	-	-
110257	587	56.18333333	80.69333333	0.522307265	Up	0.697055173	Hba-a2	hemoglobin alpha, adult chain 2	K13822|1|3e-77|289|mmu:110257|hemoglobin subunit alpha	GO:0043234//protein complex;GO:0015935//small ribosomal subunit	GO:0046906//tetrapyrrole binding;GO:0022892//substrate-specific transporter activity;GO:0046914//transition metal ion binding;GO:0036094//small molecule binding	GO:0015669;GO:0051259//protein oligomerization;GO:0000302//response to reactive oxygen species;GO:0008219//cell death;GO:0043009//chordate embryonic development;GO:0008217//regulation of blood pressure;GO:0019233//sensory perception of pain;GO:0030218//erythrocyte differentiation;GO:0042743//hydrogen peroxide metabolic process	gi|145301549|ref|NP_001077424.1|/2.50992e-76/hemoglobin alpha, adult chain 2 [Mus musculus]
11475	2572	116.4733333	165.16	0.503864637	Up	0.696415811	Acta2	actin, alpha 2, smooth muscle, aorta	K12313|1|0.0|815|cge:100758575|actin, aortic smooth muscle	GO:0032991//macromolecular complex;GO:0043292//contractile fiber;GO:0032432//actin filament bundle	GO:0032550;GO:0005198//structural molecule activity	GO:0051707//response to other organism;GO:0007015//actin filament organization;GO:0007519//skeletal muscle tissue development;GO:0006939//smooth muscle contraction;GO:0072008;GO:0008015//blood circulation	gi|625206860|ref|XP_003505997.2|/0/PREDICTED: actin, aortic smooth muscle isoform X1 [Cricetulus griseus]
12778	2070.24	33.86333333	22.77666667	-0.572167366	Down	0.695522585	Ackr3	atypical chemokine receptor 3	K04304|1|0.0|742|mmu:12778|C-X-C chemokine receptor type 7	GO:0031224//intrinsic component of membrane;GO:0005768//endosome;GO:0031224//intrinsic component of membrane;GO:0005768//endosome	GO:0004950//chemokine receptor activity;GO:0004950//chemokine receptor activity	GO:0022610;GO:0006915//apoptotic process;GO:0019221//cytokine-mediated signaling pathway;GO:0032502//developmental process;GO:0022610;GO:0006915//apoptotic process;GO:0019221//cytokine-mediated signaling pathway;GO:0032502//developmental process	gi|31560715|ref|NP_031748.2|/0/atypical chemokine receptor 3 [Mus musculus]
230718	1103	3.746666667	1.343333333	-1.479790292	Down	0.694619956	Nt5c1a	5'-nucleotidase, cytosolic IA	K01081|1|0.0|682|mmu:230718|5'-nucleotidase [EC:3.1.3.5]	GO:0044444//cytoplasmic part	GO:0046872//metal ion binding;GO:0008252//nucleotidase activity;GO:0036094//small molecule binding	GO:0009125;GO:0046128;GO:0006213//pyrimidine nucleoside metabolic process;GO:0009112;GO:0006163//purine nucleotide metabolic process	gi|148227160|ref|NP_001078971.1|/0/cytosolic 5'-nucleotidase 1A [Mus musculus]
21955	1027.72	19.18333333	28.66666667	0.579520731	Up	0.694591748	Tnnt1	troponin T1, skeletal, slow	K10372|1|2e-72|274|cge:103163476|troponin T, slow skeletal muscle	GO:0005865//striated muscle thin filament;GO:0005865//striated muscle thin filament;GO:0005865//striated muscle thin filament	GO:0008092//cytoskeletal protein binding;GO:0008092//cytoskeletal protein binding;GO:0008092//cytoskeletal protein binding	GO:0014721;GO:0014721;GO:0014721	gi|149016651|gb|EDL75837.1|/2.05351e-71/troponin T1, skeletal, slow, isoform CRA_c [Rattus norvegicus]
104367	118	7.02	3.58	-0.971511443	Down	0.694337884	Snora65	small nucleolar RNA, H/ACA box 65	-	-	-	-	-
14955	2288	4.65	8.486666667	0.867967297	Up	0.693388243	H19	H19, imprinted maternally expressed transcript	-	-	-	-	-
735264	98	0.97	3.13	1.690106005	Up	0.693077965	Mir671	microRNA 671	-	-	-	-	-
751543	109	0.01	1.223333333	6.934673752	Up	0.692955734	Mir690	microRNA 690	-	-	-	-	-
100316735	75	0.01	1.22	6.930737338	Up	0.692955734	Mir432	microRNA 432	-	-	-	-	-
100302730	9833	1.59	4.063333333	1.353636955	Up	0.692438602	5830417I10Rik	gon-4-like pseudogene	K15196|1|1e-27|129|mze:101481634|transcription factor IIIB 90 kDa subunit;K08451|2|2e-10|72.8|aqu:100635280|G protein-coupled receptor 64	-	-	-	-
226123	1817	2.476666667	0.556666667	-2.153514108	Down	0.691272707	Morn4	MORN repeat containing 4	K19755|1|7e-14|81.6|bmor:101740871|radial spoke head protein 1	-	-	-	gi|344243188|gb|EGV99291.1|/2.63286e-85/MORN repeat-containing protein 4 [Cricetulus griseus]
667410	2065	9.9	5.68	-0.801537595	Down	0.690717966	Gm8615	glucosamine-6-phosphate deaminase 1 pseudogene	K02564|1|3e-142|508|mmu:26384|glucosamine-6-phosphate deaminase [EC:3.5.99.6]	GO:0044424	GO:0016861//intramolecular oxidoreductase activity, interconverting aldoses and ketoses	GO:0044237//cellular metabolic process;GO:0006041//glucosamine metabolic process;GO:0007338//single fertilization;GO:0044238//primary metabolic process	gi|188219582|ref|NP_036067.2|/2.23437e-141/glucosamine-6-phosphate isomerase 1 [Mus musculus]
15331	1254	68.28333333	96.81	0.503622592	Up	0.690088006	Hmgn2	high mobility group nucleosomal binding domain 2	K11300|1|5e-23|111|mcf:102119260|high-mobility group nucleosome-binding domain-containing protein 2	GO:0043231//intracellular membrane-bounded organelle	-	GO:0050793//regulation of developmental process;GO:0006366//transcription from RNA polymerase II promoter	gi|966979996|ref|XP_014967277.1|/7.61459e-37/PREDICTED: uncharacterized protein LOC100430578 isoform X2 [Macaca mulatta]
217166	2782	64.84	91.55666667	0.497780848	Up	0.68899733	Nr1d1	nuclear receptor subfamily 1, group D, member 1	K03728|1|0.0|1054|mmu:217166|nuclear receptor subfamily 1 group D member 1	-	-	-	-
78408	2271	17.80666667	11.45666667	-0.636230124	Down	0.688856294	Fam131a	family with sequence similarity 131, member A	K03260|1|2e-62|243|shr:100933156|translation initiation factor 4G	-	-	-	gi|29789331|ref|NP_598539.1|/2.83801e-177/protein FAM131A precursor [Mus musculus]
11504	4902	9.656666667	5.543333333	-0.800771516	Down	0.688245139	Adamts1	a disintegrin-like and metallopeptidase (reprolysin type) with thrombospondin type 1 motif, 1	K08617|1|0.0|1985|mmu:11504|a disintegrin and metalloproteinase with thrombospondin motifs 1 [EC:3.4.24.-]	-	-	-	-
100499518	77	1.193333333	0.01	-6.898853277	Down	0.688113506	Mir3470a	microRNA 3470a	-	-	-	-	-
118449	7116	33.80333333	23.10333333	-0.549064499	Down	0.687126255	Synpo2	synaptopodin 2	K18625|1|4e-10|71.2|ocu:100355160|protein Shroom	-	-	-	gi|226958463|ref|NP_536699.2|/0/synaptopodin-2 [Mus musculus]
69550	866	28.47666667	41.19333333	0.532630591	Up	0.686364662	Bst2	bone marrow stromal cell antigen 2	K06731|1|5e-65|249|mmu:69550|bone marrow stromal cell antigen 2	GO:0043231//intracellular membrane-bounded organelle;GO:0031224//intrinsic component of membrane;GO:0044459;GO:0044444//cytoplasmic part	GO:0060089;GO:0042802//identical protein binding;GO:0004866//endopeptidase inhibitor activity	GO:0051707//response to other organism;GO:0019079//viral genome replication;GO:0006955//immune response;GO:0030036//actin cytoskeleton organization;GO:0034097//response to cytokine;GO:0002252;GO:0007249//I-kappaB kinase/NF-kappaB signaling;GO:0016049//cell growth;GO:0006952//defense response;GO:0043901;GO:0016477//cell migration	gi|148696985|gb|EDL28932.1|/2.52405e-66/bone marrow stromal cell antigen 2, isoform CRA_b, partial [Mus musculus]
69678	318	54.82666667	38.42666667	-0.512769929	Down	0.685057731	Atcayos	ataxia, cerebellar, Cayman type, opposite strand	-	-	-	-	-
66905	2159	149.8433333	107.6	-0.477776821	Down	0.68489789	Plin3	perilipin 3	K20287|1|0.0|806|mmu:66905|perilipin-3	GO:0044444//cytoplasmic part;GO:0031090//organelle membrane;GO:0043231//intracellular membrane-bounded organelle	GO:0005488//binding	GO:0006810//transport	gi|13385312|ref|NP_080112.1|/0/perilipin-3 [Mus musculus]
11647	2524	53.73333333	37.70666667	-0.510997719	Down	0.684597014	Alpl	alkaline phosphatase, liver/bone/kidney	K01077|1|0.0|1022|mmu:11647|alkaline phosphatase [EC:3.1.3.1]	-	-	-	-
12609	2260	15.69	23.38666667	0.575840895	Up	0.684155102	Cebpd	CCAAT/enhancer binding protein (C/EBP), delta	K10050|1|3e-122|441|mmu:12609|CCAAT/enhancer binding protein (C/EBP), delta	-	-	-	-
17313	614	172.2433333	239.15	0.473467647	Up	0.683600361	Mgp	matrix Gla protein	K19481|1|5e-46|186|mmu:17313|matrix Gla protein	GO:0032991//macromolecular complex;GO:0043231//intracellular membrane-bounded organelle;GO:0044421	GO:0046872//metal ion binding;GO:0005515//protein binding	GO:0030323//respiratory tube development;GO:0048869//cellular developmental process;GO:0001501//skeletal system development;GO:0060562//epithelial tube morphogenesis;GO:0030278//regulation of ossification;GO:0065003	gi|6678876|ref|NP_032623.1|/3.37609e-45/matrix Gla protein precursor [Mus musculus]
14695	1887	6.686666667	3.473333333	-0.944966328	Down	0.683092632	Gnb3	guanine nucleotide binding protein (G protein), beta 3	K07825|1|0.0|701|hgl:101718903|guanine nucleotide-binding protein G(I)/G(S)/G(T) subunit beta-3	GO:0031234//extrinsic component of cytoplasmic side of plasma membrane;GO:0042995//cell projection	GO:0060089;GO:0019899//enzyme binding	GO:0009154//purine ribonucleotide catabolic process;GO:0007166//cell surface receptor signaling pathway	gi|958784974|ref|XP_014722023.1|/0/PREDICTED: guanine nucleotide-binding protein G(I)/G(S)/G(T) subunit beta-3 isoform X1 [Equus asinus]
76980	2711	4.22	7.7	0.867615447	Up	0.682641318	Ube2ql1	ubiquitin-conjugating enzyme E2Q family-like 1	K10582|1|2e-107|393|rno:679949|ubiquitin-conjugating enzyme E2 Q [EC:2.3.2.23]	-	GO:0032550;GO:0019787//ubiquitin-like protein transferase activity	-	gi|223555981|ref|NP_001138634.1|/1.44765e-106/ubiquitin-conjugating enzyme E2Q-like protein 1 [Mus musculus]
387224	88	3.99	1.63	-1.291516782	Down	0.682528489	Mir29c	microRNA 29c	-	-	-	-	-
276952	3481	43.96	62.25333333	0.501959702	Up	0.682349844	Rasl10b	RAS-like, family 10, member B	K07851|1|4e-141|505|ptr:454588|Ras-like protein family member 10B	GO:0016020//membrane	GO:0032550;GO:0017111//nucleoside-triphosphatase activity	GO:0001990//regulation of systemic arterial blood pressure by hormone;GO:0009154//purine ribonucleotide catabolic process;GO:0002793//positive regulation of peptide secretion;GO:0035556//intracellular signal transduction	gi|694967496|ref|XP_009430660.1|/3.48213e-140/PREDICTED: ras-like protein family member 10B isoform X2 [Pan troglodytes]
67760	4645	39.49	27.54	-0.519958808	Down	0.680224905	Slc38a2	solute carrier family 38, member 2	K14207|1|0.0|790|mmu:67760|solute carrier family 38 (sodium-coupled neutral amino acid transporter), member 2	GO:0031224//intrinsic component of membrane	GO:0015291//secondary active transmembrane transporter activity;GO:0046943//carboxylic acid transmembrane transporter activity	GO:0046942//carboxylic acid transport;GO:0030001//metal ion transport	gi|37360348|dbj|BAC98152.1|/0/mKIAA1382 protein [Mus musculus]
22437	5839	96.68	69.21333333	-0.482167486	Down	0.679576141	Xirp1	xin actin-binding repeat containing 1	K11588|1|5e-07|60.8|mze:101476582|methyl CpG binding protein 2;K03006|2|2e-06|58.9|cmk:103185088|DNA-directed RNA polymerase II subunit RPB1 [EC:2.7.7.6];K02085|3|2e-06|58.9|cjc:100385653|adenomatosis polyposis coli protein	GO:0005913//cell-cell adherens junction;GO:0044291//cell-cell contact zone	GO:0008092//cytoskeletal protein binding	GO:0030239//myofibril assembly;GO:0006873//cellular ion homeostasis;GO:0008283//cell proliferation	gi|285002266|ref|NP_035854.3|/0/xin actin-binding repeat-containing protein 1 [Mus musculus]
18208	5757	27.28333333	18.57333333	-0.554787159	Down	0.678090564	Ntn1	netrin 1	K06843|1|0.0|1201|mmu:18208|netrin 1	GO:0044424;GO:0005578//proteinaceous extracellular matrix	GO:0005488//binding	GO:0007411//axon guidance;GO:0030307//positive regulation of cell growth;GO:0060443//mammary gland morphogenesis;GO:0007155//cell adhesion;GO:0012501//programmed cell death;GO:0051647//nucleus localization;GO:0008283//cell proliferation;GO:0030308//negative regulation of cell growth;GO:0042471//ear morphogenesis;GO:0016477//cell migration	gi|112363094|ref|NP_032770.2|/0/netrin-1 precursor [Mus musculus]
110557	981	6.523333333	10.8	0.727350057	Up	0.677874309	H2-Q6	histocompatibility 2, Q region locus 6	K06751|1|0.0|656|mmu:110557|major histocompatibility complex, class I	GO:0031224//intrinsic component of membrane;GO:0042611;GO:0009986//cell surface	GO:0005515//protein binding;GO:0003823//antigen binding	GO:0002484;GO:0001819//positive regulation of cytokine production;GO:0002664//regulation of T cell tolerance induction;GO:0002252;GO:0009581;GO:0002428	gi|46559400|ref|NP_997531.1|/0/histocompatibility 2, Q region locus 6 precursor [Mus musculus]
72386	1848	0.06	1.29	4.426264755	Up	0.677498214	2610035D17Rik	RIKEN cDNA 2610035D17 gene	-	-	-	-	-
70080	1895	1.53	3.793333333	1.309934499	Up	0.677084509	Igsf23	immunoglobulin superfamily, member 23	K06499|1|9e-20|101|shr:100915860|carcinoembryonic antigen-related cell adhesion molecule	-	-	-	gi|148691258|gb|EDL23205.1|/1.74635e-145/mCG54481, isoform CRA_b, partial [Mus musculus]
66456	917	3.69	6.89	0.900883167	Up	0.676858851	2810001G20Rik	RIKEN cDNA 2810001G20 gene	-	-	-	-	gi|148678446|gb|EDL10393.1|/4.51586e-16/mCG147346 [Mus musculus]
18784	1982	22.16333333	31.96	0.528092531	Up	0.676426342	Pla2g5	phospholipase A2, group V	K01047|1|1e-70|270|mmu:18784|secretory phospholipase A2 [EC:3.1.1.4]	GO:0043231//intracellular membrane-bounded organelle;GO:0044444//cytoplasmic part;GO:0016020//membrane;GO:0043231//intracellular membrane-bounded organelle;GO:0044444//cytoplasmic part;GO:0016020//membrane	GO:0046872//metal ion binding;GO:0005515//protein binding;GO:0005539//glycosaminoglycan binding;GO:0004623//phospholipase A2 activity;GO:0046872//metal ion binding;GO:0005515//protein binding;GO:0005539//glycosaminoglycan binding;GO:0004623//phospholipase A2 activity	GO:0046683//response to organophosphorus;GO:0046165;GO:0006636//unsaturated fatty acid biosynthetic process;GO:0006796//phosphate-containing compound metabolic process;GO:0015909//long-chain fatty acid transport;GO:0046683//response to organophosphorus;GO:0046165;GO:0006636//unsaturated fatty acid biosynthetic process;GO:0006796//phosphate-containing compound metabolic process;GO:0015909//long-ch…	gi|26354847|dbj|BAC41050.1|/4.98379e-88/unnamed protein product [Mus musculus]
433406	2790	9.186666667	5.396666667	-0.767472902	Down	0.674827936	Gm13363	predicted gene 13363	K18041|1|2e-97|359|mcf:102134176|protein tyrosine phosphatase type IVA [EC:3.1.3.48]	GO:0015630//microtubule cytoskeleton;GO:0044459;GO:0005768//endosome	GO:0004725//protein tyrosine phosphatase activity	GO:0016477//cell migration;GO:0006470//protein dephosphorylation;GO:0032502//developmental process	gi|148682476|gb|EDL14423.1|/1.07587e-96/protein tyrosine phosphatase 4a1, isoform CRA_b, partial [Mus musculus]
20304	579	2.473333333	5.08	1.038371811	Up	0.674780924	Ccl5	chemokine (C-C motif) ligand 5	K12499|1|4e-33|142|rno:81780|C-C motif chemokine 5	GO:0044421;GO:0044424	GO:0030296//protein tyrosine kinase activator activity;GO:0048020//CCR chemokine receptor binding;GO:0016301//kinase activity;GO:0060229//lipase activator activity;GO:0042802//identical protein binding;GO:0048019//receptor antagonist activity;GO:0004629//phospholipase C activity;GO:0005539//glycosaminoglycan binding;GO:0005125//cytokine activity	GO:0035685;GO:0001960//negative regulation of cytokine-mediated signaling pathway;GO:0002551//mast cell chemotaxis;GO:0070229//negative regulation of lymphocyte apoptotic process;GO:0034341//response to interferon-gamma;GO:0019079//viral genome replication;GO:0006875//cellular metal ion homeostasis;GO:0070555//response to interleukin-1;GO:0055099//response to high density lipoprotein particle;GO:…	gi|537140398|gb|ERE67502.1|/8.73502e-34/c-C motif chemokine 5-like protein, partial [Cricetulus griseus]
13076	2637	0.95	2.9	1.610053482	Up	0.674489451	Cyp1a1	cytochrome P450, family 1, subfamily a, polypeptide 1	K07408|1|0.0|1067|mmu:13076|cytochrome P450, family 1, subfamily A, polypeptide 1 [EC:1.14.14.1]	GO:0031090//organelle membrane;GO:0005740//mitochondrial envelope;GO:0031090//organelle membrane;GO:0005740//mitochondrial envelope	GO:0046914//transition metal ion binding;GO:0005515//protein binding;GO:0033695;GO:0046906//tetrapyrrole binding;GO:0016712//oxidoreductase activity, acting on paired donors, with incorporation or reduction of molecular oxygen, reduced flavin or flavoprotein as one donor, and incorporation of one atom of oxygen;GO:0016709//oxidoreductase activity, acting on paired donors, with incorporation or re…	GO:0018894//dibenzo-p-dioxin metabolic process;GO:0015980//energy derivation by oxidation of organic compounds;GO:0008202//steroid metabolic process;GO:0010467//gene expression;GO:0042743//hydrogen peroxide metabolic process;GO:0009636//response to toxic substance;GO:0010039//response to iron ion;GO:0009698//phenylpropanoid metabolic process;GO:0017144//drug metabolic process;GO:0002138//retinoic…	gi|6753564|ref|NP_034122.1|/0/cytochrome P450 1A1 [Mus musculus]
723892	80	0.01	1.106666667	6.790076931	Up	0.674395427	Mir100	microRNA 100	-	-	-	-	-
80906	2385.49	106.73	147.2033333	0.46384459	Up	0.674047538	Kcnip2	Kv channel-interacting protein 2	K16575|1|6e-79|298|aam:106493806|centractin;K19932|2|1e-45|187|nve:NEMVE_v1g239489|neuronal calcium sensor 1	GO:0043005//neuron projection;GO:0044424;GO:0005887//integral component of plasma membrane;GO:0043005//neuron projection;GO:0044424;GO:0005887//integral component of plasma membrane;GO:0043005//neuron projection;GO:0044424;GO:0005887//integral component of plasma membrane;GO:0043005//neuron projection;GO:0044424;GO:0005887//integral component of plasma membrane	GO:0005515//protein binding;GO:0046872//metal ion binding;GO:0016247//channel regulator activity;GO:0015271//outward rectifier potassium channel activity;GO:0005048//signal sequence binding;GO:0005515//protein binding;GO:0046872//metal ion binding;GO:0016247//channel regulator activity;GO:0015271//outward rectifier potassium channel activity;GO:0005048//signal sequence binding;GO:0005515//protein…	GO:0003012//muscle system process;GO:0007267//cell-cell signaling;GO:0030001//metal ion transport;GO:0044057;GO:0051259//protein oligomerization;GO:0034220//ion transmembrane transport;GO:0045161//neuronal ion channel clustering;GO:0009593//detection of chemical stimulus;GO:0003012//muscle system process;GO:0007267//cell-cell signaling;GO:0030001//metal ion transport;GO:0044057;GO:0051259//protei…	gi|444909156|ref|NP_001263287.1|/2.34048e-127/Kv channel-interacting protein 2 isoform d [Mus musculus]
193280	1056	5.66	9.496666667	0.746619163	Up	0.672420926	C030037D09Rik	RIKEN cDNA C030037D09 gene	-	-	-	-	-
100316684	83	1.093333333	0.01	-6.772589504	Down	0.671113995	Mir1898	microRNA 1898	-	-	-	-	-
213649	3397	10.69	6.556666667	-0.705227396	Down	0.670972959	Arhgef19	Rho guanine nucleotide exchange factor (GEF) 19	K07525|1|9e-95|351|lcm:102364542|neuronal guanine nucleotide exchange factor	GO:0044464	GO:0005088//Ras guanyl-nucleotide exchange factor activity;GO:0008047//enzyme activator activity;GO:0008289//lipid binding	GO:0009611//response to wounding;GO:0030036//actin cytoskeleton organization	gi|148681411|gb|EDL13358.1|/0/Rho guanine nucleotide exchange factor (GEF) 19, isoform CRA_b, partial [Mus musculus]
96875	4179.57	6.273333333	3.306666667	-0.923854602	Down	0.670747302	Prg4	proteoglycan 4 (megakaryocyte stimulating factor, articular superficial zone protein)	K06251|1|1e-32|145|ocu:100009128|vitronectin	-	-	-	gi|148707530|gb|EDL39477.1|/0/mCG126040 [Mus musculus]
100039060	4539	0.89	2.773333333	1.639743786	Up	0.669863477	0610010B08Rik	RIKEN cDNA 0610010B08 gene	K09228|1|0.0|1094|mmu:100043915|KRAB domain-containing zinc finger protein	-	-	-	gi|150246529|ref|NP_001092819.1|/0/KRAB box and zinc finger, C2H2 type domain containing [Mus musculus]
21788	2505.06	23.27666667	15.90333333	-0.549555286	Down	0.669656625	Tfpi	tissue factor pathway inhibitor	K03909|1|5e-171|603|mmu:21788|tissue factor pathway inhibitor	GO:0044421;GO:0044421;GO:0044421;GO:0016020//membrane	GO:0004857//enzyme inhibitor activity;GO:0004857//enzyme inhibitor activity;GO:0030414//peptidase inhibitor activity;GO:0061135	GO:0007599//hemostasis;GO:0051346//negative regulation of hydrolase activity;GO:0007599//hemostasis;GO:0051346//negative regulation of hydrolase activity;GO:0007599//hemostasis;GO:0010466//negative regulation of peptidase activity;GO:0072376//protein activation cascade	gi|148695336|gb|EDL27283.1|/1.08975e-142/tissue factor pathway inhibitor, isoform CRA_c, partial [Mus musculus]
100628582	81	0.01	1.08	6.754887502	Up	0.669289932	Mir3473c	microRNA 3473c	-	-	-	-	-
751551	110	6.493333333	10.57333333	0.703399094	Up	0.667682124	Mir680-2	microRNA 680-2	-	-	-	-	gi|148706751|gb|EDL38698.1|/4.45922e-11/mCG1039710, partial [Mus musculus]
100316811	84	1.07	0.01	-6.741466986	Down	0.66742826	Mir1930	microRNA 1930	-	-	-	-	-
17025	4534.17	13.76333333	20.33666667	0.563253312	Up	0.666704276	Alad	aminolevulinate, delta-, dehydratase	K01698|1|0.0|637|mmu:17025|porphobilinogen synthase [EC:4.2.1.24]	GO:0044444//cytoplasmic part;GO:0044421;GO:0044444//cytoplasmic part;GO:0044421	GO:0046914//transition metal ion binding;GO:0005515//protein binding;GO:0016836//hydro-lyase activity;GO:0046914//transition metal ion binding;GO:0005515//protein binding;GO:0016836//hydro-lyase activity	GO:0009314//response to radiation;GO:0001101//response to acid chemical;GO:0097305//response to alcohol;GO:0051259//protein oligomerization;GO:0010243//response to organonitrogen compound;GO:0006779//porphyrin-containing compound biosynthetic process;GO:0007584//response to nutrient;GO:0031960//response to corticosteroid;GO:0002237//response to molecule of bacterial origin;GO:0070670//response to…	gi|34328485|ref|NP_032551.3|/7.86413e-180/delta-aminolevulinic acid dehydratase [Mus musculus]
78688	2869	31.14	21.92333333	-0.506301775	Down	0.666046109	Nol3	nucleolar protein 3 (apoptosis repressor with CARD domain)	K09417|1|1e-65|254|tup:102480034|heat shock transcription factor 4;K12797|4|3e-11|73.6|myb:102249258|caspase recruitment domain-containing protein 6	-	-	-	-
14131	1353	12.89	19.10333333	0.567572132	Up	0.665641807	Fcgr3	Fc receptor, IgG, low affinity III	K16824|1|9e-151|535|mmu:14131|low affinity immunoglobulin gamma Fc region receptor II-c;K06472|2|3e-111|404|rno:498276|low affinity immunoglobulin gamma Fc region receptor II-a;K06463|5|4e-107|390|rno:116591|low affinity immunoglobulin gamma Fc region receptor III	GO:0031224//intrinsic component of membrane	GO:0019763//immunoglobulin receptor activity;GO:0019865//immunoglobulin binding	GO:0001802;GO:0006909//phagocytosis;GO:0006837//serotonin transport;GO:0002274;GO:0002474//antigen processing and presentation of peptide antigen via MHC class I;GO:0038093//Fc receptor signaling pathway;GO:0001794;GO:0007399//nervous system development;GO:0042108//positive regulation of cytokine biosynthetic process;GO:0001810;GO:0030595//leukocyte chemotaxis	gi|190570188|ref|NP_034318.2|/7.47596e-150/low affinity immunoglobulin gamma Fc region receptor III precursor [Mus musculus]
100316821	82	1.06	0.01	-6.727920455	Down	0.6656136	Mir1981	microRNA 1981	-	-	-	-	-
27208	82	1.06	0.01	-6.727920455	Down	0.6656136	Snord33	small nucleolar RNA, C/D box 33	-	-	-	-	-
13010	813	538.2433333	723.2033333	0.426142782	Up	0.665199895	Cst3	cystatin C	K13899|1|6e-65|249|mmu:13010|cystatin-C	-	-	-	-
81013	2685	0.88	2.706666667	1.620941798	Up	0.665002445	Vmn1r65	vomeronasal 1 receptor 65	K04614|1|0.0|676|mmu:81013|vomeronasal1 receptor	GO:0031224//intrinsic component of membrane	GO:0004930//G-protein coupled receptor activity	GO:0007166//cell surface receptor signaling pathway	gi|13507700|ref|NP_109663.1|/0/vomeronasal 1 receptor, D6 [Mus musculus]
18639	1753	9.153333333	14.05666667	0.618885396	Up	0.664287863	Pfkfb1	6-phosphofructo-2-kinase/fructose-2,6-biphosphatase 1	K19028|1|0.0|927|cge:100754096|6-phosphofructo-2-kinase / fructose-2,6-biphosphatase 1 [EC:2.7.1.105 3.1.3.46]	GO:0043234//protein complex;GO:0044444//cytoplasmic part	GO:0032550;GO:0043168//anion binding;GO:0008443//phosphofructokinase activity;GO:0050308//sugar-phosphatase activity;GO:0019899//enzyme binding	GO:0033131;GO:0046683//response to organophosphorus;GO:0009887//organ morphogenesis;GO:0043434//response to peptide hormone;GO:0031960//response to corticosteroid;GO:0006950//response to stress	gi|402692079|ref|NP_001257992.1|/0/6-phosphofructo-2-kinase/fructose-2,6-bisphosphatase 1 isoform 2 [Rattus norvegicus]
100124459	85	1.05	0.01	-6.714245518	Down	0.66376133	Mir877	microRNA 877	-	-	-	-	-
11522	1348	64.27666667	46.61	-0.463655601	Down	0.661796232	Adh1	alcohol dehydrogenase 1 (class I)	K13951|1|0.0|728|mmu:11522|alcohol dehydrogenase 1/7 [EC:1.1.1.1]	GO:0043231//intracellular membrane-bounded organelle;GO:0044444//cytoplasmic part	GO:0043168//anion binding;GO:0046914//transition metal ion binding;GO:0016616//oxidoreductase activity, acting on the CH-OH group of donors, NAD or NADP as acceptor;GO:0042802//identical protein binding;GO:0000166//nucleotide binding	GO:0048545//response to steroid hormone;GO:0001523//retinoid metabolic process;GO:0006117//acetaldehyde metabolic process;GO:0006067//ethanol metabolic process;GO:0009887//organ morphogenesis;GO:0030534//adult behavior	gi|6724311|ref|NP_031435.1|/0/alcohol dehydrogenase 1 [Mus musculus]
104368	129	0.01	1.04	6.700439718	Up	0.661768024	Snora70	small nucleolar RNA, H/ACA box 70	-	-	-	-	-
16391	2435.46	12.08333333	17.96333333	0.572036592	Up	0.661758622	Irf9	interferon regulatory factor 9	K04693|1|0.0|746|mmu:16391|interferon regulatory factor 9	GO:0043231//intracellular membrane-bounded organelle;GO:0043231//intracellular membrane-bounded organelle;GO:0043231//intracellular membrane-bounded organelle	GO:0001071//nucleic acid binding transcription factor activity;GO:0001067;GO:0001071//nucleic acid binding transcription factor activity;GO:0001067;GO:0001071//nucleic acid binding transcription factor activity;GO:0001067	GO:0032606//type I interferon production;GO:0006351//transcription, DNA-templated;GO:0032606//type I interferon production;GO:0006351//transcription, DNA-templated;GO:0032606//type I interferon production;GO:0006351//transcription, DNA-templated	gi|226874925|ref|NP_001152889.1|/0/interferon regulatory factor 9 isoform 1 [Mus musculus]
320795	3410.12	32.26	22.88333333	-0.495449219	Down	0.661702208	Pkn1	protein kinase N1	K06071|1|0.0|1532|mmu:320795|protein kinase N [EC:2.7.11.13]	GO:0016020//membrane;GO:0043231//intracellular membrane-bounded organelle;GO:0032155;GO:0016020//membrane;GO:0043231//intracellular membrane-bounded organelle;GO:0032155	GO:0032550;GO:0019901//protein kinase binding;GO:0035184//histone threonine kinase activity;GO:0003713//transcription coactivator activity;GO:0035258//steroid hormone receptor binding;GO:0017048//Rho GTPase binding;GO:0032550;GO:0019901//protein kinase binding;GO:0035184//histone threonine kinase activity;GO:0003713//transcription coactivator activity;GO:0035258//steroid hormone receptor binding;…	GO:0006366//transcription from RNA polymerase II promoter;GO:0001667//ameboidal-type cell migration;GO:0007154//cell communication;GO:0006970//response to osmotic stress;GO:0035405;GO:0040012//regulation of locomotion;GO:0006366//transcription from RNA polymerase II promoter;GO:0001667//ameboidal-type cell migration;GO:0007154//cell communication;GO:0006970//response to osmotic stress;GO:0035405;…	gi|313760674|ref|NP_001186522.1|/0/serine/threonine-protein kinase N1 isoform 1 [Mus musculus]
14778	1517	193.5166667	259.9966667	0.426035303	Up	0.661025236	Gpx3	glutathione peroxidase 3	K00432|1|4e-121|437|mmu:14778|glutathione peroxidase [EC:1.11.1.9]	-	-	-	-
74374	6238	17.44333333	11.74	-0.57124335	Down	0.659614878	Clec16a	C-type lectin domain family 16, member A	K19513|1|0.0|1869|mmu:74374|protein CLEC16A	-	-	-	-
319476	7318	77.77666667	56.74	-0.454971255	Down	0.659567866	Lrtm1	leucine-rich repeats and transmembrane domains 1	K06839|1|7e-19|100|sko:102806385|slit 2;K06838|3|3e-18|98.2|tru:101061888|slit 1	GO:0031224//intrinsic component of membrane	-	-	gi|28892715|ref|NP_795894.1|/4.08679e-173/leucine-rich repeat and transmembrane domain-containing protein 1 precursor [Mus musculus]
18104	1552	28.26666667	39.4	0.479093866	Up	0.659172966	Nqo1	NAD(P)H dehydrogenase, quinone 1	K00355|1|2e-148|528|mmu:18104|NAD(P)H dehydrogenase (quinone) [EC:1.6.5.2]	GO:0044297//cell body;GO:0044444//cytoplasmic part	GO:0005488//binding;GO:0016653//oxidoreductase activity, acting on NAD(P)H, heme protein as acceptor;GO:0016209//antioxidant activity;GO:0016655//oxidoreductase activity, acting on NAD(P)H, quinone or similar compound as acceptor	GO:0097305//response to alcohol;GO:0044092//negative regulation of molecular function;GO:0043627//response to estrogen;GO:0031667//response to nutrient levels;GO:0043065//positive regulation of apoptotic process;GO:0072593//reactive oxygen species metabolic process;GO:0006520//cellular amino acid metabolic process;GO:0044767//single-organism developmental process;GO:0044271//cellular nitrogen com…	gi|94400773|ref|NP_032732.3|/1.88082e-147/NAD(P)H dehydrogenase [quinone] 1 [Mus musculus]
751525	109	15.51333333	10.34333333	-0.584807514	Down	0.658270337	Mir686	microRNA 686	K02737|1|1e-13|76.6|dre:30387|20S proteasome subunit beta 5 [EC:3.4.25.1]	GO:0043231//intracellular membrane-bounded organelle;GO:0000502//proteasome complex	GO:0004175//endopeptidase activity	GO:0006950//response to stress;GO:0006511//ubiquitin-dependent protein catabolic process	gi|169146058|emb|CAQ14651.1|/1.38619e-12/proteasome (prosome, macropain) subunit, beta type, 5 [Danio rerio]
67895	1292	32.74	45.21333333	0.465693962	Up	0.658157509	Ppa1	pyrophosphatase (inorganic) 1	K01507|1|4e-174|613|mmu:67895|inorganic pyrophosphatase [EC:3.6.1.1]	GO:0044424	GO:0016462//pyrophosphatase activity;GO:0043169//cation binding	GO:0006793//phosphorus metabolic process	gi|148700191|gb|EDL32138.1|/0/pyrophosphatase (inorganic) 1, partial [Mus musculus]
69564	1840	4.89	8.226666667	0.750473523	Up	0.657837828	Nmrk2	nicotinamide riboside kinase 2	K10524|1|2e-111|405|mmu:69564|nicotinamide/nicotinate riboside kinase [EC:2.7.1.22 2.7.1.173]	GO:0044464	GO:0043169//cation binding;GO:0032550;GO:0016301//kinase activity	GO:0019359//nicotinamide nucleotide biosynthetic process;GO:0045445//myoblast differentiation	gi|110625739|ref|NP_081396.1|/1.76451e-110/nicotinamide riboside kinase 2 [Mus musculus]
104370	98	2.343333333	0.666666667	-1.813524689	Down	0.657555756	Snora68	small nucleolar RNA, H/ACA box 68	-	-	-	-	gi|148696943|gb|EDL28890.1|/1.59859e-08/mCG14783, isoform CRA_f [Mus musculus]
100039192	1272.26	1.853333333	4.023333333	1.118268888	Up	0.657179661	Tmem254c	transmembrane protein 254c	-	GO:0043231//intracellular membrane-bounded organelle	-	GO:0002761//regulation of myeloid leukocyte differentiation;GO:0044710	gi|292781931|ref|NP_080955.1|/4.48103e-63/transmembrane protein 254 isoform 1 [Mus musculus]
225638	7250	42.45666667	30.67	-0.469162941	Down	0.656286434	Alpk2	alpha-kinase 2	K08868|1|0.0|4208|mmu:225638|alpha-kinase	-	-	-	gi|254675181|ref|NP_001032371.1|/0/alpha-protein kinase 2 [Mus musculus]
104795949	77	0.01	1.01	6.658211483	Up	0.656145398	Gm38670	predicted gene, 38670	-	-	-	-	-
100043489	825.48	2.886666667	5.473333333	0.923015197	Up	0.654161495	1300002E11Rik	RIKEN cDNA 1300002E11 gene	-	-	-	-	-
100040563	693	34.05	46.85666667	0.460599528	Up	0.654105081	Dynlt1c	dynein light chain Tctex-type 1C	K10420|1|9e-60|231|mmu:21648|dynein light chain Tctex-type 1	GO:0043231//intracellular membrane-bounded organelle;GO:0030286//dynein complex	GO:0005515//protein binding;GO:0003774//motor activity	GO:0007186//G-protein coupled receptor signaling pathway;GO:0031175//neuron projection development;GO:0006886//intracellular protein transport;GO:0040001//establishment of mitotic spindle localization;GO:0010721//negative regulation of cell development;GO:0019048//modulation by virus of host morphology or physiology;GO:0000087//mitotic M phase	gi|6678265|ref|NP_033368.1|/7.19312e-59/dynein light chain Tctex-type 1 [Mus musculus]
214359	1874	1.916666667	4.073333333	1.087610424	Up	0.6537854	Tmem51	transmembrane protein 51	-	GO:0031224//intrinsic component of membrane	-	-	gi|21703804|ref|NP_663377.1|/7.33329e-112/transmembrane protein 51 [Mus musculus]
12700	3009.78	43.08666667	58.68666667	0.445791276	Up	0.653428109	Cish	cytokine inducible SH2-containing protein	K04701|1|2e-146|523|mmu:12700|cytokine inducible SH2-containing protein	-	-	-	-
100415914	757	8.853333333	5.413333333	-0.709703514	Down	0.652478469	Gm12505	predicted gene 12505	-	-	-	-	-
100216536	78	0.01	0.986666667	6.624490865	Up	0.652346835	Snord1c	small nucleolar RNA, C/D box 1C	-	-	-	-	-
66835	88	0.986666667	0.01	-6.624490865	Down	0.652346835	Snord123	small nucleolar RNA, C/D box 123	-	-	-	-	-
66180	1903	14.83666667	21.28	0.520331151	Up	0.651162135	P3h4	prolyl 3-hydroxylase family member 4 (non-enzymatic)	K19606|1|2e-105|385|fca:101097013|cartilage-associated protein	GO:0000794//condensed nuclear chromosome	-	GO:0007129//synapsis	gi|31543672|ref|NP_789800.1|/0/synaptonemal complex protein SC65 precursor [Mus musculus]
140492	3423.94	1.88	3.996666667	1.088064591	Up	0.650880063	Kcnn2	potassium intermediate/small conductance calcium-activated channel, subfamily N, member 2	K04943|1|0.0|907|mmu:140492|potassium intermediate/small conductance calcium-activated channel subfamily N member 2	GO:0031224//intrinsic component of membrane;GO:0030425//dendrite;GO:0044297//cell body;GO:0031674//I band;GO:0042383//sarcolemma;GO:0005783//endoplasmic reticulum	GO:0015269//calcium-activated potassium channel activity;GO:0042802//identical protein binding;GO:0042805//actinin binding;GO:0046983//protein dimerization activity	GO:0034765//regulation of ion transmembrane transport;GO:0048167//regulation of synaptic plasticity;GO:0030001//metal ion transport	gi|921274049|ref|NP_001299834.1|/0/small conductance calcium-activated potassium channel protein 2 isoform SK2-L [Mus musculus]
667780	1293	0.01	0.983333333	6.619608644	Up	0.650626199	Gm13871	predicted gene 13871	-	-	-	-	-
319477	2139	17.74333333	25.16	0.503854857	Up	0.65051337	6030419C18Rik	RIKEN cDNA 6030419C18 gene	-	-	-	-	gi|148694006|gb|EDL25953.1|/2.48229e-143/RIKEN cDNA 6030419C18, partial [Mus musculus]
67464	3084	68.89333333	92.63	0.427115131	Up	0.650334725	Entpd4	ectonucleoside triphosphate diphosphohydrolase 4	K12305|1|0.0|1169|mmu:67464|ectonucleoside triphosphate diphosphohydrolase 4 [EC:3.6.1.6]	GO:0031228//intrinsic component of Golgi membrane	GO:0017110//nucleoside-diphosphatase activity	-	gi|18093090|ref|NP_080450.1|/0/ectonucleoside triphosphate diphosphohydrolase 4 [Mus musculus]
320027	3117	1.74	3.796666667	1.125646035	Up	0.649996239	Fstl4	follistatin-like 4	K19511|1|4e-16|90.1|tca:656984|peroxidase [EC:1.11.1.7];K17341|3|1e-15|88.6|sko:102806401|hemicentin	-	GO:0043169//cation binding	-	gi|148701660|gb|EDL33607.1|/0/follistatin-like 4, isoform CRA_b, partial [Mus musculus]
22040	1069.92	15.73666667	22.42	0.510656296	Up	0.649826996	Trex1	three prime repair exonuclease 1	K10790|1|1e-133|478|mmu:22040|three prime repair exonuclease 1 [EC:3.1.11.2]	-	-	-	-
20266	1568	17.62666667	24.89333333	0.497999751	Up	0.649375682	Scn1b	sodium channel, voltage-gated, type I, beta	K04845|1|1e-91|339|mmu:20266|voltage-gated sodium channel type I beta	GO:0044291//cell-cell contact zone;GO:0042383//sarcolemma;GO:0034703//cation channel complex;GO:0033267;GO:0005887//integral component of plasma membrane	GO:0086006//voltage-gated sodium channel activity involved in cardiac muscle cell action potential;GO:0008200//ion channel inhibitor activity;GO:0005488//binding	GO:0007411//axon guidance;GO:0002027//regulation of heart rate;GO:0006941//striated muscle contraction;GO:0007267//cell-cell signaling;GO:0010975//regulation of neuron projection development;GO:0017085//response to insecticide;GO:0086012//membrane depolarization during cardiac muscle cell action potential;GO:0060306//regulation of membrane repolarization;GO:0003254//regulation of membrane depolar…	gi|148692003|gb|EDL23950.1|/3.88574e-108/sodium channel, voltage-gated, type I, beta, isoform CRA_a, partial [Mus musculus]
66373	516	4.86	2.48	-0.970616193	Down	0.649319267	Lsm5	LSM5 homolog, U6 small nuclear RNA and mRNA degradation associated	K12624|1|3e-45|182|gja:107105738|U6 snRNA-associated Sm-like protein LSm5	-	-	-	-
20425	2074	6.403333333	3.626666667	-0.820178962	Down	0.649234646	Shmt1	serine hydroxymethyltransferase 1 (soluble)	K00600|1|0.0|939|mmu:20425|glycine hydroxymethyltransferase [EC:2.1.2.1]	GO:0043231//intracellular membrane-bounded organelle;GO:0044444//cytoplasmic part	GO:0008238//exopeptidase activity;GO:0016742//hydroxymethyl-, formyl- and related transferase activity;GO:0042802//identical protein binding;GO:0031406//carboxylic acid binding;GO:0004793//threonine aldolase activity	GO:0006578//amino-acid betaine biosynthetic process;GO:0006144//purine nucleobase metabolic process;GO:0006766//vitamin metabolic process;GO:0051260//protein homooligomerization;GO:0006730//one-carbon metabolic process;GO:0006545//glycine biosynthetic process;GO:0006563//L-serine metabolic process;GO:0006760//folic acid-containing compound metabolic process	gi|67846103|ref|NP_033197.2|/0/serine hydroxymethyltransferase, cytosolic [Mus musculus]
21356	2747.8	35.59666667	48.68	0.451587017	Up	0.649206439	Tapbp	TAP binding protein	K08058|1|0.0|749|mmu:21356|TAP binding protein (tapasin)	GO:0042824//MHC class I peptide loading complex;GO:0042824//MHC class I peptide loading complex	GO:0046977;GO:0046977	GO:0002396;GO:0042590//antigen processing and presentation of exogenous peptide antigen via MHC class I;GO:0006950//response to stress;GO:0002396;GO:0042590//antigen processing and presentation of exogenous peptide antigen via MHC class I;GO:0006950//response to stress	gi|148678278|gb|EDL10225.1|/0/TAP binding protein, isoform CRA_a, partial [Mus musculus]
68695	860	13.91666667	9.323333333	-0.577895944	Down	0.649178232	Hddc3	HD domain containing 3	K01139|1|4e-76|286|mmu:68695|guanosine-3',5'-bis(diphosphate) 3'-pyrophosphohydrolase [EC:3.1.7.2]	-	GO:0016794;GO:0043169//cation binding	-	gi|21312092|ref|NP_081088.1|/2.93447e-75/guanosine-3',5'-bis(diphosphate) 3'-pyrophosphohydrolase MESH1 [Mus musculus]
21828	3202	1.953333333	4.08	1.062630988	Up	0.648886758	Thbs4	thrombospondin 4	K04659|1|0.0|1796|mmu:21828|thrombospondin 2/3/4/5	GO:0005578//proteinaceous extracellular matrix;GO:0045202//synapse	GO:0005102//receptor binding;GO:0043236//laminin binding;GO:0046872//metal ion binding;GO:0005539//glycosaminoglycan binding	GO:0001934//positive regulation of protein phosphorylation;GO:0002690//positive regulation of leukocyte chemotaxis;GO:0090136//epithelial cell-cell adhesion;GO:0031175//neuron projection development;GO:0051259//protein oligomerization;GO:0014812//muscle cell migration	gi|6755781|ref|NP_035712.1|/0/thrombospondin-4 precursor [Mus musculus]
100217469	60	4.193333333	2.04	-1.039528364	Down	0.64846365	Snord91a	small nucleolar RNA, C/D box 91A	-	-	-	-	-
19242	2021	0.326666667	1.713333333	2.390914705	Up	0.648115762	Ptn	pleiotrophin	K16642|1|5e-70|226|ecb:100064880|pleiotrophin	GO:0031012//extracellular matrix;GO:0043231//intracellular membrane-bounded organelle	GO:0005539//glycosaminoglycan binding;GO:0005102//receptor binding	GO:0048522;GO:0001503//ossification;GO:0007611//learning or memory	gi|953851560|ref|XP_014594832.1|/4.26946e-69/PREDICTED: pleiotrophin, partial [Equus caballus]
75731	1467	8.783333333	13.20666667	0.588425918	Up	0.647720862	Idnk	idnK gluconokinase homolog (E. coli)	K00851|1|5e-92|340|mmu:75731|gluconokinase [EC:2.7.1.12]	GO:0044424;GO:0044424	GO:0016301//kinase activity;GO:0032550;GO:0016301//kinase activity;GO:0032550	GO:0019521//D-gluconate metabolic process;GO:0006796//phosphate-containing compound metabolic process;GO:0019521//D-gluconate metabolic process;GO:0006796//phosphate-containing compound metabolic process	gi|114205442|ref|NP_932121.2|/2.00205e-76/probable gluconokinase isoform a [Mus musculus]
68255	1251	1.16	2.983333333	1.362800376	Up	0.647325962	Tmem86b	transmembrane protein 86B	K18575|1|6e-130|466|mmu:68255|alkenylglycerophosphocholine/alkenylglycerophosphoethanolamine hydrolase [EC:3.3.2.2 3.3.2.5]	GO:0005737//cytoplasm;GO:0031224//intrinsic component of membrane	GO:0016803	GO:0018904	gi|148699300|gb|EDL31247.1|/8.14995e-148/transmembrane protein 86B, partial [Mus musculus]
100316776	86	0.96	0.01	-6.584962501	Down	0.647015683	Mir1954	microRNA 1954	-	-	-	-	-
627914	4538	0.96	0.01	-6.584962501	Down	0.647015683	Gm14430	predicted gene 14430	K09228|1|0.0|1094|mmu:100043915|KRAB domain-containing zinc finger protein	-	-	-	gi|150246529|ref|NP_001092819.1|/0/KRAB box and zinc finger, C2H2 type domain containing [Mus musculus]
208266	5694	13.51666667	9.046666667	-0.579281194	Down	0.64688405	Dot1l	DOT1-like, histone H3 methyltransferase (S. cerevisiae)	K11427|1|0.0|2615|mmu:208266|histone-lysine N-methyltransferase, H3 lysine-79 specific [EC:2.1.1.43]	-	GO:0016279//protein-lysine N-methyltransferase activity	GO:0016571//histone methylation;GO:0051101//regulation of DNA binding;GO:0007259//JAK-STAT cascade	gi|148699559|gb|EDL31506.1|/0/DOT1-like, histone H3 methyltransferase (S. cerevisiae), isoform CRA_c, partial [Mus musculus]
20194	650	74.09333333	55.09	-0.427553277	Down	0.646517357	S100a10	S100 calcium binding protein A10 (calpactin)	K17274|1|2e-50|200|mmu:20194|calpactin-1 light chain	GO:0043231//intracellular membrane-bounded organelle;GO:0019898//extrinsic component of membrane	-	GO:0044093;GO:0001101//response to acid chemical	gi|6677833|ref|NP_033138.1|/1.53165e-49/protein S100-A10 [Mus musculus]
20307	517	1.016666667	2.776666667	1.449507253	Up	0.646272895	Ccl8	chemokine (C-C motif) ligand 8	K16596|1|3e-50|199|mmu:20307|C-C motif chemokine 8	GO:0044421	GO:0060229//lipase activator activity;GO:0005125//cytokine activity;GO:0005539//glycosaminoglycan binding;GO:0016301//kinase activity	GO:0016192//vesicle-mediated transport;GO:0006952//defense response;GO:0051707//response to other organism;GO:0006464//cellular protein modification process;GO:0006875//cellular metal ion homeostasis;GO:0002376//immune system process;GO:0042221//response to chemical;GO:0007154//cell communication;GO:0070838//divalent metal ion transport	gi|10946818|ref|NP_067418.1|/1.7718e-49/C-C motif chemokine 8 precursor [Mus musculus]
214531	3245	2.886666667	1.1	-1.391901	Down	0.646000226	Tmprss13	transmembrane protease, serine 13	K09643|1|0.0|880|mmu:214531|transmembrane protease serine 13	GO:0031224//intrinsic component of membrane	GO:0038024//cargo receptor activity;GO:0004175//endopeptidase activity	GO:0019538//protein metabolic process	gi|27503083|gb|AAH42878.1|/0/Tmprss13 protein, partial [Mus musculus]
100217417	118	2.973333333	1.163333333	-1.353816674	Down	0.645887397	Snora34	small nucleolar RNA, H/ACA box 34	-	-	-	-	-
100463512	334	3089.72	2338.196667	-0.402079822	Down	0.64585919	Gm20594	predicted gene, 20594	-	-	-	-	gi|299758462|ref|NP_001177661.1|/2.88622e-13/Mtrnr2-like [Mus musculus]
76282	1809	25.29333333	18.01666667	-0.489425061	Down	0.645370266	Gpt	glutamic pyruvic transaminase, soluble	K00814|1|0.0|975|mmu:76282|alanine transaminase [EC:2.6.1.2]	-	-	-	-
15018	1416.01	7.69	11.75333333	0.612014471	Up	0.645323254	H2-Q7	histocompatibility 2, Q region locus 7	K06751|1|7e-108|392|mmu:15018|major histocompatibility complex, class I	GO:0031224//intrinsic component of membrane;GO:0042611;GO:0009986//cell surface;GO:0009986//cell surface;GO:0031224//intrinsic component of membrane;GO:0042611;GO:0009986//cell surface;GO:0031224//intrinsic component of membrane;GO:0042611	GO:0005515//protein binding;GO:0003823//antigen binding;GO:0003823//antigen binding;GO:0003823//antigen binding	GO:0002484;GO:0001819//positive regulation of cytokine production;GO:0002664//regulation of T cell tolerance induction;GO:0002252;GO:0009581;GO:0002428;GO:0002252;GO:0001819//positive regulation of cytokine production;GO:0002428;GO:0002252;GO:0001819//positive regulation of cytokine production;GO:0002428	gi|53872|emb|CAA28977.1|/2.93485e-177/unnamed protein product [Mus musculus]
74309	3640.15	12.53666667	18.13666667	0.532755522	Up	0.645257437	Osbp2	oxysterol binding protein 2	K20462|1|0.0|1090|mmu:74309|oxysterol-binding protein 2	-	GO:0032934//sterol binding;GO:0032934//sterol binding	GO:0051234//establishment of localization;GO:0010876//lipid localization;GO:0051234//establishment of localization;GO:0010876//lipid localization	gi|61744458|ref|NP_690031.2|/0/oxysterol-binding protein 2 isoform 1 [Mus musculus]
14230	2619	10.12333333	14.97333333	0.564711019	Up	0.645191621	Fkbp10	FK506 binding protein 10	K09575|1|0.0|1151|mmu:14230|FK506-binding protein 9/10 [EC:5.2.1.8]	-	-	-	gi|254939534|ref|NP_034351.2|/0/peptidyl-prolyl cis-trans isomerase FKBP10 isoform 1 precursor [Mus musculus]
387153	90	0.95	0.01	-6.569855608	Down	0.644956561	Mir135a-1	microRNA 135a-1	-	-	-	-	-
100217451	129	0.516666667	2.033333333	1.976541027	Up	0.644881342	Snora7a	small nucleolar RNA, H/ACA box 7A	K02912|1|2e-11|69.7|phd:102318579|large subunit ribosomal protein L32e	-	-	-	gi|556719835|ref|XP_005955798.1|/1.7448e-10/PREDICTED: 60S ribosomal protein L32 isoform X1 [Pantholops hodgsonii]
333182	521	4.066666667	1.973333333	-1.043212067	Down	0.644185565	Cox6b2	cytochrome c oxidase subunit VIb polypeptide 2	K02267|1|4e-36|132|mmu:333182|cytochrome c oxidase subunit 6b	GO:0005743//mitochondrial inner membrane;GO:0005743//mitochondrial inner membrane;GO:0005743//mitochondrial inner membrane	GO:0015002//heme-copper terminal oxidase activity;GO:0015002//heme-copper terminal oxidase activity;GO:0015002//heme-copper terminal oxidase activity	GO:0044710;GO:0044710;GO:0044710	gi|577861048|ref|NP_001276778.1|/7.7868e-48/cytochrome c oxidase subunit 6B2 isoform 2 [Mus musculus]
77976	5032	8.666666667	5.366666667	-0.691450935	Down	0.644016323	Nuak1	NUAK family, SNF1-like kinase, 1	K08800|1|0.0|1160|mmu:77976|NUAK family, SNF1-like kinase [EC:2.7.11.1]	GO:0043231//intracellular membrane-bounded organelle	GO:0043169//cation binding;GO:0032550;GO:0004672//protein kinase activity;GO:0005515//protein binding	GO:0043666//regulation of phosphoprotein phosphatase activity;GO:0006464//cellular protein modification process;GO:0007155//cell adhesion;GO:0080135//regulation of cellular response to stress;GO:0008283//cell proliferation	gi|148689452|gb|EDL21399.1|/0/ZNUAK family, SNF1-like kinase, 1, partial [Mus musculus]
105501	2470.69	30.30333333	41.32	0.447363757	Up	0.643818872	Abhd4	abhydrolase domain containing 4	K13698|1|0.0|739|mmu:105501|abhydrolase domain-containing protein 4	-	GO:0003824//catalytic activity	GO:0006629//lipid metabolic process	gi|326937491|ref|NP_598837.2|/0/protein ABHD4 isoform 1 [Mus musculus]
14667	4257	8.34	12.55333333	0.58995121	Up	0.64337696	Gm2a	GM2 ganglioside activator protein	K12383|1|1e-93|348|mmu:14667|ganglioside GM2 activator	GO:0044448;GO:0000323//lytic vacuole;GO:0031981//nuclear lumen;GO:0005887//integral component of plasma membrane	GO:0004563//beta-N-acetylhexosaminidase activity;GO:0005488//binding;GO:0022892//substrate-specific transporter activity;GO:0060229//lipase activator activity	GO:0050905//neuromuscular process;GO:0001573//ganglioside metabolic process;GO:0010876//lipid localization;GO:0044708//single-organism behavior;GO:0009311//oligosaccharide metabolic process;GO:0043085//positive regulation of catalytic activity	gi|6806917|ref|NP_034429.1|/8.90737e-93/ganglioside GM2 activator precursor [Mus musculus]
208076	3528.99	4.193333333	7.096666667	0.759044028	Up	0.643254729	Pknox2	Pbx/knotted 1 homeobox 2	K16670|1|5e-60|236|pale:102886688|homeobox protein Meis2;K16672|4|1e-58|231|nvi:100117144|homeobox protein homothorax	GO:0043231//intracellular membrane-bounded organelle;GO:0005856//cytoskeleton;GO:0043231//intracellular membrane-bounded organelle;GO:0005856//cytoskeleton	GO:0001071//nucleic acid binding transcription factor activity;GO:0003677//DNA binding;GO:0003779//actin binding;GO:0001071//nucleic acid binding transcription factor activity;GO:0003677//DNA binding;GO:0003779//actin binding	GO:0006366//transcription from RNA polymerase II promoter;GO:0006366//transcription from RNA polymerase II promoter	gi|71067110|ref|NP_683752.2|/0/homeobox protein PKNOX2 [Mus musculus]
30794	1189	24.19333333	17.21	-0.491362459	Down	0.643113694	Pdlim4	PDZ and LIM domain 4	K19867|1|1e-23|113|tca:658986|LIM domain-binding protein 3	-	GO:0046914//transition metal ion binding;GO:0008092//cytoskeletal protein binding	GO:0007010//cytoskeleton organization	gi|251823786|ref|NP_062290.2|/0/PDZ and LIM domain protein 4 [Mus musculus]
20971	2460	7.97	12.06	0.597578278	Up	0.643085486	Sdc4	syndecan 4	K16338|1|1e-79|300|mmu:20971|syndecan 4	-	-	-	-
100628611	88	0.01	0.936666667	6.549463819	Up	0.64278461	Mir5107	microRNA 5107	-	-	-	-	-
100302592	87	0.94	0.01	-6.554588852	Down	0.64278461	Snord14a	small nucleolar RNA, C/D box 14A	-	-	-	-	-
102466206	88	0.01	0.936666667	6.549463819	Up	0.64278461	Mir6903	microRNA 6903	-	-	-	-	-
22433	2264	24.31333333	33.48333333	0.461695459	Up	0.641938396	Xbp1	X-box binding protein 1	K09027|1|4e-149|348|ngi:103734968|X box-binding protein 1	GO:0043231//intracellular membrane-bounded organelle;GO:0031981//nuclear lumen	GO:0001071//nucleic acid binding transcription factor activity;GO:0003677//DNA binding;GO:0001071//nucleic acid binding transcription factor activity;GO:0003677//DNA binding	GO:0006351//transcription, DNA-templated;GO:0042221//response to chemical;GO:0006984//ER-nucleus signaling pathway;GO:0031016//pancreas development;GO:0002070//epithelial cell maturation;GO:0009967//positive regulation of signal transduction;GO:0009628//response to abiotic stimulus;GO:0001820//serotonin secretion;GO:0006351//transcription, DNA-templated;GO:0031016//pancreas development;GO:0002070…	gi|411147451|ref|NP_001258659.1|/4.03315e-168/X-box-binding protein 1 isoform XBP1(S) [Mus musculus]
17929	5334.16	329.76	249.5866667	-0.401875545	Down	0.641816165	Myom1	myomesin 1	K12567|1|5e-64|249|sko:102801020|titin [EC:2.7.11.1]	GO:0016459//myosin complex;GO:0031672//A band;GO:0016459//myosin complex;GO:0031672//A band	-	GO:0003012//muscle system process;GO:0003012//muscle system process	gi|145279175|ref|NP_034997.2|/0/myomesin-1 isoform 1 [Mus musculus]
272381	2753	9.246666667	13.7	0.567170606	Up	0.64100756	Lrrc4b	leucine rich repeat containing 4B	K16360|1|0.0|1086|mmu:272381|netrin-G3 ligand	GO:0016020//membrane;GO:0045202//synapse	GO:0005515//protein binding	GO:0007416//synapse assembly	gi|38016190|ref|NP_937893.1|/0/leucine-rich repeat-containing protein 4B precursor [Mus musculus]
27212	87	0.01	0.93	6.539158811	Up	0.640847719	Snord35b	small nucleolar RNA, C/D box 35B	-	-	-	-	-
56219	4129	11.22	7.37	-0.606336152	Down	0.640349393	Extl1	exostoses (multiple)-like 1	K02368|1|0.0|1326|mmu:56219|alpha-1,4-N-acetylglucosaminyltransferase EXTL1 [EC:2.4.1.224]	GO:0005789//endoplasmic reticulum membrane;GO:0031224//intrinsic component of membrane	GO:0008375//acetylglucosaminyltransferase activity	-	gi|172072650|ref|NP_062524.2|/0/exostosin-like 1 [Mus musculus]
81907	3692	0.853333333	2.49	1.544964433	Up	0.639672421	Tmem108	transmembrane protein 108	-	GO:0031224//intrinsic component of membrane	-	-	gi|30519983|ref|NP_848753.1|/0/transmembrane protein 108 precursor [Mus musculus]
14114	3359	31.99	43.30333333	0.43685709	Up	0.639446764	Fbln1	fibulin 1	K17307|1|0.0|1482|mmu:14114|fibulin 1/2	GO:0005578//proteinaceous extracellular matrix	GO:0008047//enzyme activator activity;GO:0005488//binding	GO:0043062//extracellular structure organization;GO:0051345//positive regulation of hydrolase activity	gi|168693628|ref|NP_034310.2|/0/fibulin-1 precursor [Mus musculus]
15040	1317	31.38333333	42.68333333	0.443674253	Up	0.639409154	H2-T23	histocompatibility 2, T region locus 23	K06751|1|0.0|708|mmu:15040|major histocompatibility complex, class I	GO:0031224//intrinsic component of membrane;GO:0042611	-	GO:0002488;GO:0043583//ear development	gi|6754148|ref|NP_034528.1|/0/H-2 class I histocompatibility antigen, D-37 alpha chain precursor [Mus musculus]
21393	948	1524.663333	2003.956667	0.394360601	Up	0.639108278	Tcap	titin-cap	K19879|1|6e-92|339|mmu:21393|telethonin	GO:0031674//I band	GO:0005198//structural molecule activity;GO:0008092//cytoskeletal protein binding;GO:0019904//protein domain specific binding	GO:0003007//heart morphogenesis;GO:0006941//striated muscle contraction;GO:0014897;GO:0035994//response to muscle stretch;GO:0014866//skeletal myofibril assembly;GO:0048738//cardiac muscle tissue development;GO:0007015//actin filament organization;GO:0009952//anterior/posterior pattern specification;GO:0003299	gi|124248560|ref|NP_035670.2|/4.56034e-91/telethonin [Mus musculus]
100885844	89	0.92	0.01	-6.523561956	Down	0.638779194	Mir5709	microRNA 5709	-	-	-	-	-
102466256	139	0.01	0.916666667	6.518325308	Up	0.638779194	Mir8102	microRNA 8102	-	-	-	-	-
665622	459	2.873333333	5.27	0.875077593	Up	0.638769792	Hist1h2br	histone cluster 1 H2br	K11252|1|4e-45|181|cge:100761268|histone H2B	GO:0000785//chromatin;GO:0043231//intracellular membrane-bounded organelle	GO:0003676//nucleic acid binding;GO:0046983//protein dimerization activity	GO:0034728//nucleosome organization	gi|160420310|ref|NP_001091448.2|/1.63672e-46/H2b histone family, member A isoform 1 [Mus musculus]
665596	459	2.873333333	5.27	0.875077593	Up	0.638769792	Hist1h2bq	histone cluster 1, H2bq	K11252|1|4e-45|181|cge:100761268|histone H2B	GO:0000785//chromatin;GO:0043231//intracellular membrane-bounded organelle	GO:0003676//nucleic acid binding;GO:0046983//protein dimerization activity	GO:0034728//nucleosome organization	gi|344238174|gb|EGV94277.1|/3.06937e-44/histone H2B type 1 [Cricetulus griseus]
57278	2407	151.44	200.3833333	0.404016203	Up	0.638675768	Bcam	basal cell adhesion molecule	K06578|1|0.0|1130|mmu:57278|Lutheran blood group glycoprotein	GO:0016021//integral component of membrane;GO:0044464	GO:0004872//receptor activity;GO:0005515//protein binding	GO:0031589//cell-substrate adhesion	gi|13435987|gb|AAH04826.1|/0/Bcam protein [Mus musculus]
474160	830	3.146666667	5.633333333	0.840164482	Up	0.638045808	Platr17	pluripotency associated transcript 17	K10591|1|4e-06|54.3|cge:100755507|E3 ubiquitin-protein ligase NEDD4 [EC:2.3.2.26]	-	-	-	gi|148701441|gb|EDL33388.1|/2.3519e-18/mCG1045525, partial [Mus musculus]
223658	5263.95	12.27333333	8.23	-0.57656279	Down	0.638045808	Mroh1	maestro heat-like repeat family member 1	-	-	-	-	gi|148697618|gb|EDL29565.1|/0/mCG134445, isoform CRA_b, partial [Mus musculus]
14190	3769	6.463333333	10.01	0.631091671	Up	0.637378239	Fgl2	fibrinogen-like protein 2	K10104|1|4e-55|219|nve:NEMVE_v1g90597|ficolin;K05466|3|1e-50|204|bacu:103002510|angiopoietin 2	-	GO:0016787//hydrolase activity	GO:0008219//cell death	gi|31542814|ref|NP_032039.2|/0/fibroleukin precursor [Mus musculus]
15482	2415	5.256666667	2.873333333	-0.871422886	Down	0.636983339	Hspa1l	heat shock protein 1-like	K03283|1|0.0|1140|mmu:15482|heat shock 70kDa protein 1/8	GO:0043234//protein complex;GO:0044429	GO:0032550	GO:0050896//response to stimulus;GO:0048869//cellular developmental process;GO:0035036//sperm-egg recognition;GO:0048232//male gamete generation	gi|3461869|dbj|BAA32522.1|/0/spermatid-specific heat shock protein 70 [Mus musculus]
93713	4540	0.433333333	1.82	2.070389328	Up	0.636795291	Pcdhga5	protocadherin gamma subfamily A, 5	K16495|1|0.0|1762|mmu:93713|protocadherin gamma subfamily A	GO:0031224//intrinsic component of membrane	GO:0046872//metal ion binding	GO:0016337//single organismal cell-cell adhesion	gi|18087761|ref|NP_291066.1|/0/protocadherin gamma-A5 precursor [Mus musculus]
57816	942	125.2966667	165.0066667	0.39717628	Up	0.636795291	Tesc	tescalcin	K17612|1|1e-118|428|ocu:100345622|calcineurin B homologous protein 3	GO:0016020//membrane;GO:0043231//intracellular membrane-bounded organelle;GO:0001726//ruffle	GO:0046872//metal ion binding;GO:0042802//identical protein binding;GO:0019887//protein kinase regulator activity;GO:0004857//enzyme inhibitor activity	GO:0006351//transcription, DNA-templated;GO:0031647//regulation of protein stability;GO:0030219//megakaryocyte differentiation;GO:0032526//response to retinoic acid;GO:0002763//positive regulation of myeloid leukocyte differentiation;GO:0008283//cell proliferation;GO:0030155//regulation of cell adhesion;GO:0006612//protein targeting to membrane;GO:0008406//gonad development;GO:0044092//negative r…	gi|655874715|ref|XP_008270554.1|/9.58216e-118/PREDICTED: LOW QUALITY PROTEIN: calcineurin B homologous protein 3 [Oryctolagus cuniculus]
21822	2809	2.82	5.18	0.877256935	Up	0.63671067	Tgtp1	T cell specific GTPase 1	K17072|1|3e-155|551|mmu:432555|interferon gamma inducible protein 47	-	GO:0032550	GO:0035456//response to interferon-beta	gi|148701833|gb|EDL33780.1|/0/T-cell specific GTPase, isoform CRA_a, partial [Mus musculus]
81840	5722	3.606666667	6.216666667	0.785475131	Up	0.636400391	Sorcs2	sortilin-related VPS10 domain containing receptor 2	K12388|1|3e-61|240|tru:101077962|sortilin	GO:0031224//intrinsic component of membrane	GO:0008528//G-protein coupled peptide receptor activity	GO:0007186//G-protein coupled receptor signaling pathway	gi|26006269|dbj|BAC41477.1|/0/mKIAA1329 protein [Mus musculus]
18829	868	21.45666667	29.53666667	0.461081053	Up	0.636184136	Ccl21a	chemokine (C-C motif) ligand 21A (serine)	K16062|1|9e-57|222|mmu:100504362|C-C motif chemokine 21	GO:0009986//cell surface	GO:0005125//cytokine activity	GO:0001952//regulation of cell-matrix adhesion;GO:0033627//cell adhesion mediated by integrin;GO:0031346//positive regulation of cell projection organization;GO:0043410//positive regulation of MAPK cascade;GO:0034694//response to prostaglandin;GO:0002408//myeloid dendritic cell chemotaxis;GO:0001934//positive regulation of protein phosphorylation;GO:0007254//JNK cascade;GO:0031269//pseudopodium a…	gi|14547891|ref|NP_035254.1|/6.93617e-56/C-C motif chemokine 21a precursor [Mus musculus]
212996	4196	2.546666667	4.806666667	0.916426621	Up	0.636174734	Wbscr17	Williams-Beuren syndrome chromosome region 17 homolog (human)	K00710|1|0.0|1170|mmu:212996|polypeptide N-acetylgalactosaminyltransferase [EC:2.4.1.41]	GO:0012505//endomembrane system;GO:0043231//intracellular membrane-bounded organelle;GO:0031224//intrinsic component of membrane	GO:0008376//acetylgalactosaminyltransferase activity	GO:0006464//cellular protein modification process	gi|30851362|gb|AAH52469.1|/0/Wbscr17 protein [Mus musculus]
108767	1940	67.33666667	89.54333333	0.411193719	Up	0.635309715	Pnrc1	proline-rich nuclear receptor coactivator 1	K18774|1|7e-131|470|mmu:108767|proline-rich nuclear receptor coactivator 1	-	GO:0005488//binding	GO:0006351//transcription, DNA-templated	gi|113461982|ref|NP_001028397.2|/6.2177e-130/proline-rich nuclear receptor coactivator 1 [Mus musculus]
12260	1062	66.83666667	88.94666667	0.412300757	Up	0.635272105	C1qb	complement component 1, q subcomponent, beta polypeptide	K03987|1|3e-105|384|mmu:12260|complement C1q subcomponent subunit B	GO:0005615//extracellular space	GO:0042802//identical protein binding	GO:0007417//central nervous system development;GO:0006955//immune response;GO:0043583//ear development;GO:0031960//response to corticosteroid	gi|6753220|ref|NP_033907.1|/2.52872e-104/complement C1q subcomponent subunit B precursor [Mus musculus]
67425	3774	0.356666667	1.703333333	2.255712495	Up	0.635121667	Eps8l1	EPS8-like 1	K17277|1|0.0|1291|mmu:67425|epidermal growth factor receptor kinase substrate 8	GO:0044424;GO:0044424	-	-	gi|568946480|ref|XP_006540386.1|/0/PREDICTED: epidermal growth factor receptor kinase substrate 8-like protein 1 isoform X2 [Mus musculus]
74376	8280	87.65	65.97	-0.409943986	Down	0.634867802	Myo18b	myosin XVIIIb	K10362|1|0.0|4354|mmu:74376|myosin XVIII	GO:0005737//cytoplasm;GO:0016459//myosin complex;GO:0031981//nuclear lumen	GO:0005488//binding	-	gi|291327510|ref|NP_083177.2|/0/unconventional myosin-XVIIIb [Mus musculus]
16362	2148.4	11.50333333	16.53333333	0.523325647	Up	0.634350671	Irf1	interferon regulatory factor 1	K09444|1|0.0|641|mmu:16362|interferon regulatory factor 1	GO:0043231//intracellular membrane-bounded organelle;GO:0043231//intracellular membrane-bounded organelle;GO:0043231//intracellular membrane-bounded organelle	GO:0001071//nucleic acid binding transcription factor activity;GO:0000977//RNA polymerase II regulatory region sequence-specific DNA binding;GO:0001071//nucleic acid binding transcription factor activity;GO:0000977//RNA polymerase II regulatory region sequence-specific DNA binding;GO:0001071//nucleic acid binding transcription factor activity;GO:0000977//RNA polymerase II regulatory region sequen…	GO:0042090;GO:0001779//natural killer cell differentiation;GO:0035456//response to interferon-beta;GO:0042508//tyrosine phosphorylation of Stat1 protein;GO:0070555//response to interleukin-1;GO:0043434//response to peptide hormone;GO:0045066//regulatory T cell differentiation;GO:0032481//positive regulation of type I interferon production;GO:0009612//response to mechanical stimulus;GO:0045064//T-…	gi|6680467|ref|NP_032416.1|/0/interferon regulatory factor 1 isoform a [Mus musculus]
100316690	90	0.903333333	0.01	-6.497186541	Down	0.634219038	Mir1932	microRNA 1932	-	-	-	-	-
102466836	82	0.01	0.9	6.491853096	Up	0.634219038	Mir7578	microRNA 7578	-	-	-	-	-
22259	1816.47	10.51	15.18666667	0.531042577	Up	0.632752266	Nr1h3	nuclear receptor subfamily 1, group H, member 3	K08536|1|0.0|845|mmu:22259|liver X receptor alpha	GO:0043231//intracellular membrane-bounded organelle;GO:0000785//chromatin;GO:0043231//intracellular membrane-bounded organelle;GO:0000785//chromatin	GO:0042974//retinoic acid receptor binding;GO:0044212//transcription regulatory region DNA binding;GO:0038023//signaling receptor activity;GO:0046914//transition metal ion binding;GO:0046983//protein dimerization activity;GO:0000981//RNA polymerase II transcription factor activity, sequence-specific DNA binding;GO:0042974//retinoic acid receptor binding;GO:0044212//transcription regulatory region…	GO:0006633//fatty acid biosynthetic process;GO:0006954//inflammatory response;GO:0031325//positive regulation of cellular metabolic process;GO:0010557//positive regulation of macromolecule biosynthetic process;GO:0032846;GO:0007169//transmembrane receptor protein tyrosine kinase signaling pathway;GO:0055092//sterol homeostasis;GO:0055090//acylglycerol homeostasis;GO:0002695//negative regulation o…	gi|148695599|gb|EDL27546.1|/0/nuclear receptor subfamily 1, group H, member 3, isoform CRA_c, partial [Mus musculus]
100217461	94	0.886666667	0.01	-6.470319935	Down	0.632141111	Snord89	small nucleolar RNA, C/D box 89	-	-	-	-	-
18175	5375.82	198.7033333	151.9633333	-0.386892811	Down	0.631943661	Nrap	nebulin-related anchoring protein	K18267|1|0.0|1160|bom:102265134|nebulin	-	-	-	gi|569006540|ref|XP_006526809.1|/0/PREDICTED: nebulin-related-anchoring protein isoform X2 [Mus musculus]
224405	2035	7.806666667	4.836666667	-0.690693556	Down	0.631915454	Cyyr1	cysteine and tyrosine-rich protein 1	-	-	-	-	gi|74190182|dbj|BAE37209.1|/7.20318e-68/unnamed protein product [Mus musculus]
242608	3205.84	6.156666667	9.51	0.627295881	Up	0.631520554	Podn	podocan	K08119|1|2e-43|180|cin:100178772|extracellular matrix protein 2	GO:0044421;GO:0031012//extracellular matrix;GO:0044424;GO:0044421;GO:0031012//extracellular matrix;GO:0044424;GO:0044421;GO:0031012//extracellular matrix;GO:0044424	-	GO:0016477//cell migration;GO:0008283//cell proliferation;GO:0016477//cell migration;GO:0008283//cell proliferation;GO:0016477//cell migration;GO:0008283//cell proliferation	gi|32526861|ref|NP_766462.2|/0/podocan precursor [Mus musculus]
56744	615	7.506666667	11.25333333	0.584108077	Up	0.631172665	Pf4	platelet factor 4	K05407|1|3e-41|170|mmu:56744|platelet factor 4	GO:0032991//macromolecular complex;GO:0031091//platelet alpha granule;GO:0044421	GO:0005125//cytokine activity;GO:0005539//glycosaminoglycan binding	GO:0001525//angiogenesis;GO:0019835//cytolysis;GO:0007166//cell surface receptor signaling pathway;GO:0042221//response to chemical;GO:0007599//hemostasis;GO:0010742//macrophage derived foam cell differentiation;GO:0010467//gene expression;GO:0030219//megakaryocyte differentiation;GO:0010558;GO:0002763//positive regulation of myeloid leukocyte differentiation;GO:0006915//apoptotic process;GO:0050…	gi|9910486|ref|NP_064316.1|/1.94484e-40/platelet factor 4 precursor [Mus musculus]
72088	2591.38	3.44	1.6	-1.10433666	Down	0.630411072	Ush1c	Usher syndrome 1C	K16175|1|1e-13|80.9|nve:NEMVE_v1g10117|protein scribble	GO:0043232;GO:0005902//microvillus;GO:0031513//nonmotile primary cilium;GO:0016020//membrane;GO:0043232;GO:0005902//microvillus;GO:0031513//nonmotile primary cilium;GO:0016020//membrane;GO:0043232;GO:0005902//microvillus;GO:0031513//nonmotile primary cilium;GO:0016020//membrane;GO:0043232;GO:0044444//cytoplasmic part;GO:0005902//microvillus;GO:0031513//nonmotile primary cilium;GO:0016020//membrane	GO:0005488//binding;GO:0005488//binding;GO:0005488//binding;GO:0005488//binding	GO:0050905//neuromuscular process;GO:0042471//ear morphogenesis;GO:0050954//sensory perception of mechanical stimulus;GO:0060113//inner ear receptor cell differentiation;GO:0051017//actin filament bundle assembly;GO:0007601//visual perception;GO:0050905//neuromuscular process;GO:0042471//ear morphogenesis;GO:0050954//sensory perception of mechanical stimulus;GO:0060113//inner ear receptor cell di…	gi|148690976|gb|EDL22923.1|/0/Usher syndrome 1C homolog (human), isoform CRA_c, partial [Mus musculus]
69408	1026	9.336666667	6.033333333	-0.629952286	Down	0.629931551	Dnajc17	DnaJ heat shock protein family (Hsp40) member C17	K09537|1|3e-130|467|mmu:69408|DnaJ homolog subfamily C member 17	-	-	-	-
56431	1918	68.59666667	90.33666667	0.397173208	Up	0.629508443	Dstn	destrin	K10363|1|2e-90|335|mmu:56431|destrin (actin-depolymerizing factor)	GO:0015629//actin cytoskeleton	GO:0008092//cytoskeletal protein binding	GO:0030042//actin filament depolymerization	gi|9790219|ref|NP_062745.1|/1.80071e-89/destrin [Mus musculus]
94214	3931	13.09	8.91	-0.55496776	Down	0.629461431	Spock2	sparc/osteonectin, cwcv and kazal-like domains proteoglycan 2	K08136|1|0.0|768|mmu:94214|sparc/osteonectin, cwcv and kazal-like domains proteoglycan (testican)	GO:0031012//extracellular matrix	GO:0046872//metal ion binding;GO:0097367//carbohydrate derivative binding	GO:0018149//peptide cross-linking;GO:0043062//extracellular structure organization;GO:0007399//nervous system development;GO:0030154//cell differentiation;GO:0007154//cell communication;GO:0010810//regulation of cell-substrate adhesion	gi|16506279|ref|NP_443720.1|/0/testican-2 precursor [Mus musculus]
19376	1537.42	4.26	7.006666667	0.717874833	Up	0.62937681	Rab34	RAB34, member RAS oncogene family	K07921|1|9e-146|519|mmu:19376|Ras-related protein Rab-34	GO:0030666//endocytic vesicle membrane;GO:0031252//cell leading edge;GO:0005768//endosome;GO:0030666//endocytic vesicle membrane;GO:0031252//cell leading edge;GO:0005768//endosome	GO:0032550;GO:0017111//nucleoside-triphosphatase activity;GO:0017076//purine nucleotide binding;GO:0032550;GO:0017111//nucleoside-triphosphatase activity;GO:0017076//purine nucleotide binding	GO:0006906//vesicle fusion;GO:0045184//establishment of protein localization;GO:0009154//purine ribonucleotide catabolic process;GO:0035556//intracellular signal transduction;GO:0006906//vesicle fusion;GO:0045184//establishment of protein localization;GO:0009154//purine ribonucleotide catabolic process;GO:0035556//intracellular signal transduction	gi|74227833|dbj|BAE35734.1|/3.9331e-163/unnamed protein product [Mus musculus]
751546	95	0.87	0.01	-6.442943496	Down	0.627891233	Mir374b	microRNA 374b	-	-	-	-	-
16598	1816	59.34666667	78.34666667	0.400704895	Up	0.627251871	Klf2	Kruppel-like factor 2 (lung)	K17845|1|8e-140|499|mmu:16598|krueppel-like factor 2	GO:0005622//intracellular	GO:0001071//nucleic acid binding transcription factor activity;GO:0003677//DNA binding	GO:0048469//cell maturation;GO:0040007//growth;GO:0034614//cellular response to reactive oxygen species;GO:0071417//cellular response to organonitrogen compound;GO:0001818//negative regulation of cytokine production;GO:0010604;GO:0043618//regulation of transcription from RNA polymerase II promoter in response to stress;GO:0043009//chordate embryonic development;GO:0034616//response to laminar flu…	gi|1049020|gb|AAA86728.1|/6.75638e-139/Kruppel-like factor LKLF [Mus musculus]
216616	2036	3.576666667	1.723333333	-1.05341389	Down	0.626480876	Efemp1	epidermal growth factor-containing fibulin-like extracellular matrix protein 1	K18262|1|0.0|984|mmu:216616|EGF-containing fibulin-like extracellular matrix protein 1	GO:0031012//extracellular matrix;GO:0044421	GO:0046872//metal ion binding;GO:0070851//growth factor receptor binding;GO:0004714//transmembrane receptor protein tyrosine kinase activity	GO:0006468//protein phosphorylation;GO:0002062//chondrocyte differentiation;GO:0050953//sensory perception of light stimulus;GO:0038127//ERBB signaling pathway;GO:0006351//transcription, DNA-templated	gi|164607147|ref|NP_666127.2|/0/EGF-containing fibulin-like extracellular matrix protein 1 precursor [Mus musculus]
234779	4314	5.333333333	3.016666667	-0.822082208	Down	0.626264621	Plcg2	phospholipase C, gamma 2	K05859|1|0.0|2536|mmu:234779|phosphatidylinositol phospholipase C, gamma-2 [EC:3.1.4.11]	-	-	-	-
546546	2051	6.596666667	10.01666667	0.602593379	Up	0.625926135	Serpina3h	serine (or cysteine) peptidase inhibitor, clade A, member 3H	K04525|1|1e-160|458|rno:299279|serpin peptidase inhibitor, clade A	-	-	-	-
66425	1575	170.95	221.8333333	0.375901743	Up	0.625625259	Pcp4l1	Purkinje cell protein 4-like 1	-	-	-	-	gi|12833000|dbj|BAB22346.1|/5.38039e-49/unnamed protein product [Mus musculus]
106014	2625.24	3.203333333	5.56	0.795510953	Up	0.625061115	Fam19a5	family with sequence similarity 19, member A5	-	GO:0031224//intrinsic component of membrane;GO:0031224//intrinsic component of membrane	-	-	gi|913498976|ref|XP_013204340.1|/4.00535e-109/PREDICTED: protein FAM19A5 isoform X1 [Microtus ochrogaster]
20249	4844	5.026666667	2.793333333	-0.84761428	Down	0.625014104	Scd1	stearoyl-Coenzyme A desaturase 1	K00507|1|0.0|689|mmu:20249|stearoyl-CoA desaturase (Delta-9 desaturase) [EC:1.14.19.1]	GO:0031227//intrinsic component of endoplasmic reticulum membrane	GO:0046914//transition metal ion binding;GO:0016215//acyl-CoA desaturase activity	GO:0010872//regulation of cholesterol esterification;GO:0042742//defense response to bacterium;GO:0045444//fat cell differentiation;GO:0006631//fatty acid metabolic process;GO:0008366//axon ensheathment;GO:0044126	gi|31543675|ref|NP_033153.2|/0/acyl-CoA desaturase 1 [Mus musculus]
246049	2431	14.16666667	19.75666667	0.479839216	Up	0.624374741	Slc36a2	solute carrier family 36 (proton/amino acid symporter), member 2	K14209|1|0.0|882|mmu:246049|solute carrier family 36 (proton-coupled amino acid transporter)	GO:0031224//intrinsic component of membrane;GO:0044424	GO:0015179//L-amino acid transmembrane transporter activity;GO:0005416//cation:amino acid symporter activity	GO:0003333//amino acid transmembrane transport;GO:0015807//L-amino acid transport;GO:0006818//hydrogen transport;GO:0006812//cation transport	gi|238624178|ref|NP_694810.2|/0/proton-coupled amino acid transporter 2 [Mus musculus]
11981	3514.23	28.92333333	38.82	0.42456629	Up	0.623406296	Atp9a	ATPase, class II, type 9A	K01530|1|0.0|1948|mmu:11981|phospholipid-translocating ATPase [EC:3.6.3.1]	GO:0031224//intrinsic component of membrane;GO:0005769//early endosome;GO:0031224//intrinsic component of membrane;GO:0005768//endosome;GO:0031224//intrinsic component of membrane;GO:0005769//early endosome	GO:0032550;GO:0046872//metal ion binding;GO:0005548//phospholipid transporter activity;GO:0008324//cation transmembrane transporter activity;GO:0032550;GO:0046872//metal ion binding;GO:0005548//phospholipid transporter activity;GO:0008324//cation transmembrane transporter activity;GO:0003824//catalytic activity;GO:0032550;GO:0046872//metal ion binding;GO:0005548//phospholipid transporter activity…	GO:0015914//phospholipid transport;GO:0006811//ion transport;GO:0006869//lipid transport;GO:0006811//ion transport;GO:0015914//phospholipid transport	gi|49902622|gb|AAH75718.1|/0/Atp9a protein, partial [Mus musculus]
78754	2341	11.1	7.453333333	-0.574601989	Down	0.623368686	Galnt15	UDP-N-acetyl-alpha-D-galactosamine:polypeptide N-acetylgalactosaminyltransferase 15	K00710|1|0.0|1179|mmu:78754|polypeptide N-acetylgalactosaminyltransferase [EC:2.4.1.41]	GO:0031224//intrinsic component of membrane;GO:0043231//intracellular membrane-bounded organelle	GO:0008376//acetylgalactosaminyltransferase activity	-	gi|148692875|gb|EDL24822.1|/0/UDP-N-acetyl-alpha-D-galactosamine:polypeptide N-acetylgalactosaminyltransferase-like 2, isoform CRA_b, partial [Mus musculus]
100271841	1986.64	4.126666667	2.13	-0.954123478	Down	0.62267291	Uckl1os	uridine-cytidine kinase 1-like 1, opposite strand	-	-	-	-	-
235611	8600	8.29	12.14	0.550324415	Up	0.622230998	Plxnb1	plexin B1	K06821|1|0.0|4042|mmu:235611|plexin B	-	-	-	gi|148689398|gb|EDL21345.1|/0/plexin B1, isoform CRA_b, partial [Mus musculus]
226830	1619	84.09	64.19	-0.389585684	Down	0.621789086	Smyd2	SET and MYND domain containing 2	K11426|1|0.0|894|mmu:226830|SET and MYND domain-containing protein	GO:0043231//intracellular membrane-bounded organelle;GO:0044444//cytoplasmic part	GO:0046914//transition metal ion binding;GO:0018024//histone-lysine N-methyltransferase activity;GO:0001099//basal RNA polymerase II transcription machinery binding	GO:0006366//transcription from RNA polymerase II promoter;GO:0016571//histone methylation;GO:0008283//cell proliferation;GO:0018022//peptidyl-lysine methylation;GO:0030330//DNA damage response, signal transduction by p53 class mediator	gi|30840984|ref|NP_081072.1|/0/N-lysine methyltransferase SMYD2 [Mus musculus]
20741	10417	37.33	27.88	-0.421104947	Down	0.621732671	Sptb	spectrin beta, erythrocytic	K06115|1|0.0|4436|mmu:20741|spectrin beta	GO:0032991//macromolecular complex;GO:0030864//cortical actin cytoskeleton;GO:0016020//membrane	GO:0003779//actin binding;GO:0046983//protein dimerization activity;GO:0005198//structural molecule activity	GO:0048534//hematopoietic or lymphoid organ development;GO:0006778//porphyrin-containing compound metabolic process;GO:0030835//negative regulation of actin filament depolymerization	gi|84490394|ref|NP_038703.3|/0/spectrin beta chain, erythrocytic [Mus musculus]
55932	2620.56	4.376666667	7.073333333	0.69255774	Up	0.621394186	Gbp3	guanylate binding protein 3	K17339|1|9e-18|95.1|loa:LOAG_04490|atlastin [EC:3.6.5.-]	-	-	-	-
15531	6088	14.23333333	9.96	-0.515055922	Down	0.621159126	Ndst1	N-deacetylase/N-sulfotransferase (heparan glucosaminyl) 1	K02576|1|0.0|1704|mmu:15531|heparan sulfate N-deacetylase/N-sulfotransferase NDST1 [EC:3.1.1.- 2.8.2.-]	GO:0031224//intrinsic component of membrane;GO:0043231//intracellular membrane-bounded organelle	GO:0034483//heparan sulfate sulfotransferase activity;GO:0016787//hydrolase activity	GO:0006952//defense response;GO:0006024//glycosaminoglycan biosynthetic process;GO:0048598//embryonic morphogenesis;GO:0007420//brain development;GO:0007169//transmembrane receptor protein tyrosine kinase signaling pathway;GO:0030166//proteoglycan biosynthetic process;GO:0035601//protein deacylation;GO:0005976//polysaccharide metabolic process	gi|42734444|ref|NP_032332.2|/0/bifunctional heparan sulfate N-deacetylase/N-sulfotransferase 1 [Mus musculus]
723896	89	0.92	2.44	1.407175382	Up	0.620895859	Mir324	microRNA 324	-	-	-	-	-
319942	2636	23.05333333	31.15333333	0.434411168	Up	0.620717214	A530016L24Rik	RIKEN cDNA A530016L24 gene	-	GO:0031224//intrinsic component of membrane	-	-	gi|28892925|ref|NP_796013.1|/4.5521e-81/nutritionally-regulated adipose and cardiac-enriched protein [Mus musculus]
67800	2251	235.2266667	304.4833333	0.372311639	Up	0.620143668	Dgat2	diacylglycerol O-acyltransferase 2	K11160|1|0.0|778|mmu:67800|diacylglycerol O-acyltransferase 2 [EC:2.3.1.20 2.3.1.75]	GO:0031227//intrinsic component of endoplasmic reticulum membrane	GO:0042802//identical protein binding;GO:0016411//acylglycerol O-acyltransferase activity	GO:0055092//sterol homeostasis;GO:0055082//cellular chemical homeostasis;GO:0055081//anion homeostasis;GO:0006641//triglyceride metabolic process;GO:0035337;GO:0010876//lipid localization;GO:0060612//adipose tissue development;GO:0019400;GO:0034201//response to oleic acid;GO:0034381//plasma lipoprotein particle clearance	gi|21739871|emb|CAD38961.1|/0/hypothetical protein [Homo sapiens]
11875	1715	6.51	9.766666667	0.585208715	Up	0.61916582	Art5	ADP-ribosyltransferase 5	K19977|1|3e-178|627|mmu:11875|ADP-ribosyltransferase 5 [EC:2.4.2.31]	-	GO:0016763//transferase activity, transferring pentosyl groups;GO:0016799//hydrolase activity, hydrolyzing N-glycosyl compounds;GO:0016763//transferase activity, transferring pentosyl groups;GO:0016799//hydrolase activity, hydrolyzing N-glycosyl compounds;GO:0016763//transferase activity, transferring pentosyl groups;GO:0016799//hydrolase activity, hydrolyzing N-glycosyl compounds	GO:0006486//protein glycosylation;GO:0006486//protein glycosylation;GO:0006486//protein glycosylation	gi|160837801|ref|NP_031517.2|/2.49955e-177/ecto-ADP-ribosyltransferase 5 precursor [Mus musculus]
213402	4865	6.37	9.62	0.594743522	Up	0.618817932	Armc2	armadillo repeat containing 2	-	-	-	-	gi|167900462|ref|NP_001030030.2|/0/armadillo repeat-containing protein 2 [Mus musculus]
17263	3914.57	2.773333333	4.94	0.832890014	Up	0.618686299	Meg3	maternally expressed 3	-	-	-	-	-
319272	2547	25.55333333	34.24333333	0.422311647	Up	0.618357215	A130077B15Rik	RIKEN cDNA A130077B15 gene	K11290|1|4e-15|76.3|rno:317165|template-activating factor I;K10517|4|2e-08|64.3|cfa:485980|zinc finger and BTB domain-containing protein 46	-	-	-	-
20905	2283	8.403333333	12.2	0.53784753	Up	0.618253789	Sts	steroid sulfatase	K01131|1|0.0|995|mmu:20905|steryl-sulfatase [EC:3.1.6.2]	GO:0031224//intrinsic component of membrane;GO:0043231//intracellular membrane-bounded organelle;GO:0031090//organelle membrane;GO:0012505//endomembrane system	GO:0043169//cation binding;GO:0008484//sulfuric ester hydrolase activity	GO:0006629//lipid metabolic process;GO:0044703;GO:0048545//response to steroid hormone;GO:0009628//response to abiotic stimulus;GO:0008544//epidermis development;GO:0044708//single-organism behavior;GO:0008283//cell proliferation	gi|6678175|ref|NP_033319.1|/0/steryl-sulfatase precursor [Mus musculus]
100303644	1909	68.81666667	52.43666667	-0.392182035	Down	0.618234984	C130080G10Rik	RIKEN cDNA C130080G10 gene	-	-	-	-	-
15015	1793	53.15	69.46333333	0.386181951	Up	0.618197375	H2-Q4	histocompatibility 2, Q region locus 4	K06751|1|0.0|654|mmu:15015|major histocompatibility complex, class I	GO:0009986//cell surface;GO:0031224//intrinsic component of membrane;GO:0042611	GO:0003823//antigen binding	GO:0002252;GO:0001819//positive regulation of cytokine production;GO:0002428	gi|219521935|ref|NP_001137161.1|/0/histocompatibility 2, Q region locus 4 precursor [Mus musculus]
102545	1158	6.133333333	9.276666667	0.596935142	Up	0.617172515	Cmtm7	CKLF-like MARVEL transmembrane domain containing 7	-	GO:0031224//intrinsic component of membrane;GO:0044421;GO:0031224//intrinsic component of membrane;GO:0044421	GO:0005102//receptor binding;GO:0005102//receptor binding	GO:0042221//response to chemical;GO:0042221//response to chemical	gi|74198935|dbj|BAE30687.1|/3.61686e-103/unnamed protein product [Mus musculus]
12257	871	13.69333333	18.97333333	0.47049948	Up	0.616486141	Tspo	translocator protein	K05770|1|1e-99|365|mmu:12257|benzodiazapine receptor	GO:0031966//mitochondrial membrane;GO:0031224//intrinsic component of membrane	GO:0030594//neurotransmitter receptor activity;GO:0005488//binding	GO:0032496//response to lipopolysaccharide;GO:0032846;GO:0033555//multicellular organismal response to stress;GO:0010243//response to organonitrogen compound;GO:0070265//necrotic cell death;GO:0001818//negative regulation of cytokine production;GO:0006816//calcium ion transport;GO:0015698//inorganic anion transport;GO:0006694//steroid biosynthetic process;GO:0006915//apoptotic process;GO:0048545/…	gi|163838662|ref|NP_033905.3|/8.65302e-99/translocator protein [Mus musculus]
240667	3923	8.27	5.356666667	-0.626551806	Down	0.616251081	Sec31b	Sec31 homolog B (S. cerevisiae)	K14005|1|0.0|2187|mmu:240667|protein transport protein SEC31	-	-	-	gi|133504851|ref|NP_001028515.1|/0/protein transport protein Sec31B [Mus musculus]
56520	863	5.593333333	8.573333333	0.616147927	Up	0.616213472	Nme4	NME/NM23 nucleoside diphosphate kinase 4	K00940|1|5e-105|382|mmu:56520|nucleoside-diphosphate kinase [EC:2.7.4.6]	GO:0032155;GO:0005816//spindle pole body;GO:0005768//endosome;GO:0030529//intracellular ribonucleoprotein complex	GO:0032550;GO:0046872//metal ion binding;GO:0031267//small GTPase binding;GO:0042802//identical protein binding;GO:0016776//phosphotransferase activity, phosphate group as acceptor	GO:0044763;GO:0009209;GO:0010467//gene expression;GO:0009152//purine ribonucleotide biosynthetic process;GO:0016192//vesicle-mediated transport;GO:0009132//nucleoside diphosphate metabolic process	gi|569001119|ref|XP_006524740.1|/2.31943e-104/PREDICTED: nucleoside diphosphate kinase, mitochondrial isoform X2 [Mus musculus]
14127	683	12.48666667	17.39666667	0.478422502	Up	0.615837376	Fcer1g	Fc receptor, IgE, high affinity I, gamma polypeptide	K07983|1|2e-40|167|mmu:14127|Fc receptor, IgE, high affinity I, gamma polypeptide	GO:0009986//cell surface;GO:0032997;GO:0016021//integral component of membrane	GO:0019763//immunoglobulin receptor activity;GO:0019865//immunoglobulin binding	GO:0033024;GO:0001802;GO:0002429//immune response-activating cell surface receptor signaling pathway;GO:0001794;GO:0030168//platelet activation;GO:0030595//leukocyte chemotaxis;GO:0001819//positive regulation of cytokine production;GO:0002474//antigen processing and presentation of peptide antigen via MHC class I;GO:0001810;GO:0002442;GO:0033008;GO:0038093//Fc receptor signaling pathway;GO:000247…	gi|6753830|ref|NP_034315.1|/1.23446e-39/high affinity immunoglobulin epsilon receptor subunit gamma precursor [Mus musculus]
22229	2448	70.11666667	90.94666667	0.37526335	Up	0.61577156	Ucp3	uncoupling protein 3 (mitochondrial, proton carrier)	K15103|1|9e-177|623|mmu:22229|solute carrier family 25 (mitochondrial uncoupling protein), member 8/9	GO:0031224//intrinsic component of membrane;GO:0019866//organelle inner membrane;GO:0005740//mitochondrial envelope	GO:0015077//monovalent inorganic cation transmembrane transporter activity	GO:0006818//hydrogen transport;GO:0044763;GO:0000302//response to reactive oxygen species;GO:0031667//response to nutrient levels;GO:0032787//monocarboxylic acid metabolic process;GO:0044767//single-organism developmental process;GO:0043434//response to peptide hormone;GO:0031960//response to corticosteroid	gi|6678495|ref|NP_033490.1|/7.62572e-176/mitochondrial uncoupling protein 3 [Mus musculus]
17105	1057	121.9633333	157.2833333	0.366918317	Up	0.615160405	Lyz2	lysozyme 2	K13915|1|1e-77|292|mmu:17105|lysozyme C [EC:3.2.1.17]	-	-	-	-
69847	4148	7.216666667	10.66333333	0.563253968	Up	0.614840724	Wnk4	WNK lysine deficient protein kinase 4	K08867|1|0.0|1631|mmu:69847|WNK lysine deficient protein kinase [EC:2.7.11.1]	GO:0043296//apical junction complex;GO:0044424	GO:0032550;GO:0004672//protein kinase activity	GO:0035556//intracellular signal transduction;GO:0006464//cellular protein modification process;GO:0015698//inorganic anion transport;GO:0006796//phosphate-containing compound metabolic process;GO:0033036;GO:0051048//negative regulation of secretion;GO:0030320//cellular monovalent inorganic anion homeostasis	gi|28316732|ref|NP_783569.1|/0/serine/threonine-protein kinase WNK4 [Mus musculus]
80981	1397	9.736666667	13.84333333	0.507691514	Up	0.614784309	Arl4d	ADP-ribosylation factor-like 4D	K07945|1|1e-101|372|rno:303559|ADP-ribosylation factor-like protein 4	GO:0031981//nuclear lumen;GO:0016020//membrane	GO:0032550;GO:0017111//nucleoside-triphosphatase activity	GO:0015031//protein transport;GO:0009154//purine ribonucleotide catabolic process;GO:0035556//intracellular signal transduction	gi|13384792|ref|NP_079680.1|/1.14181e-100/ADP-ribosylation factor-like protein 4D [Mus musculus]
399101	437	11.71	8.076666667	-0.535909172	Down	0.61407913	Snhg3	small nucleolar RNA host gene 3	-	-	-	-	-
67971	1040	31.03666667	23.22	-0.418605648	Down	0.613740645	Tppp3	tubulin polymerization-promoting protein family member 3	K20027|1|3e-17|91.7|nle:100594932|palmitoyltransferase ZDHHC1/11 [EC:2.3.1.225]	GO:0015630//microtubule cytoskeleton	GO:0046872//metal ion binding;GO:0008092//cytoskeletal protein binding	GO:0000226//microtubule cytoskeleton organization	gi|685613849|ref|XP_009194938.1|/9.33695e-96/PREDICTED: tubulin polymerization-promoting protein family member 3 isoform X1 [Papio anubis]
14611	2670.03	7.59	11.10333333	0.548821063	Up	0.613590206	Gja3	gap junction protein, alpha 3	K07612|1|0.0|803|mmu:14611|gap junction protein, alpha 3	GO:0005921//gap junction;GO:0031224//intrinsic component of membrane;GO:0005921//gap junction;GO:0031224//intrinsic component of membrane	GO:0005515//protein binding;GO:0022829//wide pore channel activity;GO:0005515//protein binding;GO:0022829//wide pore channel activity	GO:0051234//establishment of localization;GO:0044763;GO:0009628//response to abiotic stimulus;GO:0000302//response to reactive oxygen species;GO:0051234//establishment of localization;GO:0044763;GO:0009628//response to abiotic stimulus;GO:0000302//response to reactive oxygen species	gi|59710097|ref|NP_058671.2|/0/gap junction alpha-3 protein precursor [Mus musculus]
252837	2109	6.443333333	3.973333333	-0.697457402	Down	0.61293204	Ackr4	atypical chemokine receptor 4	K04186|1|3e-174|614|mmu:252837|C-C chemokine receptor-like 1	-	-	-	-
50915	1978	123.88	95.68	-0.372653993	Down	0.61269698	Grb14	growth factor receptor bound protein 14	K20064|1|7e-164|580|lcm:102352775|growth factor receptor-bound protein 10	GO:0043231//intracellular membrane-bounded organelle;GO:0044444//cytoplasmic part;GO:0031090//organelle membrane;GO:0012505//endomembrane system	GO:0030674//protein binding, bridging;GO:0008289//lipid binding	GO:0008286//insulin receptor signaling pathway;GO:0002376//immune system process;GO:0007599//hemostasis	gi|7710032|ref|NP_057928.1|/0/growth factor receptor-bound protein 14 [Mus musculus]
106869	3266.28	8.336666667	11.99666667	0.525091045	Up	0.61167212	Tnfaip8	tumor necrosis factor, alpha-induced protein 8	-	-	-	-	-
12922	2695.63	12.75	17.65666667	0.469715761	Up	0.611568694	Crhr2	corticotropin releasing hormone receptor 2	K04579|1|0.0|750|cge:100774100|corticotropin releasing hormone receptor 2	GO:0031224//intrinsic component of membrane;GO:0033267;GO:0005783//endoplasmic reticulum;GO:0043025//neuronal cell body;GO:0031224//intrinsic component of membrane;GO:0033267;GO:0005783//endoplasmic reticulum;GO:0043025//neuronal cell body;GO:0031224//intrinsic component of membrane;GO:0033267;GO:0005783//endoplasmic reticulum;GO:0043025//neuronal cell body;GO:0031224//intrinsic component of memb…	GO:0005102//receptor binding;GO:0004930//G-protein coupled receptor activity;GO:0042277//peptide binding;GO:0005102//receptor binding;GO:0004930//G-protein coupled receptor activity;GO:0042277//peptide binding;GO:0005102//receptor binding;GO:0004930//G-protein coupled receptor activity;GO:0042277//peptide binding;GO:0005102//receptor binding;GO:0004930//G-protein coupled receptor activity;GO:0042…	GO:0002027//regulation of heart rate;GO:0032277//negative regulation of gonadotropin secretion;GO:0007631//feeding behavior;GO:0032275//luteinizing hormone secretion;GO:0048167//regulation of synaptic plasticity;GO:0051091//positive regulation of sequence-specific DNA binding transcription factor activity;GO:0035773//insulin secretion involved in cellular response to glucose stimulus;GO:0001820//…	gi|568599834|ref|NP_001275548.1|/0/corticotropin-releasing factor receptor 2 isoform 3 precursor [Mus musculus]
230163	2018	3.053333333	1.423333333	-1.101111528	Down	0.61147467	Aldob	aldolase B, fructose-bisphosphate	K01623|1|0.0|691|mmu:230163|fructose-bisphosphate aldolase, class I [EC:4.1.2.13]	-	-	-	-
20305	1436	21.71666667	29.12666667	0.423537927	Up	0.611371244	Ccl6	chemokine (C-C motif) ligand 6	K05510|1|5e-62|241|mmu:20305|C-C motif chemokine 6/9;K05511|3|2e-39|166|cge:100769898|C-C motif chemokine 15/23	GO:0044421	GO:0048020//CCR chemokine receptor binding;GO:0005125//cytokine activity	GO:0006935//chemotaxis;GO:0002376//immune system process;GO:0012501//programmed cell death	gi|6677883|ref|NP_033165.1|/4.13189e-61/C-C motif chemokine 6 precursor [Mus musculus]
735271	88	0.01	0.796666667	6.315904307	Up	0.611352439	Mir709	microRNA 709	-	-	-	-	-
18035	1592	53.04666667	69.08	0.381005985	Up	0.611220806	Nfkbia	nuclear factor of kappa light polypeptide gene enhancer in B cells inhibitor, alpha	K04734|1|3e-171|603|mmu:18035|NF-kappa-B inhibitor alpha	GO:0043234//protein complex;GO:0043231//intracellular membrane-bounded organelle;GO:0044444//cytoplasmic part;GO:0016020//membrane	GO:0008134//transcription factor binding;GO:0005048//signal sequence binding;GO:0044389//ubiquitin-like protein ligase binding	GO:0010883//regulation of lipid storage;GO:0031325//positive regulation of cellular metabolic process;GO:0010742//macrophage derived foam cell differentiation;GO:0043331//response to dsRNA;GO:0042994//cytoplasmic sequestering of transcription factor;GO:0043433//negative regulation of sequence-specific DNA binding transcription factor activity;GO:0030099//myeloid cell differentiation;GO:0007219//N…	gi|148704779|gb|EDL36726.1|/2.5251e-171/nuclear factor of kappa light chain gene enhancer in B-cells inhibitor, alpha, partial [Mus musculus]
11826	2760	235.99	183.7133333	-0.361269391	Down	0.611089172	Aqp1	aquaporin 1	K09864|1|1e-147|526|mmu:11826|aquaporin-1	-	-	-	-
20715	2030	1.24	2.8	1.175086707	Up	0.610976344	Serpina3g	serine (or cysteine) peptidase inhibitor, clade A, member 3G	K04525|1|0.0|785|mmu:20715|serpin peptidase inhibitor, clade A	-	GO:0004857//enzyme inhibitor activity	GO:0009725//response to hormone;GO:0051346//negative regulation of hydrolase activity	gi|86476056|ref|NP_033277.1|/0/serine protease inhibitor A3G [Mus musculus]
18553	4282.98	29.32	21.98	-0.415693717	Down	0.610901125	Pcsk6	proprotein convertase subtilisin/kexin type 6	K08672|1|0.0|1852|mmu:18553|proprotein convertase subtilisin/kexin type 6 [EC:3.4.21.-]	-	-	-	gi|599044042|ref|NP_001278113.1|/0/proprotein convertase subtilisin/kexin type 6 isoform 2 precursor [Mus musculus]
18769	1081.1	165.3	212.8533333	0.364772959	Up	0.610478017	Pkig	protein kinase inhibitor, gamma	K15985|1|1e-06|56.6|cmk:103190697|cAMP-dependent protein kinase inhibitor alpha	-	-	-	-
633640	1305.45	11.66	16.22666667	0.476798879	Up	0.610478017	Gm7120	transmembrane protein 267	-	GO:0031224//intrinsic component of membrane;GO:0031224//intrinsic component of membrane	-	-	gi|148686393|gb|EDL18340.1|/3.03814e-163/mCG114452, partial [Mus musculus]
14115	4427.74	40.80666667	30.95333333	-0.398710087	Down	0.610431005	Fbln2	fibulin 2	K17307|1|0.0|2207|mmu:14115|fibulin 1/2	GO:0031012//extracellular matrix;GO:0031012//extracellular matrix	GO:0005488//binding;GO:0005488//binding	GO:0010810//regulation of cell-substrate adhesion;GO:0010810//regulation of cell-substrate adhesion	gi|124517693|ref|NP_001074906.1|/0/fibulin-2 isoform b precursor [Mus musculus]
20324	3069	48.49666667	36.95666667	-0.392050952	Down	0.610101922	Sdpr	serum deprivation response	K19387|1|3e-56|223|tup:102481859|polymerase I and transcript release factor	GO:0043231//intracellular membrane-bounded organelle;GO:0044459;GO:0044444//cytoplasmic part	GO:0005543//phospholipid binding	GO:0006366//transcription from RNA polymerase II promoter	gi|20270267|ref|NP_620080.1|/0/serum deprivation-response protein [Mus musculus]
12549	7722	14	9.89	-0.501384401	Down	0.610092519	Arhgap31	Rho GTPase activating protein 31	K17933|1|3e-81|307|gja:107108176|Rho GTPase-activating protein 33	GO:0005924//cell-substrate adherens junction;GO:0031252//cell leading edge;GO:0044444//cytoplasmic part	GO:0008047//enzyme activator activity;GO:0019904//protein domain specific binding	GO:0007264//small GTPase mediated signal transduction	gi|55770848|ref|NP_064656.2|/0/rho GTPase-activating protein 31 [Mus musculus]
19125	2283	16.86333333	22.8	0.435144086	Up	0.609772838	Prodh	proline dehydrogenase	K00318|1|0.0|1077|mmu:19125|proline dehydrogenase [EC:1.5.-.-]	GO:0043231//intracellular membrane-bounded organelle;GO:0019866//organelle inner membrane	GO:0050660//flavin adenine dinucleotide binding;GO:0016645//oxidoreductase activity, acting on the CH-NH group of donors	GO:0006560//proline metabolic process;GO:0006536//glutamate metabolic process	gi|118601004|ref|NP_035302.2|/0/proline dehydrogenase 1, mitochondrial precursor [Mus musculus]
218763	1676	6.143333333	9.183333333	0.579996248	Up	0.609763436	Lrrc3b	leucine rich repeat containing 3B	K06839|1|5e-16|88.6|sko:102806385|slit 2;K06850|3|2e-15|86.3|dre:80354|slit 3	GO:0031224//intrinsic component of membrane	-	-	gi|22122541|ref|NP_666164.1|/9.37816e-148/leucine-rich repeat-containing protein 3B precursor [Mus musculus]
19188	899.14	36.79333333	48.09666667	0.386492527	Up	0.609528376	Psme2	proteasome (prosome, macropain) activator subunit 2 (PA28 beta)	K06697|1|4e-122|439|mmu:621823|proteasome activator subunit 2 (PA28 beta)	-	GO:0061135;GO:0061135	GO:0010952//positive regulation of peptidase activity;GO:0019882//antigen processing and presentation;GO:0010952//positive regulation of peptidase activity;GO:0019882//antigen processing and presentation	gi|20137004|ref|NP_035320.1|/2.97894e-121/proteasome activator complex subunit 2 isoform 1 [Mus musculus]
21366	6169	39.26	29.69666667	-0.40275917	Down	0.609377938	Slc6a6	solute carrier family 6 (neurotransmitter transporter, taurine), member 6	K05039|1|0.0|1176|mmu:21366|solute carrier family 6 (neurotransmitter transporter, GABA) member 6/8/11/12/13	GO:0016021//integral component of membrane	GO:1901682;GO:1901681;GO:0005343//organic acid:sodium symporter activity;GO:0005326//neurotransmitter transporter activity	GO:0044763;GO:0015804//neutral amino acid transport	gi|31982828|ref|NP_033346.2|/0/sodium- and chloride-dependent taurine transporter [Mus musculus]
100526461	98	0.786666667	0.01	-6.297680549	Down	0.608870209	Mir1249	microRNA 1249	-	-	-	-	-
15216	1722	14.74333333	20.14333333	0.4502397	Up	0.608682162	Hfe	hemochromatosis	K11253|1|7e-128|460|pps:100989495|histone H3;K06751|2|8e-59|230|ssc:100626428|major histocompatibility complex, class I	GO:0031224//intrinsic component of membrane;GO:0042611;GO:0005768//endosome;GO:0031982//vesicle;GO:0005902//microvillus	GO:0005515//protein binding	GO:0044703;GO:0009267//cellular response to starvation;GO:0009058//biosynthetic process;GO:0034755//iron ion transmembrane transport;GO:0006875//cellular metal ion homeostasis;GO:0002376//immune system process;GO:0048871//multicellular organismal homeostasis	gi|31981697|ref|NP_034554.2|/0/hereditary hemochromatosis protein homolog precursor [Mus musculus]
12010	858	896.62	1146.223333	0.354319585	Up	0.608174433	B2m	beta-2 microglobulin	K08055|1|4e-57|223|mmu:12010|beta-2-microglobulin	GO:0042611;GO:0009986//cell surface;GO:0044421	GO:0005488//binding	GO:0006952//defense response;GO:0010038//response to metal ion;GO:0006457//protein folding;GO:0001912//positive regulation of leukocyte mediated cytotoxicity;GO:0030217//T cell differentiation;GO:0002477//antigen processing and presentation of exogenous peptide antigen via MHC class Ib;GO:0009607//response to biotic stimulus	gi|31981890|ref|NP_033865.2|/3.05082e-56/beta-2-microglobulin precursor [Mus musculus]
16599	2314	14.23666667	10.10666667	-0.494304144	Down	0.606829892	Klf3	Kruppel-like factor 3 (basic)	K15605|1|6e-170|600|mmu:16599|krueppel-like factor 3	-	-	-	-
93677	1967	534.7833333	419.3166667	-0.35091433	Down	0.606529016	Lmod2	leiomodin 2 (cardiac)	K10370|1|1e-39|167|shr:100931294|tropomodulin	-	GO:0008092//cytoskeletal protein binding	-	gi|74315957|ref|NP_444328.1|/0/leiomodin-2 [Mus musculus]
104086	1936	14.14	19.33666667	0.451556998	Up	0.606340968	Cyp27a1	cytochrome P450, family 27, subfamily a, polypeptide 1	K00488|1|0.0|1032|mmu:104086|cholestanetriol 26-monooxygenase [EC:1.14.15.15]	-	-	-	-
16988	418	1.283333333	2.823333333	1.137503524	Up	0.605823837	Lst1	leukocyte specific transcript 1	-	-	-	-	-
260299	2155	10.65	7.333333333	-0.538312407	Down	0.605532363	Cadm4	cell adhesion molecule 4	K06783|1|0.0|745|mmu:260299|cell adhesion molecule 4	-	-	-	-
114564	2719	1.42	3.006666667	1.082274003	Up	0.605513558	Csprs	component of Sp100-rs	K08432|1|7e-11|72.4|xtr:100491772|G protein-coupled receptor 148;K04257|3|6e-09|65.9|ola:101171968|olfactory receptor	-	-	-	gi|568907745|ref|XP_006496584.1|/4.3057e-159/PREDICTED: component of Sp100-rs-like isoform X2 [Mus musculus]
66599	1098	15.44333333	20.98333333	0.442259696	Up	0.605475949	Rdm1	RAD52 motif 1	K10874|1|1e-148|528|mmu:66599|RAD52 motif-containing protein 1	GO:0016604//nuclear body	GO:0036094//small molecule binding;GO:0003676//nucleic acid binding	GO:0006259//DNA metabolic process	gi|13385116|ref|NP_079930.1|/1.14076e-147/RAD52 motif-containing protein 1 [Mus musculus]
66060	595	58.58333333	75.71333333	0.370057102	Up	0.605325511	Cystm1	cysteine-rich transmembrane module containing 1	-	-	-	-	gi|537236332|gb|ERE85579.1|/3.99017e-24/hypothetical protein H671_2g5148 [Cricetulus griseus]
102634559	407	5.646666667	8.506666667	0.591194454	Up	0.605250291	Gm29443	predicted gene 29443	-	-	-	-	-
327959	2549.9	9.31	6.263333333	-0.571850507	Down	0.605043439	Xaf1	XIAP associated factor 1	-	-	-	-	gi|599044791|ref|NP_001278082.1|/1.68075e-100/XIAP-associated factor 1 isoform 2 [Mus musculus]
12684	1186	7.2	4.63	-0.636984713	Down	0.604921208	Cideb	cell death-inducing DNA fragmentation factor, alpha subunit-like effector B	-	GO:0044444//cytoplasmic part	-	GO:0012502//induction of programmed cell death	gi|162138890|ref|NP_034024.2|/1.34665e-104/cell death activator CIDE-B [Mus musculus]
117198	3443.22	317.6	249.4666667	-0.348363855	Down	0.604657941	Ivns1abp	influenza virus NS1A binding protein	K15046|1|0.0|1300|mmu:117198|influenza virus NS1A-binding protein	GO:0043231//intracellular membrane-bounded organelle;GO:0043232;GO:0043231//intracellular membrane-bounded organelle;GO:0043232;GO:0043231//intracellular membrane-bounded organelle;GO:0043232	-	GO:0006915//apoptotic process;GO:0006915//apoptotic process;GO:0006915//apoptotic process	gi|37360122|dbj|BAC98039.1|/0/mKIAA0850 protein [Mus musculus]
100526514	82	0.01	0.77	6.266786541	Up	0.604103201	Mir3112	microRNA 3112	-	-	-	-	-
100217441	99	0.773333333	0.01	-6.273018494	Down	0.604103201	Snord23	small nucleolar RNA, C/D box 23	-	-	-	-	-
14282	3783	2.436666667	1.003333333	-1.280107919	Down	0.604074993	Fosb	FBJ osteosarcoma oncogene B	K09029|1|1e-135|480|tup:102483965|protein FosB	-	GO:0003677//DNA binding;GO:0005515//protein binding	GO:0032502//developmental process;GO:0006366//transcription from RNA polymerase II promoter;GO:0051592//response to calcium ion	gi|947205153|ref|XP_014438515.1|/9.98979e-135/PREDICTED: protein fosB [Tupaia chinensis]
724063	98	0.01	0.766666667	6.26052755	Up	0.604037384	Mir330	microRNA 330	-	-	-	-	-
16792	2402	22.34	29.69	0.410347908	Up	0.60351085	Laptm5	lysosomal-associated protein transmembrane 5	K12387|1|6e-146|520|mmu:16792|lysosomal-associated transmembrane protein	GO:0005764//lysosome;GO:0016021//integral component of membrane	-	GO:0051234//establishment of localization	gi|74215128|dbj|BAE41796.1|/6.57514e-148/unnamed protein product [Mus musculus]
553127	1246	52.47333333	67.89333333	0.371685479	Up	0.603388619	Cxx1b	CAAX box 1B	-	-	-	-	gi|21313590|ref|NP_077132.1|/1.2868e-52/mammalian retrotransposon derived 8b [Mus musculus]
626049	574	0.413333333	1.61	1.961683068	Up	0.603360412	Gm20753	predicted gene, 20753	-	-	-	-	-
231430	1338	7.97	11.44	0.521435423	Up	0.602777464	Cox18	cytochrome c oxidase assembly protein 18	K17797|1|3e-159|444|mmu:231430|mitochondrial inner membrane protein COX18	GO:0031304//intrinsic component of mitochondrial inner membrane;GO:0031304//intrinsic component of mitochondrial inner membrane;GO:0031304//intrinsic component of mitochondrial inner membrane	GO:0022892//substrate-specific transporter activity;GO:0022892//substrate-specific transporter activity;GO:0022892//substrate-specific transporter activity	GO:0045184//establishment of protein localization;GO:0007006//mitochondrial membrane organization;GO:0043623//cellular protein complex assembly;GO:0045184//establishment of protein localization;GO:0007006//mitochondrial membrane organization;GO:0043623//cellular protein complex assembly;GO:0045184//establishment of protein localization;GO:0007006//mitochondrial membrane organization;GO:0043623//c…	gi|254540218|ref|NP_001028482.2|/1.17245e-163/mitochondrial inner membrane protein COX18 isoform 2 [Mus musculus]
107976	1293.43	29.69666667	39.04666667	0.39489839	Up	0.602711648	Bre	brain and reproductive organ-expressed protein	K12173|1|0.0|714|mmu:107976|BRCA1-A complex subunit BRE	GO:0043231//intracellular membrane-bounded organelle;GO:0000151//ubiquitin ligase complex;GO:0043231//intracellular membrane-bounded organelle;GO:0000151//ubiquitin ligase complex;GO:0043231//intracellular membrane-bounded organelle;GO:0000151//ubiquitin ligase complex;GO:0043231//intracellular membrane-bounded organelle;GO:0000151//ubiquitin ligase complex;GO:0043231//intracellular membrane-boun…	GO:0005048//signal sequence binding;GO:0043130//ubiquitin binding;GO:0032813//tumor necrosis factor receptor superfamily binding;GO:0043130//ubiquitin binding;GO:0032813//tumor necrosis factor receptor superfamily binding;GO:0043130//ubiquitin binding;GO:0032813//tumor necrosis factor receptor superfamily binding;GO:0043130//ubiquitin binding;GO:0032813//tumor necrosis factor receptor superfamily…	GO:0009314//response to radiation;GO:0012501//programmed cell death;GO:0006281//DNA repair;GO:0000077//DNA damage checkpoint;GO:0006325//chromatin organization;GO:0007154//cell communication;GO:0009314//response to radiation;GO:0012501//programmed cell death;GO:0006281//DNA repair;GO:0000077//DNA damage checkpoint;GO:0006325//chromatin organization;GO:0009314//response to radiation;GO:0012501//pr…	gi|21617851|ref|NP_653124.1|/0/BRCA1-A complex subunit BRE isoform V [Mus musculus]
15019	1009	9.716666667	13.62666667	0.487899313	Up	0.60248599	H2-Q8	histocompatibility 2, Q region locus 8	K06751|1|0.0|656|mmu:15019|major histocompatibility complex, class I	GO:0031224//intrinsic component of membrane;GO:0042611;GO:0009986//cell surface	GO:0005515//protein binding;GO:0003823//antigen binding	GO:0002484;GO:0001819//positive regulation of cytokine production;GO:0002664//regulation of T cell tolerance induction;GO:0002252;GO:0009581;GO:0002428	gi|389595436|ref|NP_075613.3|/0/H-2 class I histocompatibility antigen, Q8 alpha chain precursor [Mus musculus]
20496	6520	5.603333333	3.396666667	-0.722165673	Down	0.602316748	Slc12a2	solute carrier family 12, member 2	K10951|1|0.0|2048|mmu:20496|solute carrier family 12 (sodium/potassium/chloride transporter), member 2	GO:0031224//intrinsic component of membrane;GO:0044459	GO:0015377//cation:chloride symporter activity	GO:0015696//ammonium transport;GO:0048754//branching morphogenesis of an epithelial tube;GO:0060560//developmental growth involved in morphogenesis;GO:0006970//response to osmotic stress;GO:0006821//chloride transport;GO:0007186//G-protein coupled receptor signaling pathway;GO:0050877//neurological system process;GO:0030001//metal ion transport;GO:0006884//cell volume homeostasis	gi|124517716|ref|NP_033220.2|/0/solute carrier family 12 member 2 [Mus musculus]
102466152	104	0.756666667	0.01	-6.241585987	Down	0.601479935	Mir6357	microRNA 6357	K03510|1|2e-11|69.7|mmu:26447|DNA polymerase iota [EC:2.7.7.7]	-	-	-	gi|575501682|ref|NP_001276444.1|/1.70123e-10/DNA polymerase iota isoform 3 [Mus musculus]
100040531	804.84	3.86	6.166666667	0.675890017	Up	0.600520892	Dynlt1f	dynein light chain Tctex-type 1F	K10420|1|1e-59|231|mmu:21648|dynein light chain Tctex-type 1	GO:0043231//intracellular membrane-bounded organelle;GO:0030286//dynein complex;GO:0043231//intracellular membrane-bounded organelle;GO:0030286//dynein complex	GO:0005515//protein binding;GO:0003774//motor activity;GO:0005515//protein binding;GO:0003774//motor activity	GO:0007186//G-protein coupled receptor signaling pathway;GO:0031175//neuron projection development;GO:0006886//intracellular protein transport;GO:0040001//establishment of mitotic spindle localization;GO:0010721//negative regulation of cell development;GO:0019048//modulation by virus of host morphology or physiology;GO:0000087//mitotic M phase;GO:0007186//G-protein coupled receptor signaling path…	gi|315711043|ref|NP_001186877.1|/4.74159e-55/dynein light chain Tctex-type 1F isoform 2 [Mus musculus]
215418	2890	11.04	15.28666667	0.469533682	Up	0.600408063	Csrnp1	cysteine-serine-rich nuclear protein 1	K17494|1|0.0|886|mmu:215418|cysteine/serine-rich nuclear protein	GO:0043231//intracellular membrane-bounded organelle	GO:0001071//nucleic acid binding transcription factor activity	GO:0007169//transmembrane receptor protein tyrosine kinase signaling pathway;GO:0001501//skeletal system development;GO:0009653//anatomical structure morphogenesis;GO:0006366//transcription from RNA polymerase II promoter	gi|568963668|ref|XP_006512098.1|/0/PREDICTED: cysteine/serine-rich nuclear protein 1 isoform X2 [Mus musculus]
67523	997	3.823333333	2.036666667	-0.908621106	Down	0.600295235	1700094J05Rik	RIKEN cDNA 1700094J05 gene	K16481|1|5e-22|107|mmu:18541|pericentrin	-	-	-	-
106878	2008	2.393333333	4.296666667	0.844196515	Up	0.600238821	Smim3	small integral membrane protein 3	-	GO:0016020//membrane	-	-	gi|148677883|gb|EDL09830.1|/2.13192e-64/RIKEN cDNA 2010002N04 [Mus musculus]
74097	792	5.966666667	8.876666667	0.573092841	Up	0.600220016	Pop7	processing of precursor 7, ribonuclease P family, (S. cerevisiae)	K14527|1|9e-63|242|mmu:74097|ribonuclease P/MRP protein subunit RPP20 [EC:3.1.26.5]	GO:0043231//intracellular membrane-bounded organelle	GO:0004549//tRNA-specific ribonuclease activity;GO:0097159//organic cyclic compound binding	GO:0006399//tRNA metabolic process	gi|13899215|ref|NP_083029.1|/7.05868e-62/ribonuclease P protein subunit p20 [Mus musculus]
15166	3195	17.88666667	13.13333333	-0.445651425	Down	0.600210613	Hcn2	hyperpolarization-activated, cyclic nucleotide-gated K+ 2	K04955|1|0.0|1266|mmu:15166|hyperpolarization activated cyclic nucleotide-gated potassium channel 2	GO:0044297//cell body;GO:0030425//dendrite;GO:0005887//integral component of plasma membrane	GO:0005267//potassium channel activity;GO:0019904//protein domain specific binding;GO:0030551//cyclic nucleotide binding	GO:0042221//response to chemical;GO:0003012//muscle system process;GO:0007267//cell-cell signaling;GO:0007417//central nervous system development;GO:0008016//regulation of heart contraction;GO:0034220//ion transmembrane transport;GO:0044767//single-organism developmental process;GO:0009719;GO:0006873//cellular ion homeostasis;GO:0006814//sodium ion transport	gi|6680189|ref|NP_032252.1|/0/potassium/sodium hyperpolarization-activated cyclic nucleotide-gated channel 2 [Mus musculus]
20193	615	1273.266667	1003.54	-0.34343648	Down	0.599984956	S100a1	S100 calcium binding protein A1	K17274|1|6e-14|79.3|ola:101155699|calpactin-1 light chain	GO:0032991//macromolecular complex;GO:0031672//A band;GO:0031674//I band;GO:0042995//cell projection;GO:0005783//endoplasmic reticulum	GO:0046872//metal ion binding;GO:0042802//identical protein binding;GO:0019899//enzyme binding	GO:0006366//transcription from RNA polymerase II promoter;GO:0044057;GO:0007165//signal transduction;GO:1901021//positive regulation of calcium ion transmembrane transporter activity	gi|426331674|ref|XP_004026803.1|/2.41947e-43/PREDICTED: protein S100-A1 isoform 2 [Gorilla gorilla gorilla]
209268	2681.64	10.5	7.26	-0.532347875	Down	0.599956749	Igsf1	immunoglobulin superfamily, member 1	K06512|1|3e-45|186|myb:102259054|leukocyte immunoglobulin-like receptor	GO:0031224//intrinsic component of membrane;GO:0031224//intrinsic component of membrane;GO:0031224//intrinsic component of membrane;GO:0031224//intrinsic component of membrane	GO:0005515//protein binding;GO:0038023//signaling receptor activity;GO:0005515//protein binding;GO:0038023//signaling receptor activity;GO:0005515//protein binding;GO:0038023//signaling receptor activity;GO:0005515//protein binding;GO:0038023//signaling receptor activity	GO:0006351//transcription, DNA-templated;GO:0007154//cell communication;GO:0006351//transcription, DNA-templated;GO:0007154//cell communication;GO:0006351//transcription, DNA-templated;GO:0007154//cell communication;GO:0006351//transcription, DNA-templated;GO:0007154//cell communication	gi|29244558|ref|NP_808583.1|/1.29881e-139/immunoglobulin superfamily member 1 isoform short precursor [Mus musculus]
192657	3660	7.38	4.816666667	-0.615585729	Down	0.599787506	Ell2	elongation factor RNA polymerase II 2	K15183|1|0.0|1127|mmu:192657|RNA polymerase II elongation factor ELL	-	-	-	gi|116256447|ref|NP_620403.2|/0/RNA polymerase II elongation factor ELL2 [Mus musculus]
278725	1371.58	3.476666667	1.78	-0.965827511	Down	0.599787506	E130310I04Rik	RIKEN cDNA E130310I04 gene	K00907|1|9e-21|105|mmu:107589|myosin-light-chain kinase [EC:2.7.11.18]	-	-	-	-
100529075	70	2.94	1.4	-1.070389328	Down	0.599731092	Snord100	small nucleolar RNA, C/D box 100	-	-	-	-	-
100039672	743	21.02	15.56333333	-0.433611581	Down	0.599693482	Msmp	microseminoprotein, prostate associated	-	-	-	-	gi|150010554|ref|NP_001092784.1|/2.87653e-75/prostate-associated microseminoprotein precursor [Mus musculus]
229600	447	9.376666667	13.16	0.489012437	Up	0.599467825	BC028528	cDNA sequence BC028528	-	-	-	-	gi|158518442|ref|NP_705733.2|/2.06965e-48/uncharacterized protein C1orf54 homolog precursor [Mus musculus]
13688	1786	30.56	23.12666667	-0.402087203	Down	0.599166949	Eif4ebp2	eukaryotic translation initiation factor 4E binding protein 2	K18644|1|3e-58|228|mmu:13688|eukaryotic translation initiation factor 4E binding protein 2	-	GO:0008135//translation factor activity, RNA binding;GO:0031369//translation initiation factor binding	GO:0006413//translational initiation;GO:0007169//transmembrane receptor protein tyrosine kinase signaling pathway;GO:0019935//cyclic-nucleotide-mediated signaling	gi|6753742|ref|NP_034254.1|/2.84165e-57/eukaryotic translation initiation factor 4E-binding protein 2 [Mus musculus]
100316693	100	0.75	0.01	-6.22881869	Down	0.598960096	Mir1938	microRNA 1938	-	-	-	-	-
27762	4313	5.956666667	3.703333333	-0.685680818	Down	0.598913084	Vwa7	von Willebrand factor A domain containing 7	K17341|1|6e-35|152|mze:101481170|hemicentin	-	-	-	gi|20147795|ref|NP_613048.1|/0/von Willebrand factor A domain-containing protein 7 precursor [Mus musculus]
54123	1818.8	32.68	42.63333333	0.383573875	Up	0.598480575	Irf7	interferon regulatory factor 7	K09447|1|0.0|803|mmu:54123|interferon regulatory factor 7	GO:0043231//intracellular membrane-bounded organelle;GO:0043231//intracellular membrane-bounded organelle;GO:0043231//intracellular membrane-bounded organelle	GO:0000977//RNA polymerase II regulatory region sequence-specific DNA binding;GO:0000981//RNA polymerase II transcription factor activity, sequence-specific DNA binding;GO:0000977//RNA polymerase II regulatory region sequence-specific DNA binding;GO:0000981//RNA polymerase II transcription factor activity, sequence-specific DNA binding;GO:0000977//RNA polymerase II regulatory region sequence-spec…	GO:0001961//positive regulation of cytokine-mediated signaling pathway;GO:0032481//positive regulation of type I interferon production;GO:0006366//transcription from RNA polymerase II promoter;GO:0019724//B cell mediated immunity;GO:0002756//MyD88-independent toll-like receptor signaling pathway;GO:0002755//MyD88-dependent toll-like receptor signaling pathway;GO:0043543;GO:0001961//positive regul…	gi|8567364|ref|NP_058546.1|/0/interferon regulatory factor 7 isoform 1 [Mus musculus]
18984	2527	41.42333333	53.62	0.372327568	Up	0.598442965	Por	P450 (cytochrome) oxidoreductase	K00327|1|0.0|1309|mmu:18984|NADPH-ferrihemoprotein reductase [EC:1.6.2.4]	-	-	-	gi|6679421|ref|NP_032924.1|/0/NADPH--cytochrome P450 reductase [Mus musculus]
216198	2400	60.13666667	77.25666667	0.36141453	Up	0.598348941	Tcp11l2	t-complex 11 (mouse) like 2	-	-	-	-	gi|148689458|gb|EDL21405.1|/0/t-complex 11 (mouse) like 2, isoform CRA_a, partial [Mus musculus]
21372	2302	7.986666667	5.296666667	-0.592508783	Down	0.598330137	Tbl1x	transducin (beta)-like 1 X-linked	K04508|1|0.0|1024|bta:100849399|transducin (beta)-like 1	GO:0043231//intracellular membrane-bounded organelle;GO:0005819//spindle	GO:0005515//protein binding;GO:0003712//transcription cofactor activity;GO:0000975//regulatory region DNA binding	GO:0006366//transcription from RNA polymerase II promoter;GO:0016055//Wnt signaling pathway;GO:0048545//response to steroid hormone;GO:0006511//ubiquitin-dependent protein catabolic process;GO:0050954//sensory perception of mechanical stimulus;GO:0030154//cell differentiation	gi|148697254|gb|EDL29201.1|/0/transducin (beta)-like 1 X-linked, isoform CRA_a, partial [Mus musculus]
19228	2245.27	4.193333333	6.576666667	0.649259034	Up	0.598170296	Pth1r	parathyroid hormone 1 receptor	K04585|1|0.0|1130|mmu:19228|parathyroid hormone receptor 1	GO:0043231//intracellular membrane-bounded organelle;GO:0016021//integral component of membrane;GO:0043234//protein complex;GO:0005903//brush border;GO:0044459;GO:0043231//intracellular membrane-bounded organelle;GO:0016021//integral component of membrane;GO:0043234//protein complex;GO:0005903//brush border;GO:0044459;GO:0043231//intracellular membrane-bounded organelle;GO:0016021//integral compo…	GO:0005515//protein binding;GO:0004930//G-protein coupled receptor activity;GO:0042277//peptide binding;GO:0005515//protein binding;GO:0004930//G-protein coupled receptor activity;GO:0042277//peptide binding;GO:0005515//protein binding;GO:0004930//G-protein coupled receptor activity;GO:0042277//peptide binding	GO:0001649//osteoblast differentiation;GO:0010676;GO:0008283//cell proliferation;GO:0021700//developmental maturation;GO:0051480//regulation of cytosolic calcium ion concentration;GO:0007188//adenylate cyclase-modulating G-protein coupled receptor signaling pathway;GO:0001894//tissue homeostasis;GO:0001649//osteoblast differentiation;GO:0010676;GO:0008283//cell proliferation;GO:0021700//developme…	gi|149018420|gb|EDL77061.1|/0/parathyroid hormone receptor 1, isoform CRA_a [Rattus norvegicus]
20973	1524	105.7766667	134.44	0.34594103	Up	0.597907029	Syngr2	synaptogyrin 2	K17783|1|2e-40|169|shr:100917660|mitochondrial FAD-linked sulfhydryl oxidase [EC:1.8.3.2];K04403|2|2e-27|126|gfr:102037151|TAK1-binding protein 1	GO:0030136//clathrin-coated vesicle;GO:0031224//intrinsic component of membrane	-	GO:0006886//intracellular protein transport	gi|7106429|ref|NP_033330.1|/3.39249e-109/synaptogyrin-2 [Mus musculus]
380928	6123	73.44333333	57.29666667	-0.358180329	Down	0.597295874	Lmo7	LIM domain only 7	K06084|1|0.0|2389|mmu:380928|F-box protein 20	GO:0005911//cell-cell junction;GO:0044459	GO:0046914//transition metal ion binding;GO:0008092//cytoskeletal protein binding	GO:0007155//cell adhesion	gi|157311641|ref|NP_963287.2|/0/LIM domain only protein 7 [Mus musculus]
69672	1554	16.88666667	22.6	0.420438196	Up	0.597286472	Txndc15	thioredoxin domain containing 15	K09584|1|7e-07|58.2|aqu:100638395|protein disulfide-isomerase A6 [EC:5.3.4.1];K09582|2|6e-06|55.1|spu:586525|protein disulfide-isomerase A4 [EC:5.3.4.1];K13984|3|9e-06|54.3|lcm:102352509|thioredoxin domain-containing protein 5	GO:0031224//intrinsic component of membrane	-	GO:0019725//cellular homeostasis	gi|148709278|gb|EDL41224.1|/0/RIKEN cDNA 2310047H23 [Mus musculus]
73644	1039	16.93333333	22.64	0.419007962	Up	0.597286472	2210039B01Rik	RIKEN cDNA 2210039B01 gene	-	-	-	-	-
30939	762.82	96.24333333	123.06	0.354603382	Up	0.596947986	Pttg1	pituitary tumor-transforming gene 1	K06635|1|1e-94|349|mmu:30939|securin	GO:0043231//intracellular membrane-bounded organelle;GO:0043231//intracellular membrane-bounded organelle	GO:0004866//endopeptidase inhibitor activity;GO:0043021//ribonucleoprotein complex binding;GO:0019904//protein domain specific binding;GO:0004866//endopeptidase inhibitor activity;GO:0043021//ribonucleoprotein complex binding;GO:0019904//protein domain specific binding	GO:0006996//organelle organization;GO:0006259//DNA metabolic process;GO:0033554//cellular response to stress;GO:0000087//mitotic M phase;GO:0007127//meiosis I;GO:0010466//negative regulation of peptidase activity;GO:0008283//cell proliferation;GO:0006996//organelle organization;GO:0006259//DNA metabolic process;GO:0033554//cellular response to stress;GO:0000087//mitotic M phase;GO:0007127//meiosi…	gi|197085603|ref|NP_001124526.1|/1.62938e-110/securin isoform 1 [Mus musculus]
12876	2183	94.37	120.6166667	0.354029063	Up	0.596769341	Cpe	carboxypeptidase E	K01294|1|0.0|837|mmu:12876|carboxypeptidase E [EC:3.4.17.10]	GO:0043005//neuron projection;GO:0030133//transport vesicle;GO:0030141//secretory granule;GO:0043025//neuronal cell body;GO:0044425;GO:0044421	GO:0046914//transition metal ion binding;GO:0005515//protein binding;GO:0008235//metalloexopeptidase activity	GO:0007186//G-protein coupled receptor signaling pathway;GO:0051093//negative regulation of developmental process;GO:0006518//peptide metabolic process;GO:0003208//cardiac ventricle morphogenesis;GO:0036211//protein modification process;GO:0016486//peptide hormone processing	gi|22203763|ref|NP_038522.2|/0/carboxypeptidase E preproprotein [Mus musculus]
233016	865	11.27	15.53	0.462570314	Up	0.596496672	Blvrb	biliverdin reductase B (flavin reductase (NADPH))	K05901|1|4e-107|389|mmu:233016|biliverdin reductase / flavin reductase [EC:1.3.1.24 1.5.1.30]	GO:0044444//cytoplasmic part;GO:0016020//membrane;GO:0031981//nuclear lumen;GO:0044444//cytoplasmic part;GO:0016020//membrane;GO:0031981//nuclear lumen	GO:0016646//oxidoreductase activity, acting on the CH-NH group of donors, NAD or NADP as acceptor;GO:0016628//oxidoreductase activity, acting on the CH-CH group of donors, NAD or NADP as acceptor;GO:0016646//oxidoreductase activity, acting on the CH-NH group of donors, NAD or NADP as acceptor;GO:0016628//oxidoreductase activity, acting on the CH-CH group of donors, NAD or NADP as acceptor	GO:0044710;GO:0006787;GO:0044710;GO:0006787	gi|21450325|ref|NP_659172.1|/3.23649e-106/flavin reductase (NADPH) isoform 1 [Mus musculus]
14964	1736	253.0933333	320.8766667	0.342349378	Up	0.59644966	H2-D1	histocompatibility 2, D region locus 1	K06751|1|0.0|733|mmu:14964|major histocompatibility complex, class I	GO:0031224//intrinsic component of membrane;GO:0042611;GO:0009986//cell surface	GO:0005515//protein binding	GO:0002484;GO:0002664//regulation of T cell tolerance induction;GO:0009581;GO:0001817//regulation of cytokine production	gi|133778955|ref|NP_034510.3|/0/H-2 class I histocompatibility antigen, D-B alpha chain precursor [Mus musculus]
15528	788	89.42333333	114.2366667	0.353302559	Up	0.596092369	Hspe1	heat shock protein 1 (chaperonin 10)	K04078|1|4e-42|173|mmu:15528|chaperonin GroES	GO:0044429	GO:0032550;GO:0005515//protein binding	GO:0044267//cellular protein metabolic process;GO:0006915//apoptotic process;GO:0035966//response to topologically incorrect protein	gi|513020951|ref|XP_004871757.1|/6.16236e-42/PREDICTED: 10 kDa heat shock protein, mitochondrial isoform X2 [Heterocephalus glaber]
14681	4178.63	7.57	4.98	-0.604147558	Down	0.596054759	Gnao1	guanine nucleotide binding protein, alpha O	K04534|1|0.0|774|ocu:100342283|guanine nucleotide-binding protein G(o) subunit alpha	-	-	-	gi|148679159|gb|EDL11106.1|/0/guanine nucleotide binding protein, alpha o, isoform CRA_a, partial [Mus musculus]
73600	388	8.033333333	5.366666667	-0.581972458	Down	0.595932528	1700120C14Rik	RIKEN cDNA 1700120C14 gene	-	-	-	-	-
100042065	359	12.00333333	8.513333333	-0.495639074	Down	0.595838505	Gm3646	predicted gene 3646	-	-	-	-	gi|293629246|ref|NP_001170819.1|/4.2138e-25/uncharacterized protein LOC100042065 [Mus musculus]
18575	6811.84	6.636666667	4.266666667	-0.637349411	Down	0.595208545	Pde1c	phosphodiesterase 1C	K13755|1|0.0|1163|mmu:18575|calcium/calmodulin-dependent 3',5'-cyclic nucleotide phosphodiesterase [EC:3.1.4.17]	GO:0044444//cytoplasmic part;GO:0043231//intracellular membrane-bounded organelle;GO:0044297//cell body;GO:0044444//cytoplasmic part;GO:0043231//intracellular membrane-bounded organelle;GO:0044297//cell body;GO:0043231//intracellular membrane-bounded organelle;GO:0044297//cell body;GO:0044444//cytoplasmic part;GO:0043231//intracellular membrane-bounded organelle;GO:0044297//cell body;GO:0043231//…	GO:0043169//cation binding;GO:0005515//protein binding;GO:0004114//3',5'-cyclic-nucleotide phosphodiesterase activity;GO:0005515//protein binding;GO:0030551//cyclic nucleotide binding;GO:0043169//cation binding;GO:0047555//3',5'-cyclic-GMP phosphodiesterase activity;GO:0005515//protein binding;GO:0030551//cyclic nucleotide binding;GO:0043169//cation binding;GO:0047555//3',5'-cyclic-GMP phosphodie…	GO:0010863//positive regulation of phospholipase C activity;GO:0038127//ERBB signaling pathway;GO:0038127//ERBB signaling pathway;GO:0050796//regulation of insulin secretion;GO:0010863//positive regulation of phospholipase C activity;GO:0046058//cAMP metabolic process;GO:0010038//response to metal ion;GO:0009154//purine ribonucleotide catabolic process;GO:0007606//sensory perception of chemical s…	gi|148672759|gb|EDL04706.1|/0/phosphodiesterase 1C, isoform CRA_e, partial [Mus musculus]
15937	1090	18.81333333	25.04666667	0.412863128	Up	0.595133326	Ier3	immediate early response 3	-	GO:0043231//intracellular membrane-bounded organelle;GO:0031224//intrinsic component of membrane	GO:0005488//binding	GO:0006913//nucleocytoplasmic transport;GO:0051707//response to other organism;GO:0003073//regulation of systemic arterial blood pressure;GO:0031323//regulation of cellular metabolic process;GO:0006915//apoptotic process;GO:0006096//glycolytic process;GO:0006954//inflammatory response;GO:0009896;GO:0006281//DNA repair	gi|19526808|ref|NP_598423.1|/1.607e-85/radiation-inducible immediate-early gene IEX-1 [Mus musculus]
67238	2237.22	29.61666667	38.60666667	0.382440721	Up	0.594945278	Fam220a	family with sequence similarity 220, member A	-	GO:0043231//intracellular membrane-bounded organelle;GO:0043231//intracellular membrane-bounded organelle	-	-	gi|165905597|ref|NP_080326.2|/5.4028e-149/protein FAM220A [Mus musculus]
102466213	91	6.283333333	9.19	0.548534744	Up	0.594606792	Mir6990	microRNA 6990	-	-	-	-	-
78353	545.62	4.96	7.5	0.596550475	Up	0.594108466	2500002B13Rik	RIKEN cDNA 2500002B13 gene	-	-	-	-	-
17187	1990.95	36.66	47.27	0.366718079	Up	0.594033247	Max	Max protein	K04453|1|7e-74|281|ngi:103749276|Max protein	GO:0043005//neuron projection;GO:0044665//MLL1/2 complex;GO:0016604//nuclear body;GO:0043005//neuron projection;GO:0044665//MLL1/2 complex;GO:0016604//nuclear body	GO:0003712//transcription cofactor activity;GO:0001071//nucleic acid binding transcription factor activity;GO:0046983//protein dimerization activity;GO:0042802//identical protein binding;GO:0003677//DNA binding;GO:0003712//transcription cofactor activity;GO:0001071//nucleic acid binding transcription factor activity;GO:0046983//protein dimerization activity;GO:0042802//identical protein binding;G…	GO:0006351//transcription, DNA-templated;GO:0070997//neuron death;GO:0009611//response to wounding;GO:0043010//camera-type eye development;GO:0043434//response to peptide hormone;GO:0065003;GO:0033554//cellular response to stress;GO:0032870//cellular response to hormone stimulus;GO:0006351//transcription, DNA-templated;GO:0070997//neuron death;GO:0009611//response to wounding;GO:0043010//camera-t…	gi|226051848|ref|NP_001139648.1|/1.18455e-67/protein max isoform 2 [Mus musculus]
100316697	134	0.73	0.01	-6.189824559	Down	0.593741773	Mir1946a	microRNA 1946a	-	-	-	-	-
387248	93	0.01	0.726666667	6.183221824	Up	0.593675956	Mirlet7e	microRNA let7e	-	-	-	-	gi|594084771|ref|XP_006065940.1|/2.73215e-08/PREDICTED: basic salivary proline-rich protein 2-like isoform X2 [Bubalus bubalis]
212190	2966.9	1.946666667	3.653333333	0.908207524	Up	0.593619542	Ubxn10	UBX domain protein 10	-	-	-	-	gi|30520049|ref|NP_848786.1|/6.72725e-140/UBX domain-containing protein 10 [Mus musculus]
320404	5101	31.56333333	24.12333333	-0.387820302	Down	0.59353492	Itpkb	inositol 1,4,5-trisphosphate 3-kinase B	K00911|1|0.0|1673|mmu:320404|1D-myo-inositol-triphosphate 3-kinase [EC:2.7.1.127]	-	GO:0051766//inositol trisphosphate kinase activity;GO:0032550;GO:0005515//protein binding	GO:0007265//Ras protein signal transduction;GO:0045582//positive regulation of T cell differentiation;GO:0043368//positive T cell selection;GO:0033077//T cell differentiation in thymus;GO:0006796//phosphate-containing compound metabolic process	gi|124487167|ref|NP_001074644.1|/0/inositol-trisphosphate 3-kinase B [Mus musculus]
75750	2124	4.05	6.343333333	0.647319248	Up	0.593187032	Slc10a6	solute carrier family 10 (sodium/bile acid cotransporter family), member 6	K14346|1|0.0|754|mmu:75750|solute carrier family 10 (sodium/bile acid cotransporter), member 6	GO:0031224//intrinsic component of membrane	GO:0005343//organic acid:sodium symporter activity;GO:0008514//organic anion transmembrane transporter activity	GO:0044763;GO:0015718//monocarboxylic acid transport;GO:0006814//sodium ion transport	gi|21313062|ref|NP_083691.1|/0/solute carrier family 10 member 6 [Mus musculus]
71973	1956	35.09	45.33666667	0.369618375	Up	0.592848546	Rbpms2	RNA binding protein with multiple splicing 2	-	-	GO:0036094//small molecule binding;GO:0097159//organic cyclic compound binding	-	gi|31980694|ref|NP_082306.2|/1.04241e-108/RNA-binding protein with multiple splicing 2 [Mus musculus]
13549	2469.92	17.99333333	23.95666667	0.412964709	Up	0.592604084	Dyrk1b	dual-specificity tyrosine-(Y)-phosphorylation regulated kinase 1b	K08825|1|0.0|913|pale:102896998|dual specificity tyrosine-phosphorylation-regulated kinase 1 [EC:2.7.12.1]	-	-	-	-
26384	2300	3.186666667	5.233333333	0.715682036	Up	0.592096356	Gnpda1	glucosamine-6-phosphate deaminase 1	K02564|1|1e-167|592|mmu:26384|glucosamine-6-phosphate deaminase [EC:3.5.99.6]	GO:0044424	GO:0016861//intramolecular oxidoreductase activity, interconverting aldoses and ketoses	GO:0044237//cellular metabolic process;GO:0006041//glucosamine metabolic process;GO:0007338//single fertilization;GO:0044238//primary metabolic process	gi|188219582|ref|NP_036067.2|/1.02674e-166/glucosamine-6-phosphate isomerase 1 [Mus musculus]
100038734	3389	23.35	30.51666667	0.386174835	Up	0.591927113	Gm10845	predicted gene 10845	K04676|1|2e-25|121|cge:100762264|mothers against decapentaplegic homolog 1;K09667|2|2e-22|111|ngi:103752242|protein O-GlcNAc transferase [EC:2.4.1.255]	-	-	-	gi|74180796|dbj|BAE25608.1|/5.66216e-95/unnamed protein product [Mus musculus]
69683	1855	65.41666667	83.44666667	0.351196173	Up	0.591466396	Emc10	ER membrane protein complex subunit 10	-	GO:0030176//integral component of endoplasmic reticulum membrane	-	-	gi|226342951|ref|NP_932108.2|/4.10208e-115/ER membrane protein complex subunit 10 precursor [Mus musculus]
76392	574	10.54666667	14.52	0.461254354	Up	0.591193727	Slfn5os	schlafen 5, opposite strand	-	-	-	-	-
235323	4220	29.66333333	22.71	-0.38535302	Down	0.59049795	Usp28	ubiquitin specific peptidase 28	K11849|1|0.0|2046|mmu:235323|ubiquitin carboxyl-terminal hydrolase 25/28 [EC:3.4.19.12]	GO:0032991//macromolecular complex;GO:0031981//nuclear lumen	GO:0016790//thiolester hydrolase activity;GO:0019783//ubiquitin-like protein-specific protease activity	GO:0009411//response to UV;GO:0006259//DNA metabolic process;GO:0019941//modification-dependent protein catabolic process;GO:0008630//intrinsic apoptotic signaling pathway in response to DNA damage;GO:0070646//protein modification by small protein removal	gi|46852151|ref|NP_780691.2|/0/ubiquitin carboxyl-terminal hydrolase 28 [Mus musculus]
232237	6023	12.64666667	9.053333333	-0.482236199	Down	0.590488548	Fgd5	FYVE, RhoGEF and PH domain containing 5	K05724|1|0.0|2632|mmu:232237|FYVE, RhoGEF and PH domain containing 5/6	-	-	-	-
18217	1547	3.746666667	5.936666667	0.664045481	Up	0.589557712	Ntsr2	neurotensin receptor 2	K04212|1|0.0|738|mmu:18217|neurotensin receptor 2	GO:0031224//intrinsic component of membrane	GO:0008188//neuropeptide receptor activity	GO:0007267//cell-cell signaling;GO:0007186//G-protein coupled receptor signaling pathway;GO:0006873//cellular ion homeostasis	gi|148666060|gb|EDK98476.1|/0/neurotensin receptor 2, isoform CRA_a [Mus musculus]
75599	3902	18.19666667	13.55333333	-0.425026482	Down	0.589266238	Pcdh1	protocadherin 1	K16498|1|0.0|1855|mmu:75599|protocadherin delta 1	-	-	-	-
20525	2573	10.27666667	14.14333333	0.460749789	Up	0.589068788	Slc2a1	solute carrier family 2 (facilitated glucose transporter), member 1	K07299|1|0.0|900|xla:100036813|MFS transporter, SP family, solute carrier family 2 (facilitated glucose transporter), member 1	GO:0030054//cell junction;GO:0016021//integral component of membrane;GO:0044459;GO:0045120//pronucleus;GO:0048770	GO:0005402//cation:sugar symporter activity;GO:0005355//glucose transmembrane transporter activity;GO:0051183//vitamin transporter activity;GO:0019899//enzyme binding	GO:0009267//cellular response to starvation;GO:0015711//organic anion transport;GO:0015758//glucose transport	gi|147898512|ref|NP_001090573.1|/0/glucose transporter 14 [Xenopus laevis]
72281	2767	5.113333333	3.113333333	-0.715804028	Down	0.588730302	Sh2d4a	SH2 domain containing 4A	K17577|1|0.0|801|mmu:72281|SH2 domain-containing protein 4A	GO:0031981//nuclear lumen	GO:0019899//enzyme binding	GO:0010921//regulation of phosphatase activity	gi|206597474|ref|NP_082458.1|/0/SH2 domain-containing protein 4A [Mus musculus]
102465637	65	6.86	4.49	-0.611493131	Down	0.588278988	Mir7052	microRNA 7052	-	-	-	-	-
320869	518	12.36333333	8.866666667	-0.479604022	Down	0.58825078	Spata33	spermatogenesis associated 33	K02449|1|9e-11|68.2|cfa:489655|cyclin-dependent kinase 10 [EC:2.7.11.22]	-	-	-	gi|124301188|ref|NP_796253.2|/5.88457e-53/spermatogenesis-associated protein 33 [Mus musculus]
13166	2282	2.1	0.826666667	-1.345011708	Down	0.588137952	Dbh	dopamine beta hydroxylase	K00503|1|0.0|1237|mmu:13166|dopamine beta-monooxygenase [EC:1.14.17.1]	GO:0030133//transport vesicle;GO:0034774//secretory granule lumen;GO:0044297//cell body;GO:0031224//intrinsic component of membrane;GO:0030667//secretory granule membrane;GO:0033267	GO:0046914//transition metal ion binding;GO:0019842//vitamin binding;GO:0016715//oxidoreductase activity, acting on paired donors, with incorporation or reduction of molecular oxygen, reduced ascorbate as one donor, and incorporation of one atom of oxygen	GO:0014075//response to amine;GO:0048771//tissue remodeling;GO:0001659//temperature homeostasis;GO:0033555//multicellular organismal response to stress;GO:0060746//parental behavior;GO:0033500//carbohydrate homeostasis;GO:0042415//norepinephrine metabolic process;GO:0007612//learning;GO:0030534//adult behavior;GO:0008283//cell proliferation;GO:0007632//visual behavior;GO:0042417//dopamine metabol…	gi|110815861|ref|NP_620392.2|/0/dopamine beta-hydroxylase [Mus musculus]
110880	6598	3.983333333	6.216666667	0.642165012	Up	0.587442175	Scn4a	sodium channel, voltage-gated, type IV, alpha	K04837|1|0.0|3362|mmu:110880|voltage-gated sodium channel type IV alpha	GO:0005887//integral component of plasma membrane	GO:0005272//sodium channel activity	GO:0034220//ion transmembrane transport;GO:0006814//sodium ion transport	gi|134948032|ref|NP_573462.2|/0/sodium channel protein type 4 subunit alpha [Mus musculus]
211228	1273	2.003333333	3.683333333	0.878609474	Up	0.58726353	Lrrc25	leucine rich repeat containing 25	-	GO:0031224//intrinsic component of membrane	-	-	gi|23346481|ref|NP_694714.1|/4.0092e-150/leucine-rich repeat-containing protein 25 precursor [Mus musculus]
20014	2716	37.89666667	48.48	0.355318742	Up	0.587244725	Rpn2	ribophorin II	K12667|1|0.0|1152|mmu:20014|oligosaccharyltransferase complex subunit delta (ribophorin II)	GO:0031224//intrinsic component of membrane;GO:0005789//endoplasmic reticulum membrane	GO:0004576//oligosaccharyl transferase activity;GO:0043021//ribonucleoprotein complex binding	GO:0044767//single-organism developmental process;GO:0042221//response to chemical;GO:0006487//protein N-linked glycosylation	gi|34996495|ref|NP_062616.2|/0/dolichyl-diphosphooligosaccharide--protein glycosyltransferase subunit 2 precursor [Mus musculus]
237560	1428	285.69	227.3366667	-0.329620146	Down	0.586878032	Lrrc10	leucine rich repeat containing 10	K16175|1|2e-15|86.7|smm:Smp_104030.3|protein scribble	GO:0043292//contractile fiber;GO:0043231//intracellular membrane-bounded organelle	-	-	gi|74209124|dbj|BAE24955.1|/1.99013e-132/unnamed protein product [Mus musculus]
106821	1354	9.926666667	13.67	0.46163199	Up	0.586191658	Oard1	O-acyl-ADP-ribose deacylase 1	-	-	GO:0016787//hydrolase activity;GO:0001882//nucleoside binding;GO:0016787//hydrolase activity;GO:0001882//nucleoside binding;GO:0016787//hydrolase activity;GO:0001882//nucleoside binding	GO:0009116//nucleoside metabolic process;GO:0009116//nucleoside metabolic process;GO:0009116//nucleoside metabolic process	gi|110625732|ref|NP_997102.2|/2.18377e-81/O-acetyl-ADP-ribose deacetylase 1 [Mus musculus]
27047	1751	4.933333333	7.373333333	0.57975421	Up	0.585994208	Omd	osteomodulin	K08124|1|0.0|832|mmu:27047|osteomodulin	GO:0031012//extracellular matrix	-	GO:0030278//regulation of ossification;GO:0022610	gi|148709139|gb|EDL41085.1|/0/osteomodulin, isoform CRA_b, partial [Mus musculus]
214505	1234	7.936666667	11.17333333	0.493454528	Up	0.585533491	Gnptg	N-acetylglucosamine-1-phosphotransferase, gamma subunit	K10087|1|0.0|638|mmu:214505|N-acetylglucosamine-1-phosphate transferase, gamma subunit	GO:0043231//intracellular membrane-bounded organelle	GO:0005515//protein binding;GO:0016780//phosphotransferase activity, for other substituted phosphate groups	GO:0006491//N-glycan processing	gi|49457855|ref|NP_766117.2|/0/N-acetylglucosamine-1-phosphotransferase subunit gamma precursor [Mus musculus]
433456	1231	9.166666667	6.353333333	-0.528883499	Down	0.58525142	4631405J19Rik	RIKEN cDNA 4631405J19 gene	-	-	-	-	gi|71682457|gb|AAI00299.1|/3.0385e-30/4631405J19Rik protein [Mus musculus]
59095	1804	15.83	21.06333333	0.41207251	Up	0.584894129	Fxyd6	FXYD domain-containing ion transport regulator 6	K13363|1|5e-35|151|cge:100770777|FXYD domain-containing ion transport regulator 6	GO:0031224//intrinsic component of membrane	-	GO:0044765//single-organism transport	gi|148693701|gb|EDL25648.1|/1.51993e-74/FXYD domain-containing ion transport regulator 6 [Mus musculus]
11702	3206	45.84333333	58.4	0.349256421	Up	0.58465907	Amd1	S-adenosylmethionine decarboxylase 1	K01611|1|1e-180|636|mmu:11702|S-adenosylmethionine decarboxylase [EC:4.1.1.50]	-	-	-	-
69961	839	15.93	21.13	0.4075465	Up	0.584546241	Rpp25l	ribonuclease P/MRP 25 subunit-like	K14525|1|3e-70|267|mmu:69961|ribonucleases P/MRP protein subunit RPP25 [EC:3.1.26.5]	GO:0043231//intracellular membrane-bounded organelle	GO:0097159//organic cyclic compound binding	-	gi|568927366|ref|XP_006538311.1|/1.99289e-89/PREDICTED: ribonuclease P protein subunit p25-like protein isoform X1 [Mus musculus]
338417	451	21.08333333	15.89333333	-0.407681244	Down	0.584395803	Scgb1c1	secretoglobin, family 1C, member 1	-	-	-	-	gi|153791540|ref|NP_001093212.1|/6.46234e-26/secretoglobin family 1C member 1 precursor [Mus musculus]
259300	3058	90.73	71.88333333	-0.335922349	Down	0.584264169	Ehd2	EH-domain containing 2	K12469|1|0.0|1051|mmu:259300|EH domain-containing protein 2	GO:0010008//endosome membrane	GO:0032550;GO:0005515//protein binding;GO:0017111//nucleoside-triphosphatase activity;GO:0046872//metal ion binding	GO:0007599//hemostasis;GO:0030036//actin cytoskeleton organization;GO:0016192//vesicle-mediated transport;GO:0009154//purine ribonucleotide catabolic process	gi|55742711|ref|NP_694708.2|/0/EH domain-containing protein 2 [Mus musculus]
14873	1192	195.2966667	155.6133333	-0.327701646	Down	0.584179548	Gsto1	glutathione S-transferase omega 1	K00799|1|1e-138|494|mmu:14873|glutathione S-transferase [EC:2.5.1.18]	-	-	-	-
213393	1316.32	152.9	192.5966667	0.332994328	Up	0.584179548	8430408G22Rik	RIKEN cDNA 8430408G22 gene	-	GO:0043231//intracellular membrane-bounded organelle;GO:0043231//intracellular membrane-bounded organelle	-	-	gi|22122425|ref|NP_666092.1|/6.54902e-111/protein DEPP [Mus musculus]
193385	4713.57	1.916666667	3.55	0.889219569	Up	0.584000903	Fam65b	family with sequence similarity 65, member B	-	-	GO:0005506//iron ion binding;GO:0003824//catalytic activity;GO:0005506//iron ion binding;GO:0003824//catalytic activity	-	gi|28972195|dbj|BAC65551.1|/0/mKIAA0386 protein [Mus musculus]
21838	1753	11.66333333	8.336666667	-0.484437607	Down	0.583775245	Thy1	thymus cell antigen 1, theta	K06514|1|2e-72|276|mmu:21838|Thy-1 cell surface antigen	GO:0009986//cell surface;GO:0046658//anchored component of plasma membrane;GO:0043005//neuron projection;GO:0043231//intracellular membrane-bounded organelle;GO:0044444//cytoplasmic part	GO:0035091//phosphatidylinositol binding;GO:0005102//receptor binding;GO:0019900//kinase binding	GO:0010524//positive regulation of calcium ion transport into cytosol;GO:0006915//apoptotic process;GO:0006996//organelle organization;GO:0001933//negative regulation of protein phosphorylation;GO:0016477//cell migration;GO:0007409//axonogenesis;GO:0001934//positive regulation of protein phosphorylation;GO:0002274;GO:0048646//anatomical structure formation involved in morphogenesis;GO:0042462//ey…	gi|6678347|ref|NP_033408.1|/1.51386e-71/thy-1 membrane glycoprotein preproprotein [Mus musculus]
100526525	96	0.01	0.69	6.108524457	Up	0.582947836	Mir3092	microRNA 3092	-	-	-	-	-
100529074	105	0.01	0.686666667	6.101538026	Up	0.582891421	Snora33	small nucleolar RNA, H/ACA box 33	-	-	-	-	-
19171	1270	42.82666667	54.58666667	0.35003921	Up	0.582863214	Psmb10	proteasome (prosome, macropain) subunit, beta type 10	K02733|1|7e-152|539|mmu:19171|20S proteasome subunit beta 10 [EC:3.4.25.1]	GO:0031981//nuclear lumen;GO:0000502//proteasome complex;GO:0044444//cytoplasmic part	GO:0004175//endopeptidase activity	GO:0042590//antigen processing and presentation of exogenous peptide antigen via MHC class I;GO:0032989;GO:0043161//proteasome-mediated ubiquitin-dependent protein catabolic process;GO:0044772//mitotic cell cycle phase transition;GO:0006955//immune response;GO:0006915//apoptotic process;GO:0051320;GO:0016070//RNA metabolic process;GO:0042110//T cell activation;GO:0051439//regulation of ubiquitin-…	gi|247300942|ref|NP_038668.2|/6.16314e-151/proteasome subunit beta type-10 precursor [Mus musculus]
13480	2303	1.766666667	3.343333333	0.920257341	Up	0.582844409	Dpm1	dolichol-phosphate (beta-D) mannosyltransferase 1	K00721|1|3e-138|495|mmu:13480|dolichol-phosphate mannosyltransferase [EC:2.4.1.83]	-	-	-	-
12228	1295.73	10.92333333	7.77	-0.491426668	Down	0.582599947	Btg3	B cell translocation gene 3	K14443|1|2e-132|474|mmu:12228|protein Tob/BTG	GO:0044424;GO:0044424	-	GO:0006950//response to stress;GO:0000278//mitotic cell cycle;GO:0008283//cell proliferation;GO:0006950//response to stress;GO:0000278//mitotic cell cycle;GO:0008283//cell proliferation	gi|6753208|ref|NP_033900.1|/1.34377e-131/protein BTG3 [Mus musculus]
212933	3540	6.31	4.1	-0.622016095	Down	0.581857159	Pm20d1	peptidase M20 domain containing 1	K13049|1|0.0|996|mmu:212933|carboxypeptidase PM20D1 [EC:3.4.17.-]	-	GO:0016787//hydrolase activity;GO:0043169//cation binding	GO:0019538//protein metabolic process	gi|227908835|ref|NP_835180.2|/0/probable carboxypeptidase PM20D1 precursor [Mus musculus]
217830	3229	26.44	34.09	0.366626423	Up	0.581810147	9030617O03Rik	RIKEN cDNA 9030617O03 gene	-	GO:0043231//intracellular membrane-bounded organelle	-	-	gi|148686944|gb|EDL18891.1|/0/RIKEN cDNA 9030617O03, isoform CRA_a, partial [Mus musculus]
66968	1981.96	114.3766667	143.9666667	0.33194205	Up	0.581509271	Plin5	perilipin 5	K20255|1|0.0|892|mmu:66968|perilipin-5	-	-	-	gi|116292164|ref|NP_001070816.1|/0/perilipin-5 [Mus musculus]
277414	2687	21.41333333	27.91666667	0.382617298	Up	0.581293016	Trp53i11	transformation related protein 53 inducible protein 11	-	GO:0031224//intrinsic component of membrane	-	-	gi|148695671|gb|EDL27618.1|/1.06463e-93/Trp53 inducible protein 11, isoform CRA_d, partial [Mus musculus]
12589	2957	8.266666667	11.50333333	0.476674353	Up	0.58118959	Ift81	intraflagellar transport 81	K19677|1|0.0|1311|mmu:12589|intraflagellar transport protein 81	GO:0005815//microtubule organizing center;GO:0043231//intracellular membrane-bounded organelle	-	GO:0048232//male gamete generation;GO:0048869//cellular developmental process	gi|15638942|ref|NP_034009.2|/0/intraflagellar transport protein 81 homolog [Mus musculus]
116701	2561.54	8.186666667	11.43	0.481477344	Up	0.58118959	Fgfrl1	fibroblast growth factor receptor-like 1	K05094|1|2e-36|156|xtr:100196923|fibroblast growth factor receptor 3 [EC:2.7.10.1];K05095|2|4e-36|155|lcm:102345296|fibroblast growth factor receptor 4 [EC:2.7.10.1]	GO:0030133//transport vesicle;GO:0031224//intrinsic component of membrane;GO:0044464;GO:0031224//intrinsic component of membrane	GO:0019838//growth factor binding;GO:0005539//glycosaminoglycan binding;GO:0004714//transmembrane receptor protein tyrosine kinase activity;GO:0019838//growth factor binding;GO:0005539//glycosaminoglycan binding;GO:0004714//transmembrane receptor protein tyrosine kinase activity	GO:0060538//skeletal muscle organ development;GO:0003170//heart valve development;GO:0008283//cell proliferation;GO:0006464//cellular protein modification process;GO:0016049//cell growth;GO:0003281//ventricular septum development;GO:0008543//fibroblast growth factor receptor signaling pathway;GO:0060538//skeletal muscle organ development;GO:0003170//heart valve development;GO:0008283//cell prolif…	gi|16905101|ref|NP_473412.1|/0/fibroblast growth factor receptor-like 1 isoform 1 precursor [Mus musculus]
66952	1296	2.43	4.186666667	0.784845745	Up	0.580616044	2310030G06Rik	RIKEN cDNA 2310030G06 gene	-	-	-	-	gi|13385350|ref|NP_080141.1|/5.49993e-78/uncharacterized protein C11orf52 homolog [Mus musculus]
319604	6610	10.66666667	7.59	-0.490937614	Down	0.580418594	Fam168a	family with sequence similarity 168, member A	-	-	-	-	gi|928165529|ref|XP_005633583.2|/6.8208e-103/PREDICTED: protein FAM168A isoform X3 [Canis lupus familiaris]
68267	2586.88	39.12333333	49.89666667	0.350914146	Up	0.580268156	Slc25a22	solute carrier family 25 (mitochondrial carrier, glutamate), member 22	K15107|1|9e-164|580|mmu:68267|solute carrier family 25 (mitochondrial glutamate transporter), member 18/22	GO:0031224//intrinsic component of membrane;GO:0031981//nuclear lumen;GO:0019866//organelle inner membrane	GO:0015291//secondary active transmembrane transporter activity;GO:0005310//dicarboxylic acid transmembrane transporter activity	GO:0044763;GO:0006835//dicarboxylic acid transport	gi|21311845|ref|NP_080922.1|/7.82695e-163/mitochondrial glutamate carrier 1 [Mus musculus]
276829	2624	6.073333333	8.756666667	0.527893241	Up	0.580202339	Smtnl2	smoothelin-like 2	K10314|1|7e-122|441|bacu:103002192|F-box protein 39;K06115|2|6e-20|102|mze:101474420|spectrin beta	-	-	-	gi|148680730|gb|EDL12677.1|/0/RIKEN cDNA D130058I21, isoform CRA_a, partial [Mus musculus]
13039	3509	54.58333333	69.18333333	0.341964025	Up	0.579863853	Ctsl	cathepsin L	K01365|1|0.0|676|mmu:13039|cathepsin L [EC:3.4.22.15]	-	-	-	-
319594	6190	10.06666667	7.11	-0.501664584	Down	0.579816842	Hif1an	hypoxia-inducible factor 1, alpha subunit inhibitor	K18055|1|0.0|687|mmu:319594|hypoxia-inducible factor 1-alpha inhibitor (HIF hydroxylase) [EC:1.14.11.30]	GO:0043231//intracellular membrane-bounded organelle;GO:0044444//cytoplasmic part	GO:0046914//transition metal ion binding;GO:0005102//receptor binding;GO:0016706//oxidoreductase activity, acting on paired donors, with incorporation or reduction of molecular oxygen, 2-oxoglutarate as one donor, and incorporation of one atom each of oxygen into both donors;GO:0016701//oxidoreductase activity, acting on single donors with incorporation of molecular oxygen;GO:0019904//protein dom…	GO:0007219//Notch signaling pathway;GO:0061418//regulation of transcription from RNA polymerase II promoter in response to hypoxia;GO:0045445//myoblast differentiation;GO:0018126//protein hydroxylation;GO:0044710;GO:0001570//vasculogenesis	gi|70909332|ref|NP_795932.2|/0/hypoxia-inducible factor 1-alpha inhibitor [Mus musculus]
54397	1732.21	38.13333333	48.61	0.350200488	Up	0.579365527	Ppt2	palmitoyl-protein thioesterase 2	K01074|1|1e-165|585|mmu:54397|palmitoyl-protein thioesterase [EC:3.1.2.22]	GO:0000323//lytic vacuole;GO:0000323//lytic vacuole	GO:0016790//thiolester hydrolase activity;GO:0016790//thiolester hydrolase activity;GO:0016790//thiolester hydrolase activity;GO:0016790//thiolester hydrolase activity;GO:0016790//thiolester hydrolase activity	GO:0036211//protein modification process;GO:0036211//protein modification process;GO:0036211//protein modification process;GO:0036211//protein modification process;GO:0036211//protein modification process	gi|795466039|ref|XP_011890013.1|/3.32851e-169/PREDICTED: lysosomal thioesterase PPT2 isoform X8 [Cercocebus atys]
654820	2391.26	5.676666667	8.256666667	0.540515434	Up	0.579111663	G530011O06Rik	RIKEN cDNA G530011O06 gene	-	-	-	-	-
78373	1285	2.37	4.086666667	0.786037514	Up	0.578923615	Nudt17	nudix (nucleoside diphosphate linked moiety X)-type motif 17	K03023|1|2e-41|172|fpg:101919330|DNA-directed RNA polymerase III subunit RPC3	-	GO:0043169//cation binding;GO:0003824//catalytic activity;GO:0043169//cation binding;GO:0003824//catalytic activity	-	gi|242397440|ref|NP_084370.1|/4.63644e-146/nucleoside diphosphate-linked moiety X motif 17 isoform 1 [Mus musculus]
17190	2672	23.85666667	18.26666667	-0.385179086	Down	0.578716763	Mbd1	methyl-CpG binding domain protein 1	K11589|1|0.0|1051|mmu:17190|methyl-CpG-binding domain protein 1	GO:0016604//nuclear body;GO:0000785//chromatin;GO:0034399//nuclear periphery	GO:0003676//nucleic acid binding;GO:0046872//metal ion binding	GO:0006305;GO:0006351//transcription, DNA-templated	gi|157817372|ref|NP_038622.2|/0/methyl-CpG-binding domain protein 1 [Mus musculus]
102466210	74	2.606666667	1.25	-1.060278012	Down	0.578190229	Mir6955	microRNA 6955	-	-	-	-	-
15267	556	50.24666667	63.62	0.34045248	Up	0.578171424	Hist2h2aa1	histone cluster 2, H2aa1	K11251|1|6e-55|215|ssc:100511884|histone H2A	-	-	-	-
11544	1583	28.74666667	36.96333333	0.362700187	Up	0.578067998	Adprh	ADP-ribosylarginine hydrolase	K01245|1|0.0|758|mmu:11544|ADP-ribosylarginine hydrolase [EC:3.2.2.19]	-	GO:0016799//hydrolase activity, hydrolyzing N-glycosyl compounds	GO:0006464//cellular protein modification process	gi|6680658|ref|NP_031440.1|/0/ADP-ribosylarginine hydrolase [Mus musculus]
69253	910	50.31666667	63.59666667	0.3379148	Up	0.578049193	Hspb2	heat shock protein 2	K09543|1|1e-83|311|chx:102175970|heat shock protein beta-2	GO:0043231//intracellular membrane-bounded organelle;GO:0044424	-	GO:0061061//muscle structure development;GO:0006950//response to stress	gi|926709358|ref|XP_005689675.2|/9.42652e-83/PREDICTED: heat shock protein beta-2 [Capra hircus]
194401	9367.87	16.81333333	12.54	-0.423068427	Down	0.577926962	Mical3	microtubule associated monooxygenase, calponin and LIM domain containing 3	K19947|1|0.0|3037|rno:362427|protein-methionine sulfoxide oxidase MICAL [EC:1.14.13.-]	GO:0043232	GO:0046914//transition metal ion binding;GO:0016491//oxidoreductase activity;GO:0008092//cytoskeletal protein binding	GO:0016192//vesicle-mediated transport;GO:0044710	gi|74209994|dbj|BAE21292.1|/0/unnamed protein product [Mus musculus]
69745	939	12.42666667	16.68333333	0.424968209	Up	0.577785927	Pold4	polymerase (DNA-directed), delta 4	K03505|1|2e-30|134|mmu:69745|DNA polymerase delta subunit 4	GO:0031981//nuclear lumen;GO:0042575	GO:0005488//binding;GO:0034061//DNA polymerase activity	GO:0006289//nucleotide-excision repair;GO:0000723//telomere maintenance;GO:0006261//DNA-dependent DNA replication;GO:0051320;GO:0001935//endothelial cell proliferation	gi|664703981|ref|XP_008531929.1|/3.34014e-53/PREDICTED: DNA polymerase delta subunit 4 [Equus przewalskii]
83673	476	4.65	6.933333333	0.576318406	Up	0.577738915	Snhg1	small nucleolar RNA host gene 1	-	-	-	-	-
244091	2976	103.11	82.06333333	-0.329374596	Down	0.577428636	Fsd2	fibronectin type III and SPRY domain containing 2	K08285|1|2e-39|167|ecb:100049999|midline 1 [EC:2.3.2.27];K20479|2|7e-38|162|ggo:101146369|WASP homolog-associated protein with actin, membranes and microtubules;K10647|3|2e-36|157|shr:100932405|midline 2 [EC:2.3.2.27]	-	-	-	gi|116063550|ref|NP_766492.2|/0/fibronectin type III and SPRY domain-containing protein 2 [Mus musculus]
18810	14887.7	45.53	35.69333333	-0.351162821	Down	0.577297003	Plec	plectin	K10388|1|0.0|3881|mmu:18810|plectin	GO:0016323//basolateral plasma membrane;GO:0030055//cell-substrate junction;GO:0043232;GO:0044444//cytoplasmic part;GO:0016323//basolateral plasma membrane;GO:0030055//cell-substrate junction;GO:0043232;GO:0044444//cytoplasmic part;GO:0016323//basolateral plasma membrane;GO:0030055//cell-substrate junction;GO:0043232;GO:0044444//cytoplasmic part;GO:0016323//basolateral plasma membrane;GO:0030055/…	GO:0008092//cytoskeletal protein binding;GO:0005198//structural molecule activity;GO:0008092//cytoskeletal protein binding;GO:0005198//structural molecule activity;GO:0008092//cytoskeletal protein binding;GO:0005198//structural molecule activity;GO:0008092//cytoskeletal protein binding;GO:0005198//structural molecule activity;GO:0008092//cytoskeletal protein binding;GO:0005198//structural molecul…	GO:0031667//response to nutrient levels;GO:0007044//cell-substrate junction assembly;GO:0031667//response to nutrient levels;GO:0007044//cell-substrate junction assembly;GO:0031667//response to nutrient levels;GO:0007044//cell-substrate junction assembly;GO:0031667//response to nutrient levels;GO:0007044//cell-substrate junction assembly;GO:0031667//response to nutrient levels;GO:0007044//cell-su…	gi|148697587|gb|EDL29534.1|/0/plectin 1, isoform CRA_b [Mus musculus]
735277	109	0.666666667	0.01	-6.058893689	Down	0.577165369	Mir697	microRNA 697	-	-	-	-	-
100316676	98	0.01	0.666666667	6.058893689	Up	0.577165369	Mir1195	microRNA 1195	-	-	-	-	-
71242	721	4.483333333	2.683333333	-0.740545484	Down	0.577080748	Spata24	spermatogenesis associated 24	-	GO:0031981//nuclear lumen;GO:0031981//nuclear lumen	GO:0003676//nucleic acid binding;GO:0042802//identical protein binding;GO:0003676//nucleic acid binding;GO:0042802//identical protein binding	GO:0048869//cellular developmental process;GO:0048232//male gamete generation;GO:0006351//transcription, DNA-templated;GO:0048869//cellular developmental process;GO:0048232//male gamete generation;GO:0006351//transcription, DNA-templated	gi|56961629|ref|NP_082009.3|/1.69862e-85/spermatogenesis-associated protein 24 isoform 1 [Mus musculus]
545622	6369	9.676666667	6.82	-0.504738427	Down	0.576629433	Ptpn3	protein tyrosine phosphatase, non-receptor type 3	K18027|1|0.0|1827|mmu:545622|tyrosine-protein phosphatase non-receptor type 3 [EC:3.1.3.48]	GO:0044459;GO:0043232	GO:0004672//protein kinase activity;GO:0019899//enzyme binding;GO:0004721//phosphoprotein phosphatase activity	GO:0000278//mitotic cell cycle;GO:0006470//protein dephosphorylation;GO:0006509//membrane protein ectodomain proteolysis	gi|568927055|ref|XP_006538160.1|/0/PREDICTED: tyrosine-protein phosphatase non-receptor type 3 isoform X2 [Mus musculus]
67388	1065	45.01666667	57.02333333	0.341093141	Up	0.575877242	1110008F13Rik	RIKEN cDNA 1110008F13 gene	K12870|1|9e-17|90.1|tsp:Tsp_02139|pre-mRNA-splicing factor ISY1	GO:0043231//intracellular membrane-bounded organelle	-	-	gi|593716110|ref|XP_007104508.1|/2.23592e-68/PREDICTED: uncharacterized protein C20orf24 homolog isoform X1 [Physeter catodon]
83997	5388.01	22.22	16.92333333	-0.392845057	Down	0.575802023	Slmap	sarcolemma associated protein	K10251|1|4e-29|134|cmy:102938030|17beta-estradiol 17-dehydrogenase / very-long-chain 3-oxoacyl-CoA reductase [EC:1.1.1.62 1.1.1.330];K10421|2|8e-22|109|mze:101463599|CAP-Gly domain-containing linker protein 1	-	-	-	gi|37360470|dbj|BAC98213.1|/0/mKIAA1601 protein [Mus musculus]
66350	1562.23	45.22333333	57.14	0.337433702	Up	0.57563278	Pla2g12a	phospholipase A2, group XIIA	K01047|1|8e-69|263|mmu:66350|secretory phospholipase A2 [EC:3.1.1.4]	GO:0043231//intracellular membrane-bounded organelle;GO:0043231//intracellular membrane-bounded organelle;GO:0043231//intracellular membrane-bounded organelle;GO:0043231//intracellular membrane-bounded organelle	GO:0046872//metal ion binding;GO:0004623//phospholipase A2 activity;GO:0046872//metal ion binding;GO:0004623//phospholipase A2 activity;GO:0046872//metal ion binding;GO:0003824//catalytic activity;GO:0046872//metal ion binding;GO:0004623//phospholipase A2 activity	GO:0046488//phosphatidylinositol metabolic process;GO:0046470//phosphatidylcholine metabolic process;GO:0006658//phosphatidylserine metabolic process;GO:0046473//phosphatidic acid metabolic process;GO:0046471//phosphatidylglycerol metabolic process;GO:0046488//phosphatidylinositol metabolic process;GO:0046470//phosphatidylcholine metabolic process;GO:0006658//phosphatidylserine metabolic process;…	gi|148680280|gb|EDL12227.1|/2.97325e-64/phospholipase A2, group XIIA, isoform CRA_b, partial [Mus musculus]
12721	1686	4.53	6.766666667	0.578934271	Up	0.575557561	Coro1a	coronin, actin binding protein 1A	K13882|1|0.0|944|mmu:12721|coronin-1A	-	-	-	gi|6753492|ref|NP_034028.1|/0/coronin-1A isoform 1 [Mus musculus]
50874	1241	11.4	8.23	-0.470069489	Down	0.575096845	Tmod4	tropomodulin 4	K10370|1|8e-180|632|mmu:50874|tropomodulin	GO:0015629//actin cytoskeleton	GO:0008092//cytoskeletal protein binding	GO:0003012//muscle system process	gi|7710104|ref|NP_057921.1|/6.77851e-179/tropomodulin-4 [Mus musculus]
12925	460	87.28333333	69.35666667	-0.331671636	Down	0.574984016	Crip1	cysteine-rich protein 1 (intestinal)	K09851|1|3e-24|112|nve:NEMVE_v1g108380|Ras association domain-containing protein 2/4	GO:0044424	GO:0046914//transition metal ion binding;GO:0043565//sequence-specific DNA binding;GO:0033218//amide binding	GO:0012501//programmed cell death;GO:0010038//response to metal ion;GO:0010224//response to UV-B;GO:0046677//response to antibiotic;GO:0044767//single-organism developmental process;GO:0002376//immune system process;GO:0003006//developmental process involved in reproduction;GO:0010467//gene expression	gi|148686610|gb|EDL18557.1|/1.67606e-50/cysteine-rich protein 1 (intestinal), isoform CRA_a [Mus musculus]
269999	1996	12.20333333	16.28	0.415825427	Up	0.574542104	Orai3	ORAI calcium release-activated calcium modulator 3	K16058|1|1e-163|579|mmu:269999|calcium release-activated calcium channel protein 3	GO:0031224//intrinsic component of membrane	-	-	gi|38259222|ref|NP_940816.1|/9.86728e-163/protein orai-3 [Mus musculus]
60533	3653	1.873333333	3.42	0.868388695	Up	0.574382263	Cd274	CD274 antigen	K06745|1|4e-166|588|mmu:60533|programmed cell death 1 ligand 1	GO:0031224//intrinsic component of membrane;GO:0031988//membrane-bounded vesicle;GO:0009986//cell surface	GO:0005488//binding	GO:0050715//positive regulation of cytokine secretion;GO:0042098//T cell proliferation;GO:0007165//signal transduction;GO:0031294//lymphocyte costimulation	gi|11230798|ref|NP_068693.1|/3.30483e-165/programmed cell death 1 ligand 1 precursor [Mus musculus]
723902	108	0.01	0.66	6.044394119	Up	0.574372861	Mir7-1	microRNA 7-1	-	-	-	-	-
102466634	114	0.66	0.01	-6.044394119	Down	0.574372861	Mir6363	microRNA 6363	-	-	-	-	-
13830	2816	66.60333333	83.64333333	0.328656175	Up	0.574090789	Stom	stomatin	K17286|1|5e-141|504|mmu:13830|erythrocyte band 7 integral membrane protein	GO:0043232;GO:0031988//membrane-bounded vesicle;GO:0016021//integral component of membrane	-	GO:0051259//protein oligomerization	gi|7710018|ref|NP_038543.1|/4.6664e-140/erythrocyte band 7 integral membrane protein [Mus musculus]
104103	781.5	2.566666667	4.303333333	0.74555865	Up	0.574043778	Airn	antisense Igf2r RNA	-	-	-	-	gi|148670101|gb|EDL02048.1|/1.21634e-24/mCG142215, isoform CRA_c [Mus musculus]
319190	2667	2.626666667	4.386666667	0.739891954	Up	0.574034375	Hist2h2be	histone cluster 2, H2be	K11252|1|6e-43|178|mmu:319190|histone H2B	GO:0043231//intracellular membrane-bounded organelle;GO:0000785//chromatin	GO:0003676//nucleic acid binding;GO:0046983//protein dimerization activity	GO:0006952//defense response;GO:0034728//nucleosome organization	gi|148706929|gb|EDL38876.1|/1.07129e-53/histone 2, H2be [Mus musculus]
237615	6615	21.63333333	16.49666667	-0.391081436	Down	0.57381812	Ankrd52	ankyrin repeat domain 52	K15504|1|0.0|2152|mmu:237615|serine/threonine-protein phosphatase 6 regulatory ankyrin repeat subunit C	-	-	-	gi|27370168|ref|NP_766378.1|/0/serine/threonine-protein phosphatase 6 regulatory ankyrin repeat subunit C [Mus musculus]
76192	1967	32.5	41.38666667	0.348726339	Up	0.573808718	Abhd12	abhydrolase domain containing 12	K13704|1|0.0|783|mmu:76192|abhydrolase domain-containing protein 12 [EC:3.1.1.23]	GO:0008328//ionotropic glutamate receptor complex	GO:0016298//lipase activity	-	gi|12805339|gb|AAH02138.1|/0/Abhd12 protein, partial [Mus musculus]
102465900	131	5.593333333	3.596666667	-0.637047851	Down	0.573291587	Mir8112	microRNA 8112	-	-	-	-	-
12262	1063	62.82333333	79.06666667	0.331769111	Up	0.57326338	C1qc	complement component 1, q subcomponent, C chain	K03988|1|7e-105|382|mmu:12262|complement C1q subcomponent subunit C	-	-	-	-
208643	5444.94	145.0233333	116.1566667	-0.320213081	Down	0.573094137	Eif4g1	eukaryotic translation initiation factor 4, gamma 1	K03260|1|0.0|2588|mmu:208643|translation initiation factor 4G	GO:0043234//protein complex;GO:0044424;GO:0043234//protein complex;GO:0044424	GO:0008135//translation factor activity, RNA binding;GO:0031369//translation initiation factor binding;GO:0008135//translation factor activity, RNA binding;GO:0031369//translation initiation factor binding	GO:0006413//translational initiation;GO:0006413//translational initiation	gi|751130496|ref|NP_001291361.1|/0/eukaryotic translation initiation factor 4 gamma 1 isoform c [Mus musculus]
73713	6607	28	21.73666667	-0.365296108	Down	0.572680432	Rbm20	RNA binding motif protein 20	K13213|1|6e-25|120|cmk:103177265|matrin 3	-	-	-	-
677884	7371	3.056666667	1.593333333	-0.939911116	Down	0.572586408	Pakap	paralemmin A kinase anchor protein	K16519|1|0.0|1887|mmu:677884|A-kinase anchor protein 2	-	-	-	-
67149	2571	10.61	14.34333333	0.434955683	Up	0.572417165	Nkain1	Na+/K+ transporting ATPase interacting 1	-	GO:0031224//intrinsic component of membrane	-	-	gi|165377302|ref|NP_080274.2|/1.55194e-118/sodium/potassium-transporting ATPase subunit beta-1-interacting protein 1 precursor [Mus musculus]
100504518	5553	39.88333333	31.36333333	-0.346707092	Down	0.572106886	3425401B19Rik	RIKEN cDNA 3425401B19 gene	-	-	-	-	gi|304361750|ref|NP_001182026.1|/0/uncharacterized protein C10orf71 homolog [Mus musculus]
231148	3635.43	8.566666667	11.75666667	0.456673216	Up	0.571956448	Ablim2	actin-binding LIM protein 2	K07520|1|0.0|1087|mmu:231148|actin-binding LIM protein	GO:0005856//cytoskeleton;GO:0031981//nuclear lumen;GO:0043292//contractile fiber;GO:0043292//contractile fiber;GO:0043292//contractile fiber;GO:0043292//contractile fiber;GO:0005856//cytoskeleton;GO:0031981//nuclear lumen;GO:0043292//contractile fiber	GO:0008092//cytoskeletal protein binding;GO:0046914//transition metal ion binding;GO:0008092//cytoskeletal protein binding;GO:0046914//transition metal ion binding;GO:0008092//cytoskeletal protein binding;GO:0046914//transition metal ion binding;GO:0008092//cytoskeletal protein binding;GO:0046914//transition metal ion binding;GO:0008092//cytoskeletal protein binding;GO:0046914//transition metal i…	GO:0006996//organelle organization;GO:0006366//transcription from RNA polymerase II promoter;GO:0006996//organelle organization;GO:0006366//transcription from RNA polymerase II promoter;GO:0006996//organelle organization;GO:0006366//transcription from RNA polymerase II promoter;GO:0006996//organelle organization;GO:0006366//transcription from RNA polymerase II promoter;GO:0006996//organelle organ…	gi|295148104|ref|NP_001171170.1|/0/actin-binding LIM protein 2 isoform 5 [Mus musculus]
13489	1549	1.116666667	2.393333333	1.099822748	Up	0.571881229	Drd2	dopamine receptor D2	K04145|1|0.0|846|mmu:13489|dopamine receptor D2	GO:0043025//neuronal cell body;GO:0033267;GO:0044327//dendritic spine head;GO:0031514//motile cilium;GO:0030141//secretory granule;GO:0044459;GO:0016021//integral component of membrane;GO:0008021//synaptic vesicle	GO:0004952//dopamine neurotransmitter receptor activity;GO:0042802//identical protein binding;GO:0046983//protein dimerization activity;GO:0043169//cation binding;GO:0035254//glutamate receptor binding	GO:0007067//mitotic nuclear division;GO:0030252//growth hormone secretion;GO:0035249//synaptic transmission, glutamatergic;GO:0014821;GO:0035264//multicellular organism growth;GO:0030818//negative regulation of cAMP biosynthetic process;GO:0009611//response to wounding;GO:0006814//sodium ion transport;GO:0051480//regulation of cytosolic calcium ion concentration;GO:0001964//startle response;GO:00…	gi|672061753|ref|XP_008764412.1|/0/PREDICTED: D(2) dopamine receptor isoform X1 [Rattus norvegicus]
110796	5814	8.096666667	5.616666667	-0.527613899	Down	0.571815412	Tshz1	teashirt zinc finger family member 1	K09236|1|0.0|1962|mmu:110796|teashirt	GO:0031981//nuclear lumen	GO:0046914//transition metal ion binding;GO:0001071//nucleic acid binding transcription factor activity;GO:0003677//DNA binding	GO:0003002//regionalization;GO:0042471//ear morphogenesis;GO:0010467//gene expression	gi|60360598|dbj|BAD90534.1|/0/mKIAA4206 protein [Mus musculus]
241431	11969	23.52666667	18.05666667	-0.381765339	Down	0.571589755	Xirp2	xin actin-binding repeat containing 2	K19947|1|8e-11|74.3|aqu:105311991|protein-methionine sulfoxide oxidase MICAL [EC:1.14.13.-];K20478|2|5e-10|71.6|dwi:Dwil_GK22102|golgin subfamily B member 1;K12046|5|9e-10|70.9|sko:100372087|troponin T, fast skeletal muscle	GO:0031674//I band;GO:0031674//I band	GO:0046914//transition metal ion binding;GO:0042805//actinin binding;GO:0046914//transition metal ion binding;GO:0042805//actinin binding	GO:0007010//cytoskeleton organization;GO:0034330;GO:0003007//heart morphogenesis;GO:0003231//cardiac ventricle development;GO:0007010//cytoskeleton organization;GO:0034330;GO:0003007//heart morphogenesis;GO:0003231//cardiac ventricle development	gi|66841385|ref|NP_001019789.1|/0/xin actin-binding repeat-containing protein 2 isoform 1 [Mus musculus]
102566	2530.85	18.28666667	23.74333333	0.376730368	Up	0.571495731	Ano10	anoctamin 10	K19327|1|0.0|1250|mmu:102566|anoctamin-10	GO:0044464;GO:0034702//ion channel complex;GO:0034702//ion channel complex;GO:0044464	GO:0005254//chloride channel activity;GO:0005254//chloride channel activity	-	gi|30794236|ref|NP_598740.1|/0/anoctamin-10 isoform 1 [Mus musculus]
791347	450	0.01	0.653333333	6.029747343	Up	0.571270074	Gm10007	predicted gene 10007	K19895|1|2e-13|76.6|mmu:14585|GDNF family receptor alpha 1	GO:0031224//intrinsic component of membrane;GO:0043234//protein complex;GO:0043005//neuron projection;GO:0044297//cell body;GO:0009986//cell surface;GO:0044421	GO:0005102//receptor binding;GO:0004896//cytokine receptor activity	GO:0030030//cell projection organization;GO:0048870//cell motility;GO:0006935//chemotaxis;GO:0007169//transmembrane receptor protein tyrosine kinase signaling pathway;GO:0030154//cell differentiation;GO:0008406//gonad development	gi|148669850|gb|EDL01797.1|/1.39766e-12/glial cell line derived neurotrophic factor family receptor alpha 1, isoform CRA_b, partial [Mus musculus]
19872	111	0.01	0.65	6.022367813	Up	0.571270074	Rny1	RNA, Y1 small cytoplasmic, Ro-associated	-	-	-	-	-
67966	1257	2.12	3.72	0.811238357	Up	0.571241867	Zcchc10	zinc finger, CCHC domain containing 10	K19613|1|7e-09|64.3|ame:100578773|leucine-rich repeat protein SHOC2	-	GO:0097159//organic cyclic compound binding;GO:0046914//transition metal ion binding	-	gi|148701653|gb|EDL33600.1|/6.09188e-26/zinc finger, CCHC domain containing 10, isoform CRA_b [Mus musculus]
19215	806	637.87	514.2166667	-0.310886057	Down	0.570828162	Ptgds	prostaglandin D2 synthase (brain)	K01830|1|1e-86|321|mmu:19215|prostaglandin-H2 D-isomerase [EC:5.3.99.2]	GO:0005635//nuclear envelope;GO:0005783//endoplasmic reticulum;GO:0044421	GO:0016860//intramolecular oxidoreductase activity;GO:0019840//isoprenoid binding	GO:0006693//prostaglandin metabolic process;GO:0042749//regulation of circadian sleep/wake cycle;GO:0031960//response to corticosteroid;GO:0051234//establishment of localization	gi|148676301|gb|EDL08248.1|/2.11194e-101/prostaglandin D2 synthase (brain), isoform CRA_a, partial [Mus musculus]
497652	1425	11.38333333	15.24333333	0.421255341	Up	0.570414457	Acd	adrenocortical dysplasia	K11114|1|0.0|741|mmu:497652|adrenocortical dysplasia protein	GO:0000782//telomere cap complex;GO:0043231//intracellular membrane-bounded organelle	GO:0003676//nucleic acid binding;GO:0019899//enzyme binding	GO:0048731//system development;GO:0035108//limb morphogenesis;GO:0015031//protein transport;GO:0022607//cellular component assembly;GO:0034502//protein localization to chromosome;GO:0003002//regionalization;GO:0016233//telomere capping;GO:0051347//positive regulation of transferase activity;GO:0007004//telomere maintenance via telomerase;GO:0043388//positive regulation of DNA binding	gi|60593059|ref|NP_001012656.1|/0/adrenocortical dysplasia protein [Mus musculus]
78376	953	3.723333333	2.13	-0.80574135	Down	0.570254617	Sapcd1	suppressor APC domain containing 1	-	-	-	-	gi|254939597|ref|NP_076382.3|/3.09069e-71/suppressor APC domain-containing protein 1 [Mus musculus]
68173	1777	12.30333333	9.023333333	-0.44731685	Down	0.570160593	Ppifos	peptidylprolyl isomerase F, opposite strand	K09565|1|6e-13|78.6|mmu:105675|peptidyl-prolyl isomerase F (cyclophilin D) [EC:5.2.1.8]	GO:0005743//mitochondrial inner membrane	GO:0008144//drug binding;GO:0033218//amide binding;GO:0016859//cis-trans isomerase activity	GO:0010155//regulation of proton transport;GO:0043462//regulation of ATPase activity;GO:0032410//negative regulation of transporter activity;GO:0034614//cellular response to reactive oxygen species;GO:0010823//negative regulation of mitochondrion organization;GO:0070265//necrotic cell death;GO:0051592//response to calcium ion;GO:0044267//cellular protein metabolic process;GO:0046685//response to …	gi|12860006|dbj|BAB31835.1|/4.24829e-52/unnamed protein product [Mus musculus]
68777	974.2	18.44333333	13.98	-0.399735062	Down	0.569981947	Tmem53	transmembrane protein 53	-	GO:0031224//intrinsic component of membrane;GO:0031224//intrinsic component of membrane;GO:0031224//intrinsic component of membrane;GO:0031224//intrinsic component of membrane;GO:0031224//intrinsic component of membrane;GO:0031224//intrinsic component of membrane	-	-	gi|551410787|ref|NP_001272743.1|/3.27397e-131/transmembrane protein 53 isoform c [Mus musculus]
12266	5139	65.33	51.98666667	-0.329603986	Down	0.5697939	C3	complement component 3	K03990|1|0.0|3243|mmu:12266|complement component 3	GO:0031988//membrane-bounded vesicle;GO:0044421	GO:0061135;GO:0031714//C5a anaphylatoxin chemotactic receptor binding	GO:0001525//angiogenesis;GO:0006909//phagocytosis;GO:0007186//G-protein coupled receptor signaling pathway;GO:0007599//hemostasis;GO:0010827//regulation of glucose transport;GO:0002455//humoral immune response mediated by circulating immunoglobulin;GO:0043627//response to estrogen;GO:0001905;GO:0019432//triglyceride biosynthetic process;GO:0001819//positive regulation of cytokine production;GO:00…	gi|148706296|gb|EDL38243.1|/0/complement component 3, isoform CRA_c, partial [Mus musculus]
238803	2788	2.403333333	1.13	-1.088713986	Down	0.5697939	Zfp366	zinc finger protein 366	K09228|1|4e-75|285|mze:106675525|KRAB domain-containing zinc finger protein	GO:0043231//intracellular membrane-bounded organelle	GO:0003676//nucleic acid binding;GO:0046914//transition metal ion binding;GO:0035258//steroid hormone receptor binding	GO:0048545//response to steroid hormone;GO:0030520//intracellular estrogen receptor signaling pathway;GO:0006366//transcription from RNA polymerase II promoter	gi|51921301|ref|NP_001004149.1|/0/zinc finger protein 366 [Mus musculus]
232157	1562	4.386666667	2.643333333	-0.730766718	Down	0.569775095	Mob1a	MOB kinase activator 1A	K06685|1|9e-124|446|lve:103079604|MOB kinase activator 1	GO:0044444//cytoplasmic part	GO:0016772//transferase activity, transferring phosphorus-containing groups;GO:0043169//cation binding	GO:0035556//intracellular signal transduction	gi|148666661|gb|EDK99077.1|/4.37116e-144/MOB1, Mps One Binder kinase activator-like 1B (yeast), isoform CRA_b, partial [Mus musculus]
13038	1583	0.343333333	1.34	1.964551164	Up	0.568994697	Ctsk	cathepsin K	K01371|1|0.0|686|mmu:13038|cathepsin K [EC:3.4.22.38]	-	-	-	-
100113364	116	0.643333333	0.01	-6.007494537	Down	0.568430554	Snora15	small nucleolar RNA, H/ACA box 15	-	-	-	-	-
12683	1164	35.41666667	44.81333333	0.339499607	Up	0.568308323	Cidea	cell death-inducing DNA fragmentation factor, alpha subunit-like effector A	K02310|1|7e-08|60.8|sko:100375419|DNA fragmentation factor, 45 kD, alpha subunit;K02311|5|8e-06|53.9|bfo:BRAFLDRAFT_229336|DNA fragmentation factor, 40 kD, beta subunit [EC:3.-.-.-]	GO:0043231//intracellular membrane-bounded organelle;GO:0031967;GO:0044444//cytoplasmic part	GO:0042802//identical protein binding	GO:0006351//transcription, DNA-templated;GO:0000737//DNA catabolic process, endonucleolytic;GO:0010884//positive regulation of lipid storage;GO:0050663//cytokine secretion;GO:0006974//cellular response to DNA damage stimulus;GO:0007179//transforming growth factor beta receptor signaling pathway;GO:0001818//negative regulation of cytokine production;GO:0006915//apoptotic process;GO:0009895;GO:0080…	gi|162287227|ref|NP_031728.2|/4.6262e-110/cell death activator CIDE-A [Mus musculus]
69675	6632	11.96	8.76	-0.449214615	Down	0.56774418	Pxdn	peroxidasin	K19511|1|0.0|2919|mmu:69675|peroxidase [EC:1.11.1.7]	-	-	-	-
73750	4037.43	19.39333333	25.10333333	0.372318149	Up	0.567668961	Whrn	whirlin	K16175|1|7e-17|92.8|bfo:BRAFLDRAFT_198676|protein scribble;K11828|5|2e-16|91.7|amj:102560362|discs large protein 4	GO:0030425//dendrite;GO:0044297//cell body;GO:0015629//actin cytoskeleton;GO:0005578//proteinaceous extracellular matrix;GO:0005902//microvillus;GO:0002141//stereocilia ankle link;GO:0031513//nonmotile primary cilium;GO:0030425//dendrite;GO:0044297//cell body;GO:0015629//actin cytoskeleton;GO:0005578//proteinaceous extracellular matrix;GO:0005902//microvillus;GO:0002141//stereocilia ankle link;GO…	GO:0005515//protein binding;GO:0005515//protein binding;GO:0005515//protein binding;GO:0005515//protein binding;GO:0005515//protein binding	GO:0001894//tissue homeostasis;GO:0050954//sensory perception of mechanical stimulus;GO:0030030//cell projection organization;GO:0001894//tissue homeostasis;GO:0050954//sensory perception of mechanical stimulus;GO:0030030//cell projection organization;GO:0001894//tissue homeostasis;GO:0050954//sensory perception of mechanical stimulus;GO:0030030//cell projection organization;GO:0001894//tissue ho…	gi|57012338|ref|NP_001008791.1|/0/whirlin isoform 2 [Mus musculus]
98365	1152	2.08	3.643333333	0.808675467	Up	0.567518523	Slamf9	SLAM family member 9	K06570|1|1e-30|136|umr:103672034|lymphocyte antigen 9	-	-	-	gi|176866315|ref|NP_083888.3|/1.61831e-107/SLAM family member 9 precursor [Mus musculus]
109672	749	76.01666667	94.59666667	0.315473583	Up	0.567490316	Cyb5a	cytochrome b5 type A (microsomal)	K00387|1|1e-12|75.5|bmor:101743629|sulfite oxidase [EC:1.8.3.1];K10226|2|4e-12|73.9|aam:106490046|acyl-CoA 6-desaturase (Delta-6 desaturase) [EC:1.14.19.3]	GO:0031090//organelle membrane;GO:0043231//intracellular membrane-bounded organelle;GO:0031224//intrinsic component of membrane	GO:0046906//tetrapyrrole binding;GO:0043169//cation binding;GO:0005515//protein binding	GO:0051234//establishment of localization;GO:0032787//monocarboxylic acid metabolic process;GO:0010038//response to metal ion;GO:0006091//generation of precursor metabolites and energy	gi|526252990|ref|NP_001268328.1|/8.23608e-78/cytochrome b5-like [Mesocricetus auratus]
16372	2646	2.51	4.19	0.73926288	Up	0.567424499	Irx2	Iroquois related homeobox 2 (Drosophila)	K19383|1|4e-09|66.6|spu:575445|homeobox protein TGIF1;K19553|3|1e-07|61.2|crg:105320634|homeobox protein TGIF2	-	-	-	-
76681	1553	3.19	5.046666667	0.661774375	Up	0.567001392	Trim12a	tripartite motif-containing 12A	K10648|1|2e-150|534|mmu:319236|tripartite motif-containing protein 5 [EC:2.3.2.27]	GO:0031981//nuclear lumen	GO:0046914//transition metal ion binding;GO:0038023//signaling receptor activity;GO:0042802//identical protein binding;GO:0019787//ubiquitin-like protein transferase activity	GO:0000209//protein polyubiquitination;GO:0051091//positive regulation of sequence-specific DNA binding transcription factor activity;GO:0002831;GO:0051259//protein oligomerization;GO:0007249//I-kappaB kinase/NF-kappaB signaling;GO:0000165//MAPK cascade;GO:0002758//innate immune response-activating signal transduction	gi|63101703|gb|AAH94899.1|/2.21102e-168/Trim12 protein [Mus musculus]
78321	2319	248.2266667	199.8966667	-0.312403696	Down	0.566982587	Ankrd23	ankyrin repeat domain 23	K15503|1|5e-22|108|cmy:102935647|serine/threonine-protein phosphatase 6 regulatory ankyrin repeat subunit B	GO:0030017//sarcomere;GO:0043231//intracellular membrane-bounded organelle;GO:0044291//cell-cell contact zone;GO:0030017//sarcomere;GO:0043231//intracellular membrane-bounded organelle;GO:0044291//cell-cell contact zone	GO:0008092//cytoskeletal protein binding;GO:0008092//cytoskeletal protein binding	GO:0032787//monocarboxylic acid metabolic process;GO:0032787//monocarboxylic acid metabolic process	gi|27883850|ref|NP_705722.2|/9.12448e-147/ankyrin repeat domain-containing protein 23 isoform 1 [Mus musculus]
12259	1082	70.47333333	88.22	0.324028306	Up	0.566879161	C1qa	complement component 1, q subcomponent, alpha polypeptide	K03986|1|3e-111|404|mmu:12259|complement C1q subcomponent subunit A	GO:0005578//proteinaceous extracellular matrix	-	GO:0006952//defense response;GO:0002455//humoral immune response mediated by circulating immunoglobulin	gi|74196890|dbj|BAE35005.1|/2.42848e-110/unnamed protein product [Mus musculus]
230815	4715	12.14666667	16.15333333	0.411271446	Up	0.566437248	Man1c1	mannosidase, alpha, class 1C, member 1	K01230|1|0.0|1176|mmu:230815|mannosyl-oligosaccharide alpha-1,2-mannosidase [EC:3.2.1.113]	GO:0031228//intrinsic component of Golgi membrane	GO:0046872//metal ion binding;GO:0015924//mannosyl-oligosaccharide mannosidase activity	GO:0006029//proteoglycan metabolic process;GO:0019318//hexose metabolic process;GO:0006487//protein N-linked glycosylation	gi|46402229|ref|NP_997120.1|/0/mannosyl-oligosaccharide 1,2-alpha-mannosidase IC [Mus musculus]
170757	4106	27.83333333	21.62333333	-0.364224759	Down	0.566117567	Adgrl4	adhesion G protein-coupled receptor L4	K04595|1|0.0|1452|mmu:170757|latrophilin and seven transmembrane domain containing 1	GO:0044421;GO:0012506//vesicle membrane;GO:0031224//intrinsic component of membrane	GO:0046872//metal ion binding;GO:0005515//protein binding	GO:0007186//G-protein coupled receptor signaling pathway	gi|170650603|ref|NP_573485.2|/0/adhesion G protein-coupled receptor L4 precursor [Mus musculus]
57783	2766.68	27.77666667	21.58	-0.364178615	Down	0.566004739	Tnip1	TNFAIP3 interacting protein 1	K20478|1|1e-08|65.1|ccw:104697611|golgin subfamily B member 1;K18669|2|1e-08|64.7|cin:100176948|dual specificity tyrosine-phosphorylation-regulated kinase 2/3/4 [EC:2.7.12.1];K09291|3|1e-08|64.7|apla:101790179|nucleoprotein TPR;K10352|4|2e-08|64.3|lcm:102364995|myosin heavy chain	GO:0043231//intracellular membrane-bounded organelle;GO:0043231//intracellular membrane-bounded organelle;GO:0043231//intracellular membrane-bounded organelle;GO:0043231//intracellular membrane-bounded organelle;GO:0043231//intracellular membrane-bounded organelle	GO:0019901//protein kinase binding;GO:0019783//ubiquitin-like protein-specific protease activity;GO:0043130//ubiquitin binding;GO:0019901//protein kinase binding;GO:0019783//ubiquitin-like protein-specific protease activity;GO:0043130//ubiquitin binding;GO:0019901//protein kinase binding;GO:0019783//ubiquitin-like protein-specific protease activity;GO:0043130//ubiquitin binding;GO:0019901//protei…	GO:0006366//transcription from RNA polymerase II promoter;GO:0016337//single organismal cell-cell adhesion;GO:0009100//glycoprotein metabolic process;GO:0043409//negative regulation of MAPK cascade;GO:0006954//inflammatory response;GO:0043122//regulation of I-kappaB kinase/NF-kappaB signaling;GO:0006366//transcription from RNA polymerase II promoter;GO:0016337//single organismal cell-cell adhesio…	gi|407027874|ref|NP_001258385.1|/0/TNFAIP3-interacting protein 1 isoform 3 [Mus musculus]
60425	1481	193.96	156.2033333	-0.312333918	Down	0.565280755	Doc2g	double C2, gamma	K19918|1|0.0|720|mmu:60425|double C2-like domain-containing protein gamma	GO:0030136//clathrin-coated vesicle	-	GO:0051234//establishment of localization	gi|40254529|ref|NP_068563.2|/0/double C2-like domain-containing protein gamma [Mus musculus]
667034	1223	3.096666667	1.66	-0.899532854	Down	0.565243146	Pnp2	purine-nucleoside phosphorylase 2	K03783|1|9e-176|618|mmu:667034|purine-nucleoside phosphorylase [EC:2.4.2.1]	GO:0043232;GO:0043231//intracellular membrane-bounded organelle;GO:0044444//cytoplasmic part	GO:0002054;GO:0043168//anion binding;GO:0016763//transferase activity, transferring pentosyl groups	GO:0006915//apoptotic process;GO:0006281//DNA repair;GO:0046102;GO:0001912//positive regulation of leukocyte mediated cytotoxicity;GO:0044283//small molecule biosynthetic process;GO:0009151;GO:0042453;GO:0045582//positive regulation of T cell differentiation;GO:0008617//guanosine metabolic process;GO:0010212//response to ionizing radiation;GO:0009435//NAD biosynthetic process;GO:0042221//response…	gi|183074535|ref|NP_001116843.1|/7.58263e-175/purine-nucleoside phosphorylase 2 [Mus musculus]
171210	2215	61.94	77.42	0.321834925	Up	0.564575576	Acot2	acyl-CoA thioesterase 2	K01068|1|0.0|840|mmu:171210|acyl-coenzyme A thioesterase 1/2/4 [EC:3.1.2.2]	GO:0044429	GO:0047617//acyl-CoA hydrolase activity;GO:0052689//carboxylic ester hydrolase activity;GO:0005515//protein binding	GO:0000038//very long-chain fatty acid metabolic process;GO:0009719;GO:0042221//response to chemical;GO:0009991//response to extracellular stimulus;GO:0006732;GO:0006950//response to stress	gi|238624114|ref|NP_598949.3|/0/acyl-coenzyme A thioesterase 2, mitochondrial precursor [Mus musculus]
19082	1680	62.68666667	78.05	0.316240015	Up	0.564453345	Prkag1	protein kinase, AMP-activated, gamma 1 non-catalytic subunit	K07200|1|0.0|650|mmu:19082|5'-AMP-activated protein kinase, regulatory gamma subunit	GO:0031981//nuclear lumen;GO:0043234//protein complex;GO:0044444//cytoplasmic part	GO:0032550;GO:0004690//cyclic nucleotide-dependent protein kinase activity;GO:0019887//protein kinase regulator activity;GO:0019900//kinase binding	GO:0001934//positive regulation of protein phosphorylation;GO:0010467//gene expression;GO:0007169//transmembrane receptor protein tyrosine kinase signaling pathway;GO:0051259//protein oligomerization;GO:0006096//glycolytic process;GO:0022402//cell cycle process;GO:0048232//male gamete generation;GO:0019217//regulation of fatty acid metabolic process	gi|124107596|ref|NP_058061.2|/0/5'-AMP-activated protein kinase subunit gamma-1 [Mus musculus]
56788	3576	4.02	6.05	0.589739641	Up	0.564453345	Scube2	signal peptide, CUB domain, EGF-like 2	K06825|1|1e-86|324|sko:100374579|fibrillin 1	GO:0019898//extrinsic component of membrane	GO:0046872//metal ion binding;GO:0005515//protein binding	-	gi|283046678|ref|NP_064436.2|/0/signal peptide, CUB and EGF-like domain-containing protein 2 precursor [Mus musculus]
114301	2414	39.86666667	31.42666667	-0.343193726	Down	0.564387529	Palmd	palmdelphin	K16519|1|0.0|1001|mmu:114301|A-kinase anchor protein 2	GO:0030425//dendrite;GO:0044424	-	GO:0022604//regulation of cell morphogenesis	gi|89363042|ref|NP_075734.3|/0/palmdelphin [Mus musculus]
380711	6410	20.63666667	15.86	-0.379817188	Down	0.56384219	Rap1gap2	RAP1 GTPase activating protein 2	K17708|1|0.0|1383|mmu:380711|RAP1 GTPase activating protein 2	-	-	-	-
12036	1770.3	59.43666667	74.23	0.32064916	Up	0.563795178	Bcat2	branched chain aminotransferase 2, mitochondrial	K00826|1|0.0|801|mmu:12036|branched-chain amino acid aminotransferase [EC:2.6.1.42]	-	-	-	-
330814	8202	6.126666667	4.09	-0.583001518	Down	0.563776374	Adgrl1	adhesion G protein-coupled receptor L1	K04592|1|0.0|2529|mmu:330814|latrophilin 1	GO:0031224//intrinsic component of membrane;GO:0044327//dendritic spine head;GO:0097060//synaptic membrane	GO:0004888//transmembrane signaling receptor activity;GO:0005515//protein binding	GO:0007417//central nervous system development;GO:0016337//single organismal cell-cell adhesion;GO:0051094//positive regulation of developmental process;GO:0006887//exocytosis;GO:0007186//G-protein coupled receptor signaling pathway;GO:0019722//calcium-mediated signaling	gi|913517852|ref|XP_013210535.1|/0/PREDICTED: latrophilin-1 isoform X2 [Microtus ochrogaster]
56332	4191	39.36666667	31.11333333	-0.339441592	Down	0.563522509	Amotl2	angiomotin-like 2	K06104|1|2e-87|327|aam:106495490|angiomotin like 1	GO:0043296//apical junction complex;GO:0005768//endosome;GO:0031982//vesicle;GO:0044459	GO:0005515//protein binding	GO:0035556//intracellular signal transduction	gi|568963046|ref|XP_006511835.1|/0/PREDICTED: angiomotin-like protein 2 isoform X2 [Mus musculus]
74777	3461	9.693333333	13.05333333	0.429353496	Up	0.563513107	Sepn1	selenoprotein N, 1	K19874|1|0.0|882|mmu:74777|selenoprotein N	-	-	-	gi|111118964|ref|NP_083376.2|/0/selenoprotein N [Mus musculus]
16542	5464	51.52666667	41.04	-0.328288535	Down	0.563503705	Kdr	kinase insert domain protein receptor	K05098|1|0.0|2645|mmu:16542|kinase insert domain protein receptor [EC:2.7.10.1]	GO:0009986//cell surface;GO:0031982//vesicle;GO:0042995//cell projection;GO:0016021//integral component of membrane;GO:0044297//cell body;GO:0005768//endosome	GO:0004714//transmembrane receptor protein tyrosine kinase activity;GO:0005102//receptor binding;GO:0032550;GO:0019838//growth factor binding	GO:0010720//positive regulation of cell development;GO:0021700//developmental maturation;GO:0001935//endothelial cell proliferation;GO:0048169//regulation of long-term neuronal synaptic plasticity;GO:0030097//hemopoiesis;GO:0050918//positive chemotaxis;GO:0003158//endothelium development;GO:0008284//positive regulation of cell proliferation;GO:0010557//positive regulation of macromolecule biosynt…	gi|27777648|ref|NP_034742.2|/0/vascular endothelial growth factor receptor 2 precursor [Mus musculus]
72865	965	14.15	18.53333333	0.389320329	Up	0.56344729	Cxx1c	CAAX box 1C	-	-	-	-	gi|13386306|ref|NP_082651.1|/3.05058e-50/CAAX box 1 homolog C [Mus musculus]
18146	1522	15.70333333	20.40666667	0.377969713	Up	0.562751514	Npdc1	neural proliferation, differentiation and control 1	K01509|1|1e-69|266|aml:100477610|adenosinetriphosphatase [EC:3.6.1.3];K09367|2|2e-34|149|asn:102370955|POU domain transcription factor, class 5	GO:0031224//intrinsic component of membrane	-	-	gi|31982836|ref|NP_032747.2|/2.31154e-166/neural proliferation differentiation and control protein 1 precursor [Mus musculus]
12846	2082.85	120.2733333	148.64	0.305505599	Up	0.562676295	Comt	catechol-O-methyltransferase	K00545|1|2e-135|485|mmu:12846|catechol O-methyltransferase [EC:2.1.1.6]	GO:0043231//intracellular membrane-bounded organelle;GO:0031224//intrinsic component of membrane;GO:0043231//intracellular membrane-bounded organelle;GO:0031224//intrinsic component of membrane;GO:0043231//intracellular membrane-bounded organelle;GO:0031224//intrinsic component of membrane	GO:0008171//O-methyltransferase activity;GO:0043169//cation binding;GO:0008171//O-methyltransferase activity;GO:0043169//cation binding;GO:0008171//O-methyltransferase activity;GO:0043169//cation binding	GO:0044703;GO:0008202//steroid metabolic process;GO:0007611//learning or memory;GO:0033555//multicellular organismal response to stress;GO:0042053//regulation of dopamine metabolic process;GO:0008285//negative regulation of cell proliferation;GO:0042133//neurotransmitter metabolic process;GO:0031337;GO:0002237//response to molecule of bacterial origin;GO:0044703;GO:0008202//steroid metabolic proc…	gi|161484634|ref|NP_031770.2|/2.16623e-134/catechol O-methyltransferase [Mus musculus]
110265	1348.11	39.49666667	49.62	0.329190833	Up	0.562356614	Msra	methionine sulfoxide reductase A	K07304|1|7e-94|346|mmu:110265|peptide-methionine (S)-S-oxide reductase [EC:1.8.4.11]	GO:0043231//intracellular membrane-bounded organelle;GO:0043231//intracellular membrane-bounded organelle;GO:0043231//intracellular membrane-bounded organelle;GO:0043231//intracellular membrane-bounded organelle;GO:0043231//intracellular membrane-bounded organelle	GO:0016671//oxidoreductase activity, acting on a sulfur group of donors, disulfide as acceptor;GO:0016671//oxidoreductase activity, acting on a sulfur group of donors, disulfide as acceptor;GO:0016671//oxidoreductase activity, acting on a sulfur group of donors, disulfide as acceptor;GO:0016671//oxidoreductase activity, acting on a sulfur group of donors, disulfide as acceptor;GO:0016671//oxidore…	GO:0036211//protein modification process;GO:0006950//response to stress;GO:0044767//single-organism developmental process;GO:0000096//sulfur amino acid metabolic process;GO:0036211//protein modification process;GO:0006950//response to stress;GO:0044767//single-organism developmental process;GO:0000096//sulfur amino acid metabolic process;GO:0044710;GO:0044767//single-organism developmental proces…	gi|148704100|gb|EDL36047.1|/1.98953e-119/methionine sulfoxide reductase A, isoform CRA_b, partial [Mus musculus]
68161	705.51	20.09666667	15.44	-0.380283476	Down	0.562319004	A930005H10Rik	RIKEN cDNA A930005H10 gene	-	-	-	-	gi|26388259|dbj|BAC25640.1|/9.30923e-39/unnamed protein product [Mus musculus]
100526479	64	22.89333333	17.73333333	-0.368463794	Down	0.562008725	Mir3082	microRNA 3082	-	-	-	-	-
71091	1689	4.21	2.55	-0.723322986	Down	0.561999323	Cdkl1	cyclin-dependent kinase-like 1 (CDC2-related kinase)	K08824|1|0.0|733|mmu:71091|cyclin-dependent kinase-like [EC:2.7.11.22]	GO:0043231//intracellular membrane-bounded organelle	GO:0004674//protein serine/threonine kinase activity;GO:0032550	GO:0006796//phosphate-containing compound metabolic process;GO:0006464//cellular protein modification process;GO:0044767//single-organism developmental process	gi|34304105|ref|NP_899117.1|/0/cyclin-dependent kinase-like 1 [Mus musculus]
434768	1206	1.78	3.233333333	0.861145005	Up	0.561707849	Rhox8	reproductive homeobox 8	K09452|1|7e-14|80.9|dan:Dana_GF20646|homeobox protein aristaless-related;K09357|2|3e-13|79.0|cmy:102947119|paired-like homeodomain transcription factor 3;K09356|3|3e-13|79.0|mmu:18740|paired-like homeodomain transcription factor 1;K09451|4|4e-13|78.2|xtr:100493396|homeobox protein aristaless-like 4;K09329|5|7e-13|77.4|xtr:100488907|paired mesoderm homeobox protein	-	-	-	-
20148	1620.47	107.4766667	133.19	0.309462285	Up	0.561538606	Dhrs3	dehydrogenase/reductase (SDR family) member 3	K11146|1|4e-172|607|mmu:20148|short-chain dehydrogenase/reductase 3 [EC:1.1.1.300]	GO:0031224//intrinsic component of membrane;GO:0031224//intrinsic component of membrane	GO:0008106//alcohol dehydrogenase (NADP+) activity;GO:0036094//small molecule binding;GO:0008106//alcohol dehydrogenase (NADP+) activity;GO:0036094//small molecule binding	GO:0044710;GO:0044710	gi|6755380|ref|NP_035433.1|/3.76237e-157/short-chain dehydrogenase/reductase 3 isoform 1 [Mus musculus]
77446	4804	5.563333333	3.636666667	-0.613332853	Down	0.561519801	Heg1	heart development protein with EGF-like domains 1	K06794|1|9e-19|99.4|mze:101468755|neurocan core protein;K02599|2|4e-17|94.0|pale:102889752|Notch	-	-	-	-
71941	1867	23.34666667	29.81666667	0.352902399	Up	0.561284742	Cars2	cysteinyl-tRNA synthetase 2 (mitochondrial)(putative)	K01883|1|0.0|1072|mmu:71941|cysteinyl-tRNA synthetase [EC:6.1.1.16]	-	-	-	gi|26332939|dbj|BAC30187.1|/0/unnamed protein product [Mus musculus]
264895	3069	29.95666667	23.49333333	-0.350625678	Down	0.561171913	Acsf2	acyl-CoA synthetase family member 2	K00666|1|0.0|1229|mmu:264895|fatty-acyl-CoA synthase [EC:6.2.1.-]	GO:0043231//intracellular membrane-bounded organelle	GO:0003824//catalytic activity;GO:0032550	GO:0032787//monocarboxylic acid metabolic process;GO:0044238//primary metabolic process	gi|24418933|ref|NP_722502.1|/0/acyl-CoA synthetase family member 2, mitochondrial precursor [Mus musculus]
72203	2905	6.733333333	9.38	0.478267036	Up	0.561124901	2610507I01Rik	RIKEN cDNA 2610507I01 gene	-	-	-	-	gi|148675725|gb|EDL07672.1|/1.07601e-30/mCG1044118, isoform CRA_a [Mus musculus]
19817	332	1.49	2.853333333	0.937335965	Up	0.561096694	Rn7sk	RNA, 7SK, nuclear	K17570|1|2e-09|63.2|ssc:100624841|hydrocephalus-inducing protein;K17896|2|2e-07|56.2|umr:103660578|GATA-binding protein 5	-	-	-	gi|432116232|gb|ELK37276.1|/3.44784e-36/hypothetical protein MDA_GLEAN10012073 [Myotis davidii]
268780	4864	3.67	5.593333333	0.607928247	Up	0.560767611	Egflam	EGF-like, fibronectin type III and laminin G domains	K06254|1|1e-93|348|bta:525795|agrin	GO:0005578//proteinaceous extracellular matrix;GO:0005578//proteinaceous extracellular matrix;GO:0005578//proteinaceous extracellular matrix	GO:0097367//carbohydrate derivative binding;GO:0097367//carbohydrate derivative binding;GO:0097367//carbohydrate derivative binding	GO:0043062//extracellular structure organization;GO:0010810//regulation of cell-substrate adhesion;GO:0018149//peptide cross-linking;GO:0043062//extracellular structure organization;GO:0010810//regulation of cell-substrate adhesion;GO:0018149//peptide cross-linking;GO:0043062//extracellular structure organization;GO:0010810//regulation of cell-substrate adhesion;GO:0018149//peptide cross-linking	gi|575501633|ref|NP_001276427.1|/0/pikachurin isoform 3 [Mus musculus]
12608	1518	28.96666667	36.57333333	0.336398445	Up	0.560692392	Cebpb	CCAAT/enhancer binding protein (C/EBP), beta	K10048|1|8e-92|340|mmu:12608|CCAAT/enhancer binding protein (C/EBP), beta	-	-	-	-
104010	3586	1.386666667	2.713333333	0.968445266	Up	0.560382113	Cdh22	cadherin 22	K06812|1|0.0|1387|mmu:104010|cadherin 22	GO:0031224//intrinsic component of membrane	GO:0046872//metal ion binding	GO:0007417//central nervous system development;GO:0016337//single organismal cell-cell adhesion	gi|164698424|ref|NP_778153.2|/0/cadherin-22 precursor [Mus musculus]
68854	1534.79	97.79333333	120.8666667	0.305608401	Up	0.560325699	Asb11	ankyrin repeat and SOCS box-containing 11	K10333|1|1e-159|565|rno:302666|ankyrin repeat and SOCS box protein 11	-	-	-	-
107999	1615	5.536666667	7.893333333	0.511617008	Up	0.560325699	Gtpbp6	GTP binding protein 6 (putative)	K15202|1|1e-44|183|chx:102179861|general transcription factor 3C polypeptide 5 (transcription factor C subunit 1)	-	GO:0032550	-	gi|165972313|ref|NP_660129.2|/0/putative GTP-binding protein 6 [Mus musculus]
83554	1953	6.533333333	4.43	-0.56051255	Down	0.560100041	Fstl3	follistatin-like 3	K09171|1|2e-122|442|ocu:100350712|nuclear factor I/X;K04661|2|2e-64|249|cmk:103177837|follistatin	GO:0043005//neuron projection;GO:0016023//cytoplasmic, membrane-bounded vesicle;GO:0044421	GO:0032403//protein complex binding	GO:0002762//negative regulation of myeloid leukocyte differentiation;GO:0009968//negative regulation of signal transduction;GO:0016337//single organismal cell-cell adhesion;GO:0008406//gonad development;GO:0010038//response to metal ion;GO:0030323//respiratory tube development;GO:0048232//male gamete generation;GO:0035270//endocrine system development;GO:0032924//activin receptor signaling pathwa…	gi|13878203|ref|NP_113557.1|/5.27969e-153/follistatin-related protein 3 precursor [Mus musculus]
327655	5559	24.92666667	19.42333333	-0.359899161	Down	0.559601715	Ppip5k1	diphosphoinositol pentakisphosphate kinase 1	K13024|1|0.0|2731|mmu:327655|inositol-hexakisphosphate/diphosphoinositol-pentakisphosphate 1-kinase [EC:2.7.4.24]	GO:0044444//cytoplasmic part	GO:0016791//phosphatase activity;GO:0000828//inositol hexakisphosphate kinase activity;GO:0032550	GO:0019751//polyol metabolic process;GO:0006796//phosphate-containing compound metabolic process	gi|28972185|dbj|BAC65546.1|/0/mKIAA0377 protein [Mus musculus]
70598	4207	19.21	14.75	-0.381142565	Down	0.559244424	Filip1	filamin A interacting protein 1	K20478|1|3e-20|104|dre:557772|golgin subfamily B member 1	GO:0043232	-	-	gi|124486975|ref|NP_001074712.1|/0/filamin-A-interacting protein 1 [Mus musculus]
546611	1602	2.766666667	4.46	0.688894874	Up	0.559197412	Klhl33	kelch-like 33	K13957|1|0.0|1027|mmu:546611|kelch-like protein 33	-	-	-	gi|262263393|ref|NP_001160123.1|/0/kelch-like protein 33 [Mus musculus]
97418	116	0.61	0.01	-5.930737338	Down	0.559122193	Rnu5g	RNA, U5G small nuclear	-	-	-	-	-
233073	864	35.54333333	44.56333333	0.326278163	Up	0.558774305	U2af1l4	U2 small nuclear RNA auxiliary factor 1-like 4	K12836|1|5e-103|376|ecb:100051464|splicing factor U2AF 35 kDa subunit	-	-	-	gi|667279995|ref|XP_008573907.1|/1.00018e-104/PREDICTED: splicing factor U2AF 26 kDa subunit isoform X1 [Galeopterus variegatus]
69539	1671	1.636666667	0.586666667	-1.480147596	Down	0.558727293	Trnp1	TMF1-regulated nuclear protein 1	-	-	-	-	gi|34850573|gb|AAN28928.1|/4.63477e-38/mexneurin precursor [Mus musculus]
16777	5778	19.15333333	14.72333333	-0.37949116	Down	0.558680281	Lamb1	laminin B1	K05636|1|0.0|3679|mmu:16777|laminin, beta 1	-	-	-	gi|148704971|gb|EDL36918.1|/0/laminin B1 subunit 1, partial [Mus musculus]
17758	5594.99	104.63	84.41	-0.309810738	Down	0.558642672	Map4	microtubule-associated protein 4	K10431|1|0.0|1931|mmu:17758|microtubule-associated protein 4	GO:0005819//spindle;GO:0005819//spindle;GO:0005819//spindle;GO:0005819//spindle;GO:0016020//membrane	GO:0015631//tubulin binding;GO:0015631//tubulin binding;GO:0015631//tubulin binding;GO:0015631//tubulin binding	GO:0000278//mitotic cell cycle;GO:0007018//microtubule-based movement;GO:0030010//establishment of cell polarity;GO:0000278//mitotic cell cycle;GO:0007018//microtubule-based movement;GO:0030010//establishment of cell polarity;GO:0000278//mitotic cell cycle;GO:0007018//microtubule-based movement;GO:0030010//establishment of cell polarity;GO:0000278//mitotic cell cycle;GO:0007018//microtubule-based…	gi|148677082|gb|EDL09029.1|/0/microtubule-associated protein 4, isoform CRA_b, partial [Mus musculus]
668661	2001	7.94	10.83666667	0.448710143	Up	0.558482831	2410002F23Rik	RIKEN cDNA 2410002F23 gene	K10601|1|1e-05|54.7|gga:100859884|E3 ubiquitin-protein ligase synoviolin [EC:2.3.2.27]	-	-	-	gi|262072980|ref|NP_080156.2|/2.36407e-148/uncharacterized protein C19orf48 homolog [Mus musculus]
69986	902	4.223333333	2.583333333	-0.709148309	Down	0.558454624	1700025N23Rik	RIKEN cDNA 1700025N23 gene	-	-	-	-	-
13180	822	0.446666667	1.43	1.678744647	Up	0.558417015	Pcbd1	pterin 4 alpha carbinolamine dehydratase/dimerization cofactor of hepatocyte nuclear factor 1 alpha (TCF1) 1	K01724|1|1e-54|215|mmu:13180|4a-hydroxytetrahydrobiopterin dehydratase [EC:4.2.1.96]	-	-	-	-
110558	1539	5.266666667	7.536666667	0.517036434	Up	0.558407612	H2-Q9	histocompatibility 2, Q region locus 9	K06751|1|3e-178|627|mmu:110558|major histocompatibility complex, class I	GO:0031224//intrinsic component of membrane;GO:0042611;GO:0009986//cell surface	GO:0005515//protein binding;GO:0003823//antigen binding	GO:0002484;GO:0001819//positive regulation of cytokine production;GO:0002664//regulation of T cell tolerance induction;GO:0002252;GO:0009581;GO:0002428	gi|319803125|ref|NP_001188389.1|/2.94289e-177/H-2 class I histocompatibility antigen, Q9 alpha chain precursor [Mus musculus]
102465627	65	1.66	3.063333333	0.883919119	Up	0.5583606	Mir7036	microRNA 7036	-	-	-	-	-
286940	9118	9.126666667	6.55	-0.478593134	Down	0.558351198	Flnb	filamin, beta	K04437|1|0.0|5196|mmu:286940|filamin	-	-	-	-
70827	6286	43.10666667	34.25	-0.331807019	Down	0.558106736	Trak2	trafficking protein, kinesin binding 2	K15374|1|0.0|1654|mmu:70827|trafficking kinesin-binding protein 2	GO:0005768//endosome;GO:0016020//membrane	GO:0005102//receptor binding	GO:0044765//single-organism transport;GO:0006486//protein glycosylation;GO:0006886//intracellular protein transport;GO:0006366//transcription from RNA polymerase II promoter	gi|40254203|ref|NP_765994.2|/0/trafficking kinesin-binding protein 2 [Mus musculus]
52004	911	16.57666667	21.36333333	0.365982839	Up	0.55776825	Cdk2ap2	CDK2-associated protein 2	K17868|1|5e-07|57.4|loa:LOAG_04022|diphthine methyl ester acylhydrolase [EC:3.1.1.97]	-	-	-	gi|444510168|gb|ELV09503.1|/5.46271e-43/Calcium-binding protein 2 [Tupaia chinensis]
73836	2138	9.053333333	12.20333333	0.430754294	Up	0.557542593	Slc35b2	solute carrier family 35, member B2	K15276|1|0.0|791|rno:501103|solute carrier family 35 (adenosine 3'-phospho 5'-phosphosulfate transporter), member B2	GO:0031224//intrinsic component of membrane;GO:0043231//intracellular membrane-bounded organelle	GO:0060089;GO:0000295//adenine nucleotide transmembrane transporter activity	GO:0015711//organic anion transport;GO:0007249//I-kappaB kinase/NF-kappaB signaling	gi|148691502|gb|EDL23449.1|/0/mCG18237, isoform CRA_c [Mus musculus]
107747	3098	1.766666667	3.19	0.852526565	Up	0.557486178	Aldh1l1	aldehyde dehydrogenase 1 family, member L1	K00289|1|0.0|1717|mmu:107747|formyltetrahydrofolate dehydrogenase [EC:1.5.1.6]	GO:0032991//macromolecular complex;GO:0043231//intracellular membrane-bounded organelle;GO:0044444//cytoplasmic part	GO:0016741;GO:0016620//oxidoreductase activity, acting on the aldehyde or oxo group of donors, NAD or NADP as acceptor;GO:0016646//oxidoreductase activity, acting on the CH-NH group of donors, NAD or NADP as acceptor;GO:0005515//protein binding	GO:0009396//folic acid-containing compound biosynthetic process;GO:0009256//10-formyltetrahydrofolate metabolic process	gi|27532959|ref|NP_081682.1|/0/cytosolic 10-formyltetrahydrofolate dehydrogenase [Mus musculus]
100303751	112	0.64	1.696666667	1.406559345	Up	0.557213509	Snora31	small nucleolar RNA, H/ACA box 31	-	-	-	-	gi|344240969|gb|EGV97072.1|/8.39305e-10/hypothetical protein I79_006530 [Cricetulus griseus]
30948	2135	3.586666667	5.456666667	0.605376244	Up	0.557185302	Bin1	bridging integrator 1	K12562|1|0.0|1115|mmu:30948|amphiphysin	GO:0005856//cytoskeleton;GO:0033267;GO:0030136//clathrin-coated vesicle;GO:0033267;GO:0030136//clathrin-coated vesicle	GO:0046983//protein dimerization activity;GO:0019899//enzyme binding;GO:0046983//protein dimerization activity;GO:0019899//enzyme binding	GO:0043087//regulation of GTPase activity;GO:0006897//endocytosis;GO:0030154//cell differentiation;GO:0043087//regulation of GTPase activity;GO:0006897//endocytosis;GO:0030154//cell differentiation	gi|6753050|ref|NP_033798.1|/0/myc box-dependent-interacting protein 1 isoform 1 [Mus musculus]
68039	692	3.833333333	2.283333333	-0.747457968	Down	0.557147693	Nmb	neuromedin B	K05223|1|4e-46|184|mmu:68039|neuromedin B	GO:0042995//cell projection;GO:0042995//cell projection	GO:0031705//bombesin receptor binding;GO:0031705//bombesin receptor binding	GO:0046879//hormone secretion;GO:0007186//G-protein coupled receptor signaling pathway;GO:0008283//cell proliferation;GO:0051480//regulation of cytosolic calcium ion concentration;GO:0015909//long-chain fatty acid transport;GO:0007631//feeding behavior;GO:0033500//carbohydrate homeostasis;GO:0046879//hormone secretion;GO:0007186//G-protein coupled receptor signaling pathway;GO:0008283//cell proli…	gi|602617438|ref|NP_001278209.1|/5.01961e-54/neuromedin-B isoform 1 precursor [Mus musculus]
232969	1204	12.17	9.043333333	-0.428402621	Down	0.557072474	Zfp428	zinc finger protein 428	-	-	-	-	gi|148692385|gb|EDL24332.1|/1.38627e-72/zinc finger protein 428, isoform CRA_a, partial [Mus musculus]
20411	5481.29	222.3466667	181.04	-0.296502287	Down	0.556969047	Sorbs1	sorbin and SH3 domain containing 1	K06086|1|0.0|1266|mmu:20411|sorbin and SH3 domain containing 1	GO:0005911//cell-cell junction;GO:0043231//intracellular membrane-bounded organelle;GO:0005912//adherens junction;GO:0043232;GO:0005901//caveola;GO:0044444//cytoplasmic part;GO:0005911//cell-cell junction;GO:0043231//intracellular membrane-bounded organelle;GO:0005912//adherens junction;GO:0043232;GO:0005901//caveola;GO:0044444//cytoplasmic part;GO:0005911//cell-cell junction;GO:0043231//intracel…	GO:0005102//receptor binding;GO:0030674//protein binding, bridging;GO:0019900//kinase binding;GO:0005102//receptor binding;GO:0030674//protein binding, bridging;GO:0019900//kinase binding;GO:0005102//receptor binding;GO:0030674//protein binding, bridging;GO:0019900//kinase binding	GO:0032868//response to insulin;GO:0008610//lipid biosynthetic process;GO:0051130//positive regulation of cellular component organization;GO:0051017//actin filament bundle assembly;GO:0007044//cell-substrate junction assembly;GO:0007169//transmembrane receptor protein tyrosine kinase signaling pathway;GO:0005978//glycogen biosynthetic process;GO:0010828//positive regulation of glucose transport;G…	gi|78000154|ref|NP_001030136.1|/0/sorbin and SH3 domain-containing protein 1 isoform 5 [Mus musculus]
84704	1971	4.186666667	6.2	0.566466157	Up	0.556922035	Snurf	SNRPN upstream reading frame	K11100|1|6e-64|248|cjc:103787208|small nuclear ribonucleoprotein N	GO:0030532//small nuclear ribonucleoprotein complex	GO:0003676//nucleic acid binding	GO:0009719;GO:0006396//RNA processing	gi|675690021|ref|XP_009004277.1|/5.11982e-63/PREDICTED: small nuclear ribonucleoprotein-associated protein N isoform X2 [Callithrix jacchus]
14371	2110	0.75	1.836666667	1.292127317	Up	0.556762195	Fzd9	frizzled class receptor 9	K02842|1|0.0|1084|mmu:14371|frizzled 9/10	-	-	-	-
12457	3069	26.07333333	32.94666667	0.337557475	Up	0.556564745	Noct	nocturnin	K18764|1|0.0|860|mmu:12457|nocturnin [EC:3.1.13.4]	GO:0031981//nuclear lumen;GO:0035770//ribonucleoprotein granule	GO:0005488//binding;GO:0001071//nucleic acid binding transcription factor activity	GO:0022618//ribonucleoprotein complex assembly;GO:0006351//transcription, DNA-templated;GO:0000288//nuclear-transcribed mRNA catabolic process, deadenylation-dependent decay	gi|33563248|ref|NP_033964.1|/0/nocturnin [Mus musculus]
75758	1330	5.98	8.416666667	0.493103498	Up	0.556536538	9130401M01Rik	RIKEN cDNA 9130401M01 gene	-	-	-	-	gi|21313070|ref|NP_083694.1|/3.49497e-160/uncharacterized protein C8orf76 homolog [Mus musculus]
14950	3879.23	8.353333333	11.33333333	0.440148332	Up	0.556517733	H13	histocompatibility 13	K09595|1|0.0|662|mmu:14950|minor histocompatibility antigen H13 [EC:3.4.23.-]	-	-	-	-
20446	2033	9.99	7.27	-0.458529314	Down	0.556480123	St6galnac2	ST6 (alpha-N-acetyl-neuraminyl-2,3-beta-galactosyl-1,3)-N-acetylgalactosaminide alpha-2,6-sialyltransferase 2	K06616|1|0.0|763|mmu:20446|alpha-N-acetylgalactosaminide alpha-2,6-sialyltransferase (sialyltransferase 7B) [EC:2.4.99.-]	GO:0031228//intrinsic component of Golgi membrane	GO:0016757//transferase activity, transferring glycosyl groups	GO:0006464//cellular protein modification process	gi|31543707|ref|NP_033206.2|/0/alpha-N-acetylgalactosaminide alpha-2,6-sialyltransferase 2 [Mus musculus]
102103	4266.23	53.29333333	42.64333333	-0.321634857	Down	0.556461319	Mtus1	mitochondrial tumor suppressor 1	K10352|1|4e-16|91.3|obi:106880451|myosin heavy chain;K10402|2|3e-14|85.1|phu:Phum_PHUM600400|kinesin family member 20;K20283|4|3e-14|85.1|clv:102091665|golgin subfamily A member 4	GO:0016020//membrane;GO:0043231//intracellular membrane-bounded organelle;GO:0043231//intracellular membrane-bounded organelle;GO:0016020//membrane;GO:0016020//membrane;GO:0043231//intracellular membrane-bounded organelle	-	GO:0044763;GO:0032870//cellular response to hormone stimulus;GO:0044763	gi|54312129|ref|NP_001005863.1|/0/microtubule-associated tumor suppressor 1 homolog isoform 1 [Mus musculus]
100526474	85	3.073333333	1.68	-0.871343017	Down	0.556451916	Mir3074-1	microRNA 3074-1	-	-	-	-	-
67963	3278	18.05	23.23333333	0.364197318	Up	0.556329685	Npc2	Niemann-Pick type C2	K13443|1|1e-74|284|mmu:67963|Niemann-Pick C2 protein	GO:0000323//lytic vacuole	GO:0032934//sterol binding;GO:0005515//protein binding	GO:0055092//sterol homeostasis;GO:0051707//response to other organism;GO:0030301//cholesterol transport;GO:0016125//sterol metabolic process;GO:0006720//isoprenoid metabolic process	gi|74191829|dbj|BAE32866.1|/1.18091e-73/unnamed protein product [Mus musculus]
628900	2193	1.083333333	2.27	1.06721508	Up	0.556273271	Serpina3i	serine (or cysteine) peptidase inhibitor, clade A, member 3I	K04525|1|0.0|775|mmu:628900|serpin peptidase inhibitor, clade A	-	-	-	gi|315709504|ref|NP_001186869.1|/0/serine (or cysteine) peptidase inhibitor, clade A, member 3I [Mus musculus]
18950	2941	8.933333333	12.03333333	0.429765836	Up	0.556198052	Pnp	purine-nucleoside phosphorylase	K03783|1|1e-166|589|mmu:18950|purine-nucleoside phosphorylase [EC:2.4.2.1]	GO:0043232;GO:0043231//intracellular membrane-bounded organelle;GO:0044444//cytoplasmic part	GO:0002054;GO:0043168//anion binding;GO:0016763//transferase activity, transferring pentosyl groups	GO:0006915//apoptotic process;GO:0006281//DNA repair;GO:0046102;GO:0001912//positive regulation of leukocyte mediated cytotoxicity;GO:0044283//small molecule biosynthetic process;GO:0009151;GO:0042453;GO:0045582//positive regulation of T cell differentiation;GO:0008617//guanosine metabolic process;GO:0010212//response to ionizing radiation;GO:0009435//NAD biosynthetic process;GO:0042221//response…	gi|7305395|ref|NP_038660.1|/1.16192e-165/purine nucleoside phosphorylase [Mus musculus]
67902	2161	7.313333333	10.02666667	0.455241041	Up	0.55615104	Sumf2	sulfatase modifying factor 2	K13444|1|1e-70|270|mgp:100542598|sulfatase modifying factor 1	GO:0043231//intracellular membrane-bounded organelle	GO:0042802//identical protein binding;GO:0043169//cation binding	-	gi|77377292|ref|NP_080721.1|/2.85394e-171/sulfatase-modifying factor 2 precursor [Mus musculus]
12825	5564	40.79333333	32.42	-0.331449308	Down	0.556019407	Col3a1	collagen, type III, alpha 1	K19720|1|8e-145|518|mmu:12825|collagen, type III, alpha	-	-	-	-
319720	2579	2.93	1.573333333	-0.897076306	Down	0.555981797	9630028I04Rik	RIKEN cDNA 9630028I04 gene	-	-	-	-	-
12927	3172.33	15.71666667	20.34	0.372024409	Up	0.555530483	Bcar1	breast cancer anti-estrogen resistance 1	K05726|1|0.0|1474|mmu:12927|breast cancer anti-estrogen resistance 1	GO:0031252//cell leading edge;GO:0005924//cell-substrate adherens junction;GO:0044424;GO:0016020//membrane;GO:0031252//cell leading edge;GO:0005924//cell-substrate adherens junction;GO:0044424;GO:0016020//membrane	GO:0019900//kinase binding;GO:0019904//protein domain specific binding;GO:0019900//kinase binding;GO:0019904//protein domain specific binding	GO:0022610;GO:0006935//chemotaxis;GO:0038127//ERBB signaling pathway;GO:0030036//actin cytoskeleton organization;GO:0050851//antigen receptor-mediated signaling pathway;GO:0010594//regulation of endothelial cell migration;GO:0035728//response to hepatocyte growth factor;GO:0022610;GO:0006935//chemotaxis;GO:0038127//ERBB signaling pathway;GO:0030036//actin cytoskeleton organization;GO:0050851//ant…	gi|1184512|gb|AAA93381.1|/0/Crk-associated substrate [Mus musculus]
75533	829	2.083333333	0.94	-1.148161027	Down	0.554909925	Nme5	NME/NM23 family member 5	K00940|1|8e-121|435|mmu:75533|nucleoside-diphosphate kinase [EC:2.7.4.6]	GO:0031514//motile cilium	GO:0032550;GO:0016776//phosphotransferase activity, phosphate group as acceptor	GO:0009209;GO:0009152//purine ribonucleotide biosynthetic process;GO:0006915//apoptotic process;GO:0003341//cilium movement;GO:0007420//brain development;GO:0030031//cell projection assembly;GO:0007281//germ cell development;GO:0048232//male gamete generation;GO:0009132//nucleoside diphosphate metabolic process	gi|110625839|ref|NP_542368.2|/6.21462e-120/nucleoside diphosphate kinase homolog 5 [Mus musculus]
14314	3609	26.47333333	20.74	-0.352123966	Down	0.554768889	Fstl1	follistatin-like 1	K06254|1|4e-11|73.6|tca:100141763|agrin;K04661|5|9e-11|72.4|gfr:102038114|follistatin	-	GO:0046872//metal ion binding;GO:0005539//glycosaminoglycan binding	-	gi|149060525|gb|EDM11239.1|/0/follistatin-like 1 [Rattus norvegicus]
11637	1554.13	40.73333333	50.77333333	0.317861099	Up	0.554609049	Ak2	adenylate kinase 2	K00939|1|7e-128|460|mmu:11637|adenylate kinase [EC:2.7.4.3]	GO:0044441;GO:0005740//mitochondrial envelope;GO:0019866//organelle inner membrane;GO:0044441;GO:0005740//mitochondrial envelope;GO:0019866//organelle inner membrane	GO:0032550;GO:0019205//nucleobase-containing compound kinase activity;GO:0016776//phosphotransferase activity, phosphate group as acceptor;GO:0032550;GO:0019205//nucleobase-containing compound kinase activity;GO:0016776//phosphotransferase activity, phosphate group as acceptor	GO:0007417//central nervous system development;GO:0009152//purine ribonucleotide biosynthetic process;GO:0006091//generation of precursor metabolites and energy;GO:0006144//purine nucleobase metabolic process;GO:0009151;GO:0044767//single-organism developmental process;GO:0009725//response to hormone;GO:0007417//central nervous system development;GO:0009152//purine ribonucleotide biosynthetic pro…	gi|34328230|ref|NP_058591.2|/1.98547e-127/adenylate kinase 2, mitochondrial isoform b [Mus musculus]
56213	2051	63.57666667	78.90333333	0.311588872	Up	0.554430404	Htra1	HtrA serine peptidase 1	K08784|1|0.0|915|mmu:56213|HtrA serine peptidase 1 [EC:3.4.21.-]	GO:0044444//cytoplasmic part	GO:0004175//endopeptidase activity;GO:0019838//growth factor binding	GO:0016049//cell growth;GO:0030509//BMP signaling pathway;GO:0019538//protein metabolic process;GO:0007179//transforming growth factor beta receptor signaling pathway	gi|229093139|ref|NP_062510.2|/0/serine protease HTRA1 precursor [Mus musculus]
213002	541	0.386666667	1.326666667	1.778643625	Up	0.554326977	Ifitm6	interferon induced transmembrane protein 6	K06566|1|1e-53|211|mmu:213002|interferon induced transmembrane protein	GO:0031224//intrinsic component of membrane	-	-	gi|75812952|ref|NP_001028804.1|/6.87132e-53/interferon induced transmembrane protein 6 [Mus musculus]
504186	2513	1.626666667	2.986666667	0.876617584	Up	0.553697018	Chrna10	cholinergic receptor, nicotinic, alpha polypeptide 10	K04811|1|0.0|883|mmu:504186|nicotinic acetylcholine receptor alpha-10	GO:0031224//intrinsic component of membrane;GO:0043005//neuron projection;GO:0097060//synaptic membrane;GO:0043025//neuronal cell body	GO:0005231//excitatory extracellular ligand-gated ion channel activity;GO:0005261//cation channel activity	GO:0042471//ear morphogenesis;GO:0006811//ion transport;GO:0007268//chemical synaptic transmission;GO:0051480//regulation of cytosolic calcium ion concentration	gi|124487261|ref|NP_001074893.1|/0/neuronal acetylcholine receptor subunit alpha-10 precursor [Mus musculus]
54613	1593	17.52666667	22.47	0.358448483	Up	0.553659408	St3gal6	ST3 beta-galactoside alpha-2,3-sialyltransferase 6	K03792|1|0.0|663|mmu:54613|beta-galactoside alpha-2,3-sialyltransferase (sialyltransferase 10) [EC:2.4.99.10]	GO:0031228//intrinsic component of Golgi membrane	GO:0008373//sialyltransferase activity	GO:0006643//membrane lipid metabolic process;GO:0006464//cellular protein modification process;GO:0070741//response to interleukin-6;GO:0044723	gi|148665765|gb|EDK98181.1|/0/ST3 beta-galactoside alpha-2,3-sialyltransferase 6, isoform CRA_b, partial [Mus musculus]
68428	2769	20.59	26.18666667	0.346888599	Up	0.553452556	Steap3	STEAP family member 3	K10142|1|0.0|888|mmu:68428|metalloreductase STEAP3 [EC:1.16.1.-]	GO:0031224//intrinsic component of membrane;GO:0005770//late endosome;GO:0031090//organelle membrane	GO:0043169//cation binding;GO:0016723//oxidoreductase activity, oxidizing metal ions, NAD or NADP as acceptor	GO:0012502//induction of programmed cell death;GO:0044710;GO:0055080//cation homeostasis;GO:0000041//transition metal ion transport;GO:0015031//protein transport	gi|568909603|ref|XP_006529909.1|/0/PREDICTED: metalloreductase STEAP3 isoform X2 [Mus musculus]
19221	5786	17.90333333	13.80333333	-0.375211519	Down	0.553085863	Ptgfrn	prostaglandin F2 receptor negative regulator	K06729|1|0.0|1670|mmu:19221|prostaglandin F2 receptor negative regulator	GO:0031224//intrinsic component of membrane;GO:0043231//intracellular membrane-bounded organelle;GO:0031090//organelle membrane	-	GO:0006412//translation;GO:0006996//organelle organization	gi|148675683|gb|EDL07630.1|/0/prostaglandin F2 receptor negative regulator, partial [Mus musculus]
71562	2332	5.28	7.503333333	0.506993721	Up	0.553038851	Afmid	arylformamidase	K01432|1|3e-162|575|mmu:71562|arylformamidase [EC:3.5.1.9]	GO:0043231//intracellular membrane-bounded organelle	GO:0003824//catalytic activity	GO:0006569//tryptophan catabolic process	gi|21746157|ref|NP_082103.1|/2.25502e-161/kynurenine formamidase [Mus musculus]
11535	1381	6.263333333	8.716666667	0.47684588	Up	0.552935424	Adm	adrenomedullin	K12333|1|4e-93|344|mmu:11535|adrenomedullin	GO:0044424;GO:0044421	GO:0001664//G-protein coupled receptor binding	GO:0002027//regulation of heart rate;GO:0014020;GO:0009914//hormone transport;GO:0006915//apoptotic process;GO:0019229//regulation of vasoconstriction;GO:0043434//response to peptide hormone;GO:0002029//desensitization of G-protein coupled receptor protein signaling pathway;GO:0019935//cyclic-nucleotide-mediated signaling;GO:0042311//vasodilation;GO:0031960//response to corticosteroid;GO:0042476/…	gi|6752988|ref|NP_033757.1|/3.27767e-92/ADM precursor [Mus musculus]
436022	2189	4.956666667	3.193333333	-0.634307086	Down	0.552869608	Dnaaf3	dynein, axonemal assembly factor 3	K19752|1|0.0|1181|mmu:436022|dynein assembly factor 3, axonemal	GO:0044424	-	GO:0042384//cilium assembly;GO:0043623//cellular protein complex assembly	gi|85702051|ref|NP_001028720.1|/0/dynein assembly factor 3, axonemal [Mus musculus]
12453	2830	57.06666667	70.86333333	0.312391034	Up	0.55268156	Ccni	cyclin I	K10146|1|3e-27|126|lve:103069822|cyclin G2	-	-	GO:0007049//cell cycle	gi|148673282|gb|EDL05229.1|/0/cyclin I, isoform CRA_a, partial [Mus musculus]
319259	997	2.683333333	4.313333333	0.684776929	Up	0.552296062	Bricd5	BRICHOS domain containing 5	-	-	-	-	gi|148690381|gb|EDL22328.1|/2.27788e-112/RIKEN cDNA 9930021D14, isoform CRA_b, partial [Mus musculus]
387203	79	0.01	0.59	5.882643049	Up	0.552267855	Mir207	microRNA 207	-	-	-	-	-
214384	5127	7.396666667	5.21	-0.505591889	Down	0.551628493	Myocd	myocardin	-	GO:0043231//intracellular membrane-bounded organelle;GO:0043231//intracellular membrane-bounded organelle	GO:0003712//transcription cofactor activity;GO:0000976//transcription regulatory region sequence-specific DNA binding;GO:0019899//enzyme binding;GO:0046332//SMAD binding;GO:0003712//transcription cofactor activity;GO:0000976//transcription regulatory region sequence-specific DNA binding;GO:0019899//enzyme binding;GO:0046332//SMAD binding	GO:0055007//cardiac muscle cell differentiation;GO:0007179//transforming growth factor beta receptor signaling pathway;GO:0051155//positive regulation of striated muscle cell differentiation;GO:0003205//cardiac chamber development;GO:0051241;GO:0045445//myoblast differentiation;GO:0000079//regulation of cyclin-dependent protein serine/threonine kinase activity;GO:0001558//regulation of cell growt…	gi|154240675|ref|NP_660118.3|/0/myocardin isoform A [Mus musculus]
140483	1653	3.536666667	5.36	0.59984275	Up	0.55122419	Hnmt	histamine N-methyltransferase	K00546|1|5e-162|573|mmu:140483|histamine N-methyltransferase [EC:2.1.1.8]	GO:0031981//nuclear lumen;GO:0042995//cell projection	GO:0008170//N-methyltransferase activity	GO:0007417//central nervous system development;GO:0010243//response to organonitrogen compound;GO:0006970//response to osmotic stress;GO:0031960//response to corticosteroid;GO:0034097//response to cytokine;GO:0008152//metabolic process;GO:0009607//response to biotic stimulus	gi|148676210|gb|EDL08157.1|/3.47816e-163/histamine N-methyltransferase, isoform CRA_a, partial [Mus musculus]
20183	1789.21	52.65333333	65.20666667	0.308494605	Up	0.551045545	Rxrg	retinoid X receptor gamma	K08526|1|0.0|774|mmu:20183|retinoid X receptor gamma	GO:0031981//nuclear lumen;GO:0031981//nuclear lumen	GO:0046914//transition metal ion binding;GO:0003677//DNA binding;GO:0003708//retinoic acid receptor activity;GO:0046914//transition metal ion binding;GO:0003677//DNA binding;GO:0003708//retinoic acid receptor activity	GO:0006366//transcription from RNA polymerase II promoter;GO:0014706//striated muscle tissue development;GO:0009755//hormone-mediated signaling pathway;GO:0030154//cell differentiation;GO:0030522//intracellular receptor signaling pathway;GO:0044767//single-organism developmental process;GO:0042552//myelination;GO:0033993//response to lipid;GO:0006366//transcription from RNA polymerase II promoter…	gi|6677829|ref|NP_033133.1|/0/retinoic acid receptor RXR-gamma isoform 1 [Mus musculus]
664849	1401	19.16	24.47333333	0.353113053	Up	0.550876302	Gm7367	1110014K08Rik pseudogene	-	-	-	-	gi|28892683|ref|NP_795876.1|/7.00293e-82/UBA-like domain-containing protein 2 [Mus musculus]
12879	1838	3.543333333	2.08	-0.768523663	Down	0.550330964	Cys1	cystin 1	-	GO:0005815//microtubule organizing center;GO:0005930//axoneme;GO:0044425;GO:0005815//microtubule organizing center;GO:0005930//axoneme;GO:0044425;GO:0005815//microtubule organizing center;GO:0005930//axoneme;GO:0044425	GO:0005488//binding;GO:0005488//binding;GO:0005488//binding	GO:0043583//ear development;GO:0043583//ear development;GO:0043583//ear development	gi|148705044|gb|EDL36991.1|/9.82908e-82/cystin 1, partial [Mus musculus]
102466255	117	0.593333333	1.606666667	1.437155905	Up	0.550189928	Mir1291	microRNA 1291	-	-	-	-	-
17913	5292.62	61.69333333	49.68666667	-0.312255839	Down	0.550067697	Myo1c	myosin IC	K10356|1|0.0|1952|mmu:17913|myosin I	GO:0005884//actin filament;GO:0016461//unconventional myosin complex;GO:0031988//membrane-bounded vesicle;GO:0016323//basolateral plasma membrane;GO:0005902//microvillus;GO:0032589//neuron projection membrane;GO:0005635//nuclear envelope;GO:0005783//endoplasmic reticulum;GO:0005884//actin filament;GO:0016461//unconventional myosin complex;GO:0031988//membrane-bounded vesicle;GO:0016323//basolater…	GO:0032550;GO:0008092//cytoskeletal protein binding;GO:0008289//lipid binding;GO:0042623//ATPase activity, coupled;GO:0032550;GO:0008092//cytoskeletal protein binding;GO:0008289//lipid binding;GO:0042623//ATPase activity, coupled;GO:0032550;GO:0008092//cytoskeletal protein binding;GO:0008289//lipid binding;GO:0042623//ATPase activity, coupled	GO:0050658//RNA transport;GO:0090313;GO:0009967//positive regulation of signal transduction;GO:0070830//bicellular tight junction assembly;GO:0030335//positive regulation of cell migration;GO:0050658//RNA transport;GO:0090313;GO:0009967//positive regulation of signal transduction;GO:0070830//bicellular tight junction assembly;GO:0030335//positive regulation of cell migration;GO:0050658//RNA trans…	gi|226693542|sp|Q9WTI7.2|MYO1C_MOUSE/0/RecName: Full=Unconventional myosin-Ic; AltName: Full=Myosin I beta; Short=MMI-beta; Short=MMIb
382051	3514	10.48666667	7.716666667	-0.442506477	Down	0.550067697	Pdp2	pyruvate dehyrogenase phosphatase catalytic subunit 2	K01102|1|0.0|1045|mmu:382051|pyruvate dehydrogenase phosphatase [EC:3.1.3.43]	GO:0005759//mitochondrial matrix	GO:0043169//cation binding;GO:0004722//protein serine/threonine phosphatase activity	GO:0044699;GO:0006470//protein dephosphorylation	gi|60360396|dbj|BAD90442.1|/0/mKIAA1348 protein [Mus musculus]
735268	109	0.656666667	1.686666667	1.360941755	Up	0.54984204	Mir680-1	microRNA 680-1	-	-	-	-	gi|148668336|gb|EDL00662.1|/2.53712e-06/mCG1042759, partial [Mus musculus]
15939	3272	9.826666667	7.176666667	-0.453388205	Down	0.549625785	Ier5	immediate early response 5	-	-	-	-	gi|6754284|ref|NP_034630.1|/4.14287e-111/immediate early response gene 5 protein [Mus musculus]
245195	610	0.663333333	1.696666667	1.354897226	Up	0.54944714	Retnlg	resistin like gamma	K13438|1|6e-20|99.4|amj:102571173|resistin	-	GO:0005102//receptor binding	-	gi|225007619|ref|NP_853627.2|/1.21893e-55/resistin-like gamma precursor [Mus musculus]
51812	1904.13	21.98666667	27.85333333	0.341221094	Up	0.54921208	Mcrs1	microspherule protein 1	K11674|1|0.0|793|mmu:51812|microspherule protein 1	GO:0044665//MLL1/2 complex;GO:0000790//nuclear chromatin;GO:0044665//MLL1/2 complex;GO:0000790//nuclear chromatin	GO:0010485//H4 histone acetyltransferase activity;GO:0010485//H4 histone acetyltransferase activity	GO:0043967//histone H4 acetylation;GO:0006259//DNA metabolic process;GO:0033554//cellular response to stress;GO:0006351//transcription, DNA-templated;GO:0043967//histone H4 acetylation;GO:0006259//DNA metabolic process;GO:0033554//cellular response to stress;GO:0006351//transcription, DNA-templated	gi|803043954|ref|XP_012029724.1|/0/PREDICTED: microspherule protein 1 isoform X1 [Ovis aries]
69123	1346	1.496666667	0.52	-1.525169416	Down	0.548572718	Eci3	enoyl-Coenzyme A delta isomerase 3	K13239|1|6e-139|496|mmu:23986|peroxisomal 3,2-trans-enoyl-CoA isomerase [EC:5.3.3.8]	GO:0044439	GO:0005515//protein binding;GO:0016863//intramolecular oxidoreductase activity, transposing C=C bonds	GO:0009062//fatty acid catabolic process	gi|21312210|ref|NP_081223.1|/8.1545e-173/enoyl-CoA delta isomerase 3, peroxisomal [Mus musculus]
73921	811	7.663333333	10.39666667	0.440077087	Up	0.548450487	Scpep1os	serine carboxypeptidase 1, opposite strand	K09646|1|2e-10|68.2|mmu:74617|serine carboxypeptidase 1 [EC:3.4.16.-]	GO:0044444//cytoplasmic part	GO:0004180//carboxypeptidase activity	GO:0019538//protein metabolic process	gi|148683912|gb|EDL15859.1|/2.49224e-17/mCG1050994 [Mus musculus]
69876	1116.84	6.636666667	9.146666667	0.46278726	Up	0.548431682	Thap3	THAP domain containing, apoptosis associated protein 3	K09228|1|3e-14|82.0|gja:107120690|KRAB domain-containing zinc finger protein	-	GO:0003676//nucleic acid binding;GO:0003676//nucleic acid binding;GO:0043169//cation binding	-	gi|148682965|gb|EDL14912.1|/1.09431e-72/THAP domain containing, apoptosis associated protein 3, isoform CRA_a, partial [Mus musculus]
94094	2600	2.146666667	3.61	0.749900649	Up	0.547482041	Trim34a	tripartite motif-containing 34A	K11999|1|0.0|974|mmu:94094|tripartite motif-containing protein 6/22/34	-	-	-	gi|154350234|ref|NP_109609.2|/0/tripartite motif-containing protein 34A [Mus musculus]
57370	1998	8.17	10.97666667	0.426032028	Up	0.547087141	B4galt3	UDP-Gal:betaGlcNAc beta 1,4-galactosyltransferase, polypeptide 3	K07968|1|0.0|662|mmu:57370|beta-1,4-galactosyltransferase 3 [EC:2.4.1.90 2.4.1.38 2.4.1.-]	GO:0000139//Golgi membrane;GO:0031224//intrinsic component of membrane	GO:0043169//cation binding;GO:0035250//UDP-galactosyltransferase activity	GO:0006464//cellular protein modification process	gi|817269964|ref|XP_012305040.1|/0/PREDICTED: beta-1,4-galactosyltransferase 3 isoform X1 [Aotus nancymaae]
[truncated: 16,797 more rows]
